# Supplementary material for: Fourth-Generation Epac-Based FRET Sensors for cAMP Feature Exceptional Brightness, Photostability and Dynamic Range: Characterization of Dedicated Sensors for FLIM, for Ratiometry and with High Affinity
Source: PLoS One. 2015 Apr 14;10(4):e0122513. doi: 10.1371/journal.pone.0122513 (PMC4397040; doi:10.1371/journal.pone.0122513)
Supplement: S1 Data — (ZIP) [file pone.0122513.s001.zip]

Archive with 58 entries (53 files):
- Raw/
- Raw/Confocal pictures/
- Raw/Confocal pictures/H126.jpg
- Raw/Confocal pictures/H147.jpg
- Raw/Confocal pictures/H159.jpg
- Raw/Confocal pictures/H187.jpg
- Raw/Emmisionscans/
- Raw/Emmisionscans/Fig 1B.xlsx
- Raw/Emmisionscans/Fig 1C.xls
- Raw/FLIM/
- Raw/FLIM/H189 time series FLIM Fig 1G.xls
- Raw/FLIM/Raw FLIM data.xlsx
- Raw/Ratio/
- Raw/Ratio/H105 Cer3-E-cpVV-1.plw
- Raw/Ratio/H105 cer3-E-cpVV-2.PLW
- Raw/Ratio/H105 Cer3-E-cpVV-3.plw
- Raw/Ratio/H105 Cer3-E-cpVV-4-tekst.txt
- Raw/Ratio/H105 Cer3-E-cpVV-5.plw
- Raw/Ratio/H126 Fig 1E.txt
- Raw/Ratio/H126 mT2-E-cpVV-1.plw
- Raw/Ratio/H126 mT2-E-cpVV-2.plw
- Raw/Ratio/H126 mT2-E-cpVV-3.PLW
- Raw/Ratio/H126 mT2-E-cpVV-4.PLW
- Raw/Ratio/H126 mT2-E-cpVV-5.PLW
- Raw/Ratio/H126 vs H134 Fig 1D.xlsx
- Raw/Ratio/H134 Fig 1E.txt
- Raw/Ratio/H134 mT2-E-Q270E-cpVV-1.PLW
- Raw/Ratio/H134 mT2-E-Q270E-cpVV-2.PLW
- Raw/Ratio/H134 mT2-E-Q270E-cpVV-3.PLW
- Raw/Ratio/H134 mT2-E-Q270E-cpVV-4.PLW
- Raw/Ratio/H134 mT2-E-Q270E-cpVV-5.PLW
- Raw/Ratio/H144 mT2-E-Cit-1.plw
- Raw/Ratio/H144 mT2-E-Cit-2.plw
- Raw/Ratio/H144 mT2-E-Cit-3.plw
- Raw/Ratio/H144 mT2-E-Cit-4.plw
- Raw/Ratio/H144 mT2-E-Cit-5.plw
- Raw/Ratio/H147 mT2-E-cpCit-1.plw
- Raw/Ratio/H147 mT2-E-cpCit-2.plw
- Raw/Ratio/H147 mT2-E-cpCit-3.plw
- Raw/Ratio/H147 mT2-E-cpCit-4.plw
- Raw/Ratio/H147 mT2-E-cpCit-5.plw
- Raw/Ratio/H148 mT2-E-cpCitCit-1.plw
- Raw/Ratio/H148 mT2-E-cpCitCit-2.plw
- Raw/Ratio/H148 mT2-E-cpCitCit-3.plw
- Raw/Ratio/H148 mT2-E-cpCitCit-4.plw
- Raw/Ratio/H148 mT2-E-cpCitCit-5.plw
- Raw/Ratio/H187 Fig 1F.txt
- Raw/Ratio/H187 mT2-E-Q270E-tdcpV-1.plw
- Raw/Ratio/H187 mT2-E-Q270E-tdcpV-2.PLW
- Raw/Ratio/H187 mT2-E-Q270E-tdcpV-3.PLW
- Raw/Ratio/H187 mT2-E-Q270E-tdcpV-4.PLW
- Raw/Ratio/H187 mT2-E-Q270E-tdcpV-5.PLW
- Raw/Ratio/H188 mT2-E-tdcpV-1.plw
- Raw/Ratio/H188 mT2-E-tdcpV-2.plw
- Raw/Ratio/H188 mT2-E-tdcpV-3.PLW
- Raw/Ratio/H188 mT2-E-tdcpV-4.PLW
- Raw/Ratio/H188 mT2-E-tdcpV-5.PLW
- Raw/Ratio/mCer3 versus mT2.xlsx
