# Supplementary material for: Fourth-Generation Epac-Based FRET Sensors for cAMP Feature Exceptional Brightness, Photostability and Dynamic Range: Characterization of Dedicated Sensors for FLIM, for Ratiometry and with High Affinity
Source: PLoS One. 2015 Apr 14;10(4):e0122513. doi: 10.1371/journal.pone.0122513 (PMC4397040; doi:10.1371/journal.pone.0122513)
Supplement: S1 Data — (ZIP) [file pone.0122513.s001.zip › Raw/Emmisionscans/Fig 1B.xlsx]

## Sheet: H96
	H96-12	H96-11	H96-10	H96-09	H96-08	H96-07	H96-06	H96-05	H96-04	H96-03	H96-02	H96-01
lambda (nm)	FRET pair	FRET pair	FRET pair	FRET pair	FRET pair	FRET pair	FRET pair	FRET pair	FRET pair	FRET pair	FRET pair	FRET pair						AVERAGE	sem
399.919	-6.18858e-05	-0.00211805	-0.000782345	-0.000121306	0.00150978	0.000829529	0.00165174	0.000972101	2.13484e-05	0.000981722	-0.00303354	0.000873913						6.02506e-05	0.000414183
400.512	-0.00111394	0.00236012	0.000213367	0.000181959	0.000754888	7.11025e-05	-0.00112082	0.000891092	0.000853935	0.00100455	0.00157744	-6.09707e-05						0.000467727	0.000290245
401.091	0.00136149	0.00108929	0.000213367	0.000212286	0.00109802	0.000924333	0.00123881	0.000324034	0.000853935	2.28307e-05	0.000121342	-0.000203236						0.000604708	0.000156384
401.65	0.00136149	0.00193651	-0.000568978	9.09797e-05	0.00164703	0.000995435	-0.000235963	4.05042e-05	0.000512361	0.00139267	-0.00303354	0.000121941						0.000355037	0.00038537
402.23	0.00148526	-0.00193651	-0.000995711	0.000242612	0.00267642	0.000308111	-0.000471926	-0.000243025	-0.000170787	0.00107304	0.00242683	-0.000386147						0.000334014	0.00039338
402.819	0.00142337	0.00163393	-0.000568978	0.000545878	0.00205879	-0.000971734	0.000707889	0.00170118	0.00157978	0.000799076	0.0014561	-2.03236e-05						0.00086208	0.000278417
403.413	-0.000371315	-0.000544643	-0.00113796	-9.09797e-05	0.00150978	0.000331812	0.00224165	-0.000445546	0.00138764	-0.00031963	0.00169878	-0.000589383						0.00030585	0.000319673
403.998	-0.00210412	0.000786706	-0.00156469	9.09797e-05	0.000377444	0.000924333	0.000471926	0.00162017	0.000405619	-0.000456615	0.0029122	-4.06471e-05						0.000285275	0.000381646
404.554	6.18858e-05	0.000968253	0.000533417	0.000333592	0.00147546	0.000165906	0.00135679	0.00121513	0.00177191	0.000251138	0.00206281	0.000508089						0.000892032	0.00019514
405.132	-0.00290863	0.0011498	-0.00113796	-0.000394245	0.000960766	-4.74017e-05	-0.00171073	-0.000526555	0.00145169	0.000410953	-0.0014561	0.000528412						-0.000306667	0.000378483
405.721	-0.00142337	0.00205754	0.000746783	0.000849144	0.00219604	0.000213308	-0.00076688	0.00048605	0.00100337	0.00093606	-0.00169878	0.000711324						0.000442549	0.00034984
406.314	-0.00185657	-0.0034494	-0.000284489	0.00139502	0.00126958	0.00056882	0.00135679	4.05042e-05	0.000512361	0.000799076	0.00121342	0.00126006						0.000235431	0.000430347
406.909	0.00241355	-0.00223909	0.00245372	0.00124339	0.00089214	0.000142205	0.000943853	0.000810084	0.000426967	0.00114154	0.00109207	0.0024998						0.000985019	0.000369814
407.465	0.000804515	0.0015129	-0.000355611	0.00139502	0.00150978	-0.000402914	0.00141578	-0.000445546	-0.000704496	0.000844737	0.00182012	0.00130071						0.000724583	0.000269226
408.039	0.00222789	-0.000484127	-0.000142244	0.00118274	0.00113233	-0.000308111	0.00135679	-0.000283529	-0.000298877	0.000890399	0.000121342	0.00148362						0.000573185	0.000262142
408.624	0.00185657	-0.00145238	-0.0006401	0.00203188	-0.000480383	-2.37008e-05	0.00265459	-4.05042e-05	0.000939328	0.00150683	0.00242683	0.00107715						0.000821343	0.000384173
409.217	0.00284675	0.00133135	0.000746783	0.000485225	0.0020931	0.000687324	0.00159275	-0.000567059	0.000555057	0.00173514	-0.000606708	0.000406471						0.000942182	0.000296202
409.812	0	0.000423611	0.00152913	0.00133437	0.000686262	0.00085323	0.00235963	8.10084e-05	0.00102472	0.00109588	0.00133476	6.09707e-05						0.000898631	0.000202587
410.394	0.00247543	-0.0026627	-0.00032005	-0.000758164	-0.000583322	0.00125614	-0.00106183	0.000810084	0.000448316	0.00109588	0	-0.000121941						4.81536e-05	0.000379252
410.956	0.000680744	-0.00157341	-0.000106683	0.00112208	0.000754888	0.00056882	0.000412935	0.000243025	8.53935e-05	0.00127852	-0.00133476	0.00121941						0.000279247	0.000265535
411.536	0	-0.00314682	0.000817906	0.00203188	0.00181859	0.000545119	0.00117982	8.10084e-05	0.000149439	0.000593599	0.00194146	0.00150394						0.000626328	0.000402655
412.122	0.00272297	0.0022996	-0.00145801	0.000606531	-0.000205879	-9.48034e-05	0.00123881	0.000850588	0.000939328	0.00191778	0.00315488	0.00203236						0.00116701	0.000387365
412.716	0	0.000968253	0.0012802	0.000576205	0.00126958	0.000876931	-0.000235963	0.000324034	0.000298877	0.00150683	-0.00121342	0.00123974						0.000574272	0.000227997
413.311	-0.000928287	0.00665674	0.000106683	-9.09797e-05	0.000171565	0.000829529	-5.89908e-05	0.000324034	0.000982025	0.00130135	0.000485366	0.00105682						0.000902988	0.000552167
413.894	0.00253732	0.000786706	0.00156469	0.000303266	0	0.000734726	0.000176972	0.00109361	0.000939328	0.000342461	0.00133476	-0.000426795						0.000782254	0.000230029
414.457	-0.00154714	0.00248115	0.00266708	0.000363919	-0.000583322	0.000971734	-0.00117982	0.000121513	0.00123821	0.000981722	0.000970732	0.00140233						0.000657342	0.000376461
415.038	-0.000123772	0.0022996	0.000284489	0.00157698	-0.00099508	-2.37008e-05	0.00265459	0.00178218	0.000384271	0.00123286	0.000849391	0.00136168						0.000940291	0.000310407
415.624	-0.00198035	0.00102877	0.00110239	0.00112208	0.000377444	0.000971734	-0.000412935	0.000607563	0.000960676	0.00105021	0.00157744	0.00128038						0.00064045	0.000279505
416.218	-0.00297052	-0.000302579	0.00181362	-0.000151633	0.00123527	-2.37008e-05	0.000471926	0.000972101	0.00187866	0.000433784	0.00400427	0.000894236						0.000687953	0.000475091
416.813	0.000185657	-0.00199702	0.00135132	-0.000667184	0.00102939	0.00170646	-0.000471926	0.00145815	0.000896631	0.00171231	0.00194146	0.000304853						0.000620842	0.000343634
417.409	-0.000680744	0.000544643	0.000355611	-0.000424572	0.00150978	4.74017e-05	0.000294954	0.000607563	0.000149439	0.000684922	-0.00133476	6.09707e-05						0.000151267	0.000209739
417.97	0.00148526	0.0011498	0.00213367	-0.000727837	0.000343131	0.000331812	-0.00106183	-0.00048605	0.00115281	0.000479445	0.00121342	0.0003455						0.000529928	0.000275002
418.547	-0.00278486	-0.00102877	0.000711222	0.000909797	-0.000240192	0.000379213	0.00106183	4.05042e-05	0.000106742	0.000821907	-0.000849391	0.00028453						-4.89557e-05	0.000313081
419.132	0.0004332	-0.00175496	0	-0.000454898	0	0.000545119	-0.00188771	-0.000526555	0.00117416	0.0002968	0.000364025	0.000467442						-0.000111948	0.000265143
419.721	-0.000123772	0.000544643	0.00106683	-0.000363919	0.000377444	0.000521418	-0.000176972	0.000283529	0.00102472	0.000981722	-0.000970732	0.000691001						0.000321326	0.000180555
420.317	0.00160903	-0.000181548	0.00195586	0	0.000102939	0.00135095	-0.00153376	0.000405042	0.00113146	0.00146117	0.00315488	0.000264206						0.000810019	0.000352095
420.913	0.000185657	-0.00193651	0.00131576	0.000697511	-0.000960766	0.000616222	-0.00289055	-0.000729076	0.000811238	2.28307e-05	0.000849391	2.03236e-05						-0.000166497	0.000361392
421.509	-0.000123772	0.0011498	0.000817906	-0.000606531	-0.00044607	0.000379213	-0.00176972	-0.00048605	-2.13484e-05	-0.000182646	-0.00157744	0.00091456						-0.000162675	0.00026294
422.072	-0.00154714	-0.00072619	0.00220479	0.000212286	0.000274505	0.000331812	0.00100284	0.000283529	0.00138764	0.00125569	-0.00169878	0.00176815						0.000395761	0.000356048
422.65	0.000556972	0.00133135	0.00124464	-0.000242612	-0.000583322	0.000521418	0.00188771	0.000931597	0.000298877	0.000479445	-0.000364025	0.000853589						0.000576303	0.000211935
423.235	0.00154714	0.000484127	0.00359167	0.0010311	0.000343131	0.000213308	0.0012978	-0.000648067	0.000576406	0.00127852	0.00351891	0.00117877						0.00120107	0.000361888
423.824	0.000618858	0.00217857	0.000817906	0.000394245	-0.000308818	0.000995435	0.00147477	-0.000607563	0.00130225	0.00100455	0.0029122	0.00174783						0.00104419	0.000285254
424.419	0.00365126	0.0049623	0.000889028	0.000576205	0.000960766	0.000805829	0.00159275	-0.00129613	0.00108877	0.000913229	0.00218415	0.00152427						0.0014877	0.000455787
425.015	-0.0034656	0.00411508	-3.55611e-05	0.000272939	0.000205879	0.000829529	0	-8.10084e-05	0.00117416	0.000114154	0.000485366	0.00132103						0.000411331	0.000485386
425.611	-0.00198035	0.000423611	0.000889028	0.000242612	0.00192153	0.000118504	0.0025366	-0.000607563	0.00140899	0.00184929	-0.000364025	0.000812942						0.000604264	0.000361784
426.208	0.00247543	0.00296528	0.00231147	0.000485225	-0.000343131	2.37008e-05	-0.000176972	0.000283529	0.00157978	0.000114154	0.000485366	0.00166653						0.000989197	0.000331531
426.767	0.00198035	-0.000302579	-0.000568978	-9.09797e-05	-3.43131e-05	0.000782128	-0.000176972	0.00129613	0.00108877	0.00143834	0.00194146	0.00160556						0.000746576	0.000269432
427.348	0.000185657	-0.000242063	0.000675661	0.000121306	0.00120096	0.000687324	0.00141578	0.00182269	0.000939328	0.0002968	-0.00182012	0.00150394						0.000565605	0.000282197
427.935	-0.00427012	0.000302579	-0.000711222	-0.000121306	0.00109802	7.11025e-05	-0.000176972	0.000283529	0.000811238	0.000684922	0	0.000792618						-0.000102968	0.000406357
428.526	0.000618858	0.00284424	0.00248928	9.09797e-05	0.00126958	0.00101914	-0.00100284	0.0010126	0.000320225	0.000684922	0.00169878	0.00227624						0.00111017	0.000316325
429.12	0.0017328	0.0038125	0.00156469	0.00109176	-0.000480383	0.000663623	0.00135679	0.000243025	0.00125955	0.000136984	-0.000364025	0.000162588						0.000931658	0.000338192
429.716	0.000866401	0.00350992	0.00096015	0.0013647	-3.43131e-05	0.000900632	-0.00112082	0.000688571	0.000170787	-2.28307e-05	0	0.000487765						0.00064758	0.000321366
430.313	0.000680744	0.00187599	0.000782345	0.000849144	0.000205879	0.000971734	-0.00147477	0.0010126	-2.13484e-05	0.00111871	0.000606708	0.000121941						0.000560806	0.00023619
430.909	-0.00210412	0.00127083	0.000142244	0.000363919	-0.000651949	0.000592521	-0.000707889	0.00153916	0.000960676	0.000456615	0.00157744	0.000833266						0.000356059	0.000309373
431.49	0.000618858	0.000363095	0.00163581	0.000242612	-0.00099508	0.000426615	-0.00123881	0.000405042	0.000896631	0.00116437	0.00327622	-6.09707e-05						0.000561199	0.000339765
432.064	0.00160903	0.00072619	0.0012802	-0.000545878	-0.0015784	0.00028441	-0.000176972	0.00247076	-6.40451e-05	0.00105021	-0.000121342	-2.03236e-05						0.000409487	0.000312268
432.649	-0.000185657	0.00223909	0.00131576	-0.001486	0.000926453	-0.000402914	0.000648899	0.00125563	0.000469664	0.000547938	-0.000364025	0.000508089						0.000456077	0.000280977
433.238	0.00167092	0.000544643	0.00224035	0.000909797	-0.000274505	-0.000402914	0.000117982	0.000648067	0.000192135	-0.000479445	0.00109207	-4.06471e-05						0.000518204	0.000243798
433.828	0.000990173	0.00133135	0.00096015	-0.000394245	-0.00089214	0.00101914	-0.000589908	0.000648067	-2.13484e-05	0.00171231	-0.000606708	0.000731648						0.000407374	0.000250412
434.421	0.000556972	-0.00145238	0.00245372	0.000333592	0.000274505	0.00085323	0.0012978	0.0019442	0.000192135	0.00111871	-0.000485366	0.000467442						0.000629547	0.000299061
435.019	0.00352749	0.00332837	0.0019203	0.00112208	-0.00044607	-0.000142205	0.00076688	0.000891092	0.000725844	0.00111871	0.00169878	0.00166653						0.00134815	0.000344883
435.615	0.00278486	0.00290476	0.00643656	0.000940123	-6.86262e-05	0.00028441	0.00117982	0.00166067	0.000982025	0.00100455	0.000728049	0.000751971						0.00163243	0.000506269
436.213	0.00383692	0.00490178	0.00487187	0.000758164	0.000343131	0.00161166	0.00159275	0.00222773	0.000939328	0.00189495	0.000970732	0.00193074						0.00215665	0.000448938
436.81	0.00185657	0.00284424	0.0038406	0.00166796	-0.000308818	0.000876931	0.00235963	0.00243025	0.00134495	0.00214609	0.00206281	0.00134135						0.00187188	0.000299355
437.408	0.0030324	0.00490178	0.00348499	0.00106143	0.000754888	0.00106654	0.00342147	0.000283529	0.00151573	0.00248855	0.00485366	0.00288594						0.00247924	0.000448956
437.974	0.00643612	0.00441766	0.00344943	0.00097045	0.00089214	0.000426615	0.0031855	0.00271378	0.00181461	0.00244289	0.00254817	0.00213397						0.00261928	0.000478712
438.558	0.00940664	0.00587004	0.00423177	0.00245645	0.000274505	0.00116134	0.00342147	0.00137714	0.00219888	0.00189495	0.00424695	0.00195106						0.0032076	0.00072151
439.147	0.00686932	0.0114375	0.00433846	0.00336625	0.00295093	0.000924333	0.00265459	0.000891092	0.00121686	0.0020776	0.00533903	0.0021543						0.00368502	0.000877116
439.738	0.00724064	0.00774603	0.00579646	0.00275972	0.00226466	0.00135095	0.00265459	0.00218723	0.00243371	0.00216892	0.000485366	0.00166653						0.00322957	0.000679272
440.331	0.00495086	0.0107113	0.00501412	0.00382115	0.00164703	0.00132725	0.00294954	0.00247076	0.00224158	0.00280818	0.00582439	0.00213397						0.00382501	0.00074916
440.924	0.00748818	0.0102877	0.00611651	0.00275972	0.00308818	0.000995435	0.00200569	0.00336185	0.00296742	0.00182646	0.00327622	0.00386147						0.0040029	0.000770169
441.521	0.00334183	0.00738293	0.00462295	0.00400311	0.00144115	0.00116134	0.00117982	0.00299731	0.00164382	0.00280818	0.00327622	0.00349565						0.00311286	0.000508533
442.118	0.00600292	0.00248115	0.00408953	0.00279004	0.00233329	0.00182496	0.00230064	0.00409092	0.00279664	0.00315064	0.00412561	0.00317047						0.00326307	0.000332027
442.715	0.00290863	0.00786706	0.00188474	0.00373017	0.0124557	0.00149315	0.00471926	0.0048605	0.00251911	0.00244289	0.00764452	0.0035363						0.00467184	0.000922908
443.314	0.00965418	0.00399405	0.00590315	0.00245645	0.0044607	0.00151685	0.00259559	0.00344286	0.0026472	0.00328763	0.00388293	0.00552801						0.00411413	0.000622587
443.911	0.00742629	0.00774603	0.00725447	0.00266874	0.00422051	0.00227528	0.00519119	0.00400992	0.00249776	0.00429218	0.00618842	0.00400374						0.00481454	0.00056238
444.509	0.00495086	0.00853273	0.00654325	0.00373017	0.00229898	0.00104284	0.00312651	0.0029163	0.00281798	0.00374424	0.00910062	0.00396309						0.0043973	0.000713254
445.108	0.00297052	0.00714087	0.0055831	0.00294168	0.00353425	0.00241749	0.0025366	0.00376689	0.00356518	0.00287667	0.00339756	0.00410536						0.00373635	0.000393692
445.683	0.00618858	0.00562797	0.0044807	0.00282037	0.0036715	0.00120874	0.00141578	0.00328084	0.00478203	0.00155249	0.00182012	0.00363792						0.00337392	0.000484129
446.269	0.00352749	0.00490178	0.00433846	0.00324494	0.00106371	0.00222788	0.0012978	0.00178218	0.00305282	0.00210043	0.00327622	0.00402406						0.00290315	0.000351371
446.859	0.00445578	0.00302579	0.00504968	0.00236547	0.00123527	0.000995435	0.0031855	0.00255176	0.00309551	0.0026027	0.00351891	0.00325177						0.00294446	0.000332054
447.45	0.00396069	0.00302579	0.00394728	0.00303266	-0.000137252	0.000971734	0.00159275	0.00198471	0.00292473	0.00139267	0.00485366	0.00304853						0.00254983	0.000411806
448.043	0.00383692	0.000847222	0.00184918	0.00376049	0.00147546	0.000474017	0.000943853	0.00186319	0.00200675	0.00105021	0.00521769	0.00176815						0.00209109	0.000415359
448.638	0.00198035	0.00278373	0.00149357	0.00291135	0.000720575	0.000308111	0.00348046	0.00234924	0.00123821	0.00157532	0.00485366	0.000772295						0.00203891	0.000378473
449.233	0.0017328	0.00205754	0.00117352	0.00221384	0.000583322	0.000521418	0.00277257	0.00251126	0.00123821	0.00121003	0.00218415	0.0014633						0.0016385	0.000209853
449.829	0.00402258	0.00308631	0.00373392	0.00339657	0.000343131	0.000450316	0.00401137	0.00133664	0.00153708	0.00219175	0.00339756	0.00264206						0.00251244	0.00038263
450.425	0.00476521	0.0022996	0.00405397	0.00178927	0.00123527	0.000971734	0.00171073	0.000364538	0.00147304	0.000182646	0.00485366	0.00140233						0.00209183	0.000463679
451.022	0.00371315	0.00490178	0.00234703	0.00142535	0.0020931	0.000805829	0.00200569	0.000810084	0.00157978	0.00180363	0.00315488	0.00266239						0.00227522	0.000345262
451.621	0.00117583	0.00108929	0.00323606	0.00163763	0.00192153	0.000260709	0.00259559	0.000162017	0.00162248	0.000502276	0.00533903	0.00199171						0.00179451	0.000417062
452.219	0.004332	0.000423611	0.00341387	0.00154665	0.000789201	0.000616222	0.00365743	0.00076958	0.00100337	0.000570768	0.00339756	0.00272336						0.00193697	0.000419545
452.817	0.00445578	0.000968253	0.00163581	0.0013647	0.000343131	0.00085323	0.000412935	0.000445546	0.00219888	0.000890399	0.00388293	0.00176815						0.00160165	0.000385266
453.416	0.00420823	0.00278373	0.00241816	0.00163763	-0.000137252	0.000782128	0.00206468	-0.000202521	0.000725844	0.000479445	0.00157744	0.00113812						0.0014563	0.000369405
454.015	0.00111394	0.00278373	0.00408953	0.00124339	3.43131e-05	0.00120874	0.00442431	0.000891092	0.000491012	0.000525107	0.000364025	0.00211365						0.0016069	0.000419436
454.614	0.00488898	0.00205754	0.00316494	0.00212286	-0.000480383	0.000474017	0.000884862	0.000648067	0.00111011	0.000365292	0.000242683	0.00254044						0.00150162	0.000436391
455.213	0.00204223	0.00217857	0.00209811	0.00142535	-0.000960766	0.00180126	0.00117982	-0.000202521	0.00117416	0.000684922	0.00121342	0.000955207						0.00113248	0.000272386
455.812	0.000680744	0.00411508	0.00188474	0.000818817	0.000754888	0.000948034	0.00371642	0.000891092	0.000811238	0.000479445	0.000242683	0.00154459						0.00140731	0.000361611
456.411	0.00284675	0.00314682	0.00170693	0.00248678	0.000754888	0.000426615	0.00454229	0.00178218	0.000426967	0.000433784	0.000121342	0.000162588						0.00156983	0.000412897
457.01	0.000804515	0.0026627	0.000746783	0.00121306	0.00281367	0.00085323	0.0038344	0.00141765	-4.26967e-05	0.000570768	0.000728049	0.00109747						0.00139163	0.00032504
457.609	0.00420823	-0.000786706	0.00213367	0.00097045	0.00223035	0.000876931	0.00324449	0.00214672	0.00125955	0.0011872	0.00218415	0.000894236						0.00171244	0.000370071
458.209	0.00519841	0.0026627	0.00248928	0.001486	0.00195585	0.00130355	0.000943853	0.000810084	0.00168652	0.00114154	0.00303354	0.00205268						0.00206367	0.000348682
458.809	0.00365126	0.00375198	0.00160025	0.00288102	0.00404894	0.00137465	0.00442431	0.00356437	0.00207079	0.0017808	0.00679513	0.00195106						0.00315788	0.000448958
459.408	0.0112013	0.00859325	0.00782345	0.00424572	0.00699987	0.00462166	0.00808174	0.00461748	0.00401349	0.00582184	0.00825123	0.00473539						0.00658387	0.00065064
460.002	0.0164616	0.0111349	0.0128731	0.00779392	0.0111518	0.00661253	0.00949752	0.00915395	0.0078562	0.00968023	0.00812988	0.00979595						0.0100118	0.000769529
460.591	0.0208555	0.0197282	0.0189541	0.0130707	0.0160585	0.00988325	0.0161045	0.0130018	0.0105247	0.0123743	0.014197	0.0130274						0.014815	0.00102825
461.186	0.0295814	0.0277768	0.0238971	0.0160124	0.0194898	0.0137465	0.0215316	0.01446	0.0146663	0.0166893	0.0192933	0.0173766						0.0195434	0.00150772
461.782	0.0362651	0.0309841	0.0301203	0.0206827	0.0258034	0.0178941	0.0281976	0.0209812	0.0190214	0.022123	0.0262098	0.0215836						0.0249889	0.00161019
462.379	0.0435057	0.0428452	0.0370191	0.0262325	0.0315337	0.0235112	0.0342736	0.0259227	0.0241877	0.0286297	0.034461	0.0292862						0.031784	0.00196192
462.977	0.0517365	0.0478075	0.0426733	0.0297807	0.039563	0.0268768	0.0411756	0.0322008	0.0294821	0.0349539	0.0383439	0.0341232						0.0373931	0.00219628
463.575	0.0550165	0.0562192	0.0472963	0.0355124	0.0447786	0.0321383	0.0456589	0.0351981	0.034499	0.0406615	0.0439256	0.038696						0.0424667	0.00226376
464.174	0.0597198	0.0620287	0.0507813	0.0390606	0.0483471	0.0355276	0.0486674	0.0421649	0.0365697	0.0461181	0.0512061	0.0427811						0.0469144	0.00241452
464.774	0.0629997	0.0652966	0.0571823	0.0422449	0.0515726	0.039059	0.0545075	0.0438255	0.0410529	0.0514605	0.0515702	0.0470287						0.05065	0.00243667
465.374	0.0693121	0.0723769	0.0586403	0.0456415	0.0590185	0.0422586	0.0618223	0.0478355	0.0451304	0.0569855	0.0571519	0.0516218						0.0556496	0.00274734
465.974	0.0766765	0.0745555	0.0603117	0.0491593	0.059945	0.0462166	0.0630022	0.0539921	0.0479057	0.0595882	0.0661311	0.0548736						0.0593631	0.00281786
466.574	0.0758101	0.0734057	0.0635477	0.0525559	0.0642684	0.0488237	0.0664826	0.0543161	0.0514709	0.0649991	0.0645537	0.0578611						0.0615079	0.00247854
467.174	0.0764908	0.0790337	0.0676728	0.0556796	0.0671507	0.0518337	0.070671	0.0595007	0.0536271	0.0676475	0.0694074	0.0612958						0.0650009	0.0025119
467.775	0.0810704	0.0850248	0.0752118	0.0590155	0.071783	0.0559103	0.0739155	0.0632676	0.0581956	0.0734693	0.0736543	0.0667629						0.0697734	0.00265871
468.377	0.0828651	0.0855089	0.0784834	0.0625334	0.0741849	0.0599868	0.077101	0.0654548	0.0616968	0.078903	0.0745037	0.0698927						0.0725929	0.00247784
468.979	0.0931381	0.0894424	0.0823951	0.0662029	0.0791946	0.0638975	0.0848287	0.0701533	0.0669485	0.0821907	0.0804494	0.0738355						0.0777231	0.00273752
469.582	0.0950566	0.0939206	0.0880493	0.0685077	0.0842729	0.0674763	0.0877783	0.0742037	0.069617	0.0866198	0.0836043	0.0776766						0.0813986	0.00279758
470.186	0.0997599	0.102332	0.0902186	0.0734509	0.087567	0.0704152	0.0932054	0.0800768	0.0727766	0.0915969	0.0877299	0.0800748						0.085767	0.0030243
470.791	0.100441	0.104511	0.0949126	0.0735722	0.0922336	0.0734489	0.0932644	0.0816565	0.0744844	0.0969393	0.0956171	0.0834485						0.0887108	0.00315773
471.401	0.102359	0.106689	0.101065	0.0784548	0.0933659	0.0772647	0.0974528	0.0861524	0.0769608	0.0995877	0.0933117	0.0879603						0.0917187	0.00298035
472.008	0.107805	0.114254	0.101634	0.0808506	0.0998854	0.0795637	0.101228	0.0880966	0.0817215	0.102898	0.0988934	0.0895456						0.0955313	0.00326565
472.609	0.11028	0.115525	0.104052	0.0816088	0.10016	0.081128	0.104355	0.0901623	0.0829811	0.105318	0.100471	0.0935493						0.0974659	0.00332117
473.209	0.109414	0.118914	0.105083	0.0830038	0.104518	0.0849201	0.105947	0.091256	0.0841552	0.107738	0.102776	0.0947281						0.0993711	0.00332848
473.809	0.109785	0.115525	0.107999	0.0881593	0.100983	0.0849912	0.109959	0.0924711	0.0864822	0.10993	0.102898	0.0954597						0.100387	0.00305456
474.41	0.112261	0.118914	0.106897	0.0881896	0.103557	0.0864133	0.112259	0.0930381	0.0878699	0.109428	0.106781	0.0957849						0.101783	0.00320128
475.011	0.11028	0.115101	0.10839	0.0873708	0.103282	0.0858681	0.1122	0.0951039	0.0882328	0.111254	0.103747	0.0991789						0.101667	0.00300678
475.612	0.11257	0.117945	0.109422	0.0853086	0.105513	0.0877168	0.111198	0.0964	0.0891721	0.110957	0.104596	0.0977969						0.102383	0.0031375
476.213	0.111828	0.119519	0.108248	0.0907371	0.103488	0.0868873	0.11108	0.0976961	0.0882114	0.112259	0.103626	0.0995244						0.102759	0.00301286
476.814	0.113932	0.118914	0.107359	0.0887962	0.104209	0.0866266	0.111198	0.0962785	0.0895991	0.112852	0.102655	0.0991586						0.102632	0.00309611
477.415	0.111333	0.117945	0.10775	0.0890388	0.10565	0.0885937	0.107481	0.0978176	0.0891721	0.113218	0.108237	0.098996						0.102936	0.00290088
478.016	0.112694	0.114375	0.108924	0.0901002	0.105959	0.0890441	0.110136	0.0955089	0.0897272	0.11445	0.10496	0.0998699						0.102979	0.00282887
478.617	0.115231	0.120487	0.109066	0.0893117	0.106302	0.0884278	0.109605	0.0983037	0.0925878	0.114976	0.105324	0.0989147						0.104045	0.00305173
479.219	0.116407	0.12321	0.108461	0.0883413	0.108086	0.0875983	0.110962	0.0961165	0.0907092	0.114679	0.104718	0.100927						0.104185	0.00335367
479.821	0.120739	0.121334	0.105794	0.0897969	0.106679	0.0889018	0.112495	0.0975746	0.0907946	0.114656	0.106417	0.102573						0.104813	0.00328227
480.422	0.114241	0.117461	0.107679	0.0901305	0.107228	0.0875983	0.113439	0.100572	0.0897485	0.114633	0.108843	0.100947						0.104377	0.00303951
481.025	0.109785	0.124421	0.107964	0.0887355	0.105993	0.0886174	0.110136	0.0974936	0.0916699	0.114861	0.109329	0.100337						0.104112	0.00317595
481.628	0.113313	0.121274	0.106968	0.0887962	0.106027	0.0889966	0.109546	0.096643	0.0909867	0.11219	0.103504	0.0992602						0.103125	0.00300143
482.232	0.108857	0.118066	0.106114	0.0892511	0.104175	0.0868162	0.109782	0.0978176	0.0897699	0.112898	0.100713	0.098935						0.101933	0.00285676
482.838	0.109476	0.114556	0.107003	0.0900092	0.103282	0.0871954	0.1099	0.096967	0.0903249	0.112852	0.0990147	0.0986505						0.101603	0.00270132
483.443	0.111333	0.116675	0.105617	0.0875831	0.102253	0.0863422	0.112731	0.0967645	0.0894283	0.111642	0.104111	0.0982034						0.10189	0.00299106
484.05	0.109723	0.121213	0.107181	0.0884322	0.104175	0.0848016	0.109782	0.0968455	0.0897912	0.110295	0.103747	0.0971466						0.101928	0.00310396
484.658	0.108362	0.115767	0.103732	0.0870372	0.101944	0.0854889	0.10754	0.096238	0.088489	0.110204	0.101078	0.097675						0.100296	0.00279065
485.268	0.1096	0.117401	0.104727	0.0878257	0.102287	0.0857022	0.106301	0.0958329	0.0864822	0.110067	0.104232	0.0971872						0.100637	0.00293524
485.883	0.111085	0.118127	0.103092	0.0867643	0.101876	0.0853941	0.106773	0.0947393	0.0886597	0.111072	0.101563	0.0965165						0.100472	0.00300216
486.508	0.110714	0.115646	0.101491	0.0856725	0.105273	0.0858681	0.109487	0.0944963	0.0891294	0.109702	0.100471	0.0964149						0.100364	0.00293707
487.109	0.113437	0.118308	0.104443	0.0844898	0.103728	0.0861525	0.10695	0.096238	0.0896204	0.10993	0.100107	0.0970653						0.100872	0.00307726
487.711	0.112075	0.115283	0.101954	0.0870979	0.100469	0.0863422	0.110667	0.0957114	0.0890013	0.110683	0.106053	0.0976343						0.101081	0.00292831
488.314	0.110404	0.120487	0.104087	0.0885232	0.101292	0.0844224	0.10813	0.0956709	0.0878699	0.11146	0.102048	0.098366						0.101063	0.00311073
488.915	0.111951	0.119337	0.101669	0.0875528	0.104998	0.0865792	0.1099	0.0946178	0.090026	0.111848	0.103262	0.0967807						0.101543	0.00306349
489.518	0.115974	0.116251	0.106257	0.0892814	0.107743	0.0882145	0.110313	0.096805	0.090026	0.113012	0.103504	0.0986302						0.103001	0.00296903
490.121	0.11486	0.116069	0.106968	0.0894633	0.10716	0.087148	0.111434	0.0985062	0.0912429	0.11324	0.100956	0.0987521						0.102983	0.00293318
490.724	0.116407	0.118127	0.109742	0.0891297	0.106336	0.0871717	0.112613	0.0963595	0.0898339	0.11461	0.104475	0.100845						0.103804	0.00320012
491.33	0.118511	0.119579	0.11088	0.0909797	0.107194	0.0881671	0.115445	0.0997213	0.091798	0.114747	0.106781	0.0998903						0.105308	0.00319659
491.938	0.114674	0.118974	0.112658	0.0908584	0.10692	0.08857	0.116448	0.100329	0.0925878	0.11582	0.102412	0.101923						0.105181	0.00309068
492.546	0.119749	0.128052	0.110915	0.092587	0.109013	0.0905609	0.114442	0.100045	0.0925238	0.116117	0.104718	0.103447						0.106847	0.00339013
493.158	0.118202	0.12666	0.112266	0.0935271	0.110282	0.0914141	0.115917	0.10203	0.0947867	0.118948	0.108237	0.103772						0.108003	0.00322272
493.774	0.123586	0.124784	0.116	0.0961352	0.112924	0.0923148	0.118336	0.103083	0.0958115	0.120866	0.112484	0.104402						0.110061	0.00328781
494.408	0.119068	0.131017	0.11568	0.0947705	0.112238	0.0933339	0.117392	0.102233	0.0964733	0.122259	0.114425	0.106414						0.110442	0.00342587
495.009	0.122286	0.128112	0.116605	0.0970147	0.1144	0.0947323	0.121108	0.105797	0.0973912	0.122076	0.111634	0.106983						0.111512	0.00322621
495.612	0.120677	0.131501	0.117103	0.0977728	0.115361	0.0940449	0.119574	0.107336	0.0981598	0.122852	0.114425	0.108365						0.112264	0.00328496
496.215	0.129032	0.13489	0.119308	0.096863	0.114949	0.096178	0.121993	0.105837	0.0990137	0.123971	0.113576	0.110357						0.113831	0.00366222
496.818	0.126556	0.132832	0.119841	0.0979245	0.11591	0.0966283	0.123409	0.107944	0.099889	0.127213	0.115274	0.109788						0.114434	0.00351002
497.421	0.128722	0.136403	0.121157	0.101412	0.119169	0.0953485	0.123114	0.108308	0.099889	0.125889	0.116245	0.110052						0.115476	0.00364456
498.028	0.12668	0.13955	0.122081	0.100805	0.119787	0.098477	0.125296	0.1109	0.100636	0.127647	0.112969	0.110418						0.11627	0.00367375
498.637	0.132436	0.139368	0.123575	0.102564	0.118003	0.0974104	0.125355	0.109523	0.104906	0.125683	0.11491	0.113426						0.117263	0.00362928
499.248	0.131693	0.144149	0.124713	0.103474	0.118826	0.0989036	0.125473	0.108794	0.102664	0.129427	0.120249	0.114361						0.118561	0.00390569
499.863	0.136768	0.146327	0.124464	0.105021	0.122292	0.101345	0.128187	0.113898	0.104458	0.129793	0.127166	0.115682						0.121283	0.00395408
500.488	0.137943	0.149172	0.129265	0.104414	0.124316	0.102814	0.133024	0.113938	0.105482	0.133309	0.118551	0.117816						0.122504	0.00421184
501.109	0.144689	0.149414	0.128802	0.107204	0.124659	0.103715	0.136682	0.118515	0.10687	0.133217	0.124011	0.120844						0.124885	0.0042291
501.713	0.141471	0.149656	0.129514	0.107811	0.129841	0.105279	0.138274	0.116126	0.111076	0.135752	0.132384	0.12249						0.12664	0.00408286
502.316	0.146484	0.153831	0.132465	0.111844	0.131282	0.105658	0.136977	0.118434	0.112271	0.13929	0.128986	0.123405						0.128411	0.00423443
502.92	0.143513	0.149716	0.137337	0.112421	0.133066	0.106512	0.138392	0.11969	0.112399	0.139884	0.131292	0.123608						0.128986	0.00399778
503.526	0.14209	0.152984	0.135772	0.113573	0.130973	0.107886	0.141578	0.122849	0.113125	0.1405	0.128622	0.123242						0.129433	0.00398052
504.135	0.14178	0.155042	0.135666	0.112299	0.131145	0.108763	0.140457	0.121067	0.111268	0.138925	0.127409	0.124868						0.129057	0.00408777
504.748	0.148712	0.157765	0.138724	0.112057	0.129772	0.107317	0.141932	0.119892	0.114598	0.138834	0.134325	0.124279						0.130684	0.00447154
505.367	0.146484	0.154497	0.135168	0.114604	0.131042	0.107768	0.14264	0.124429	0.113552	0.141117	0.130928	0.125823						0.130671	0.00410907
506.007	0.149021	0.156252	0.13531	0.114119	0.130047	0.108882	0.14205	0.122242	0.114747	0.139724	0.131898	0.124604						0.130741	0.00420683
506.61	0.147412	0.158067	0.140217	0.1133	0.13612	0.109569	0.140044	0.123416	0.115388	0.141596	0.127651	0.127673						0.131704	0.00426168
507.215	0.152425	0.155405	0.13755	0.115302	0.13437	0.110967	0.144586	0.123781	0.115004	0.14114	0.132748	0.126189						0.132456	0.00422188
507.819	0.155643	0.159157	0.140253	0.118092	0.135674	0.111536	0.144055	0.126778	0.116776	0.14477	0.135174	0.130071						0.134832	0.00433041
508.424	0.151744	0.166116	0.142316	0.119001	0.139997	0.11412	0.147595	0.128358	0.11906	0.146505	0.139179	0.130172						0.137014	0.0044384
509.034	0.155457	0.170171	0.145089	0.122944	0.142193	0.117509	0.148657	0.13176	0.123351	0.146071	0.140149	0.133953						0.139775	0.00432535
509.65	0.160284	0.16896	0.149357	0.124248	0.143875	0.117912	0.15255	0.135081	0.124504	0.14945	0.140635	0.134583						0.141787	0.00443067
510.27	0.162017	0.174165	0.152842	0.128008	0.145659	0.121443	0.153317	0.136783	0.128624	0.152418	0.147551	0.138038						0.145072	0.00440435
510.909	0.167463	0.176827	0.156896	0.130889	0.149571	0.12424	0.159629	0.138767	0.130695	0.155865	0.14561	0.14133						0.148148	0.00458958
511.512	0.170186	0.176041	0.157287	0.132133	0.151664	0.127842	0.159688	0.141724	0.13379	0.157327	0.155681	0.144602						0.150664	0.00434027
512.116	0.171486	0.177432	0.159349	0.135226	0.154889	0.129928	0.165528	0.145815	0.134708	0.162327	0.153861	0.148748						0.153275	0.00433349
512.721	0.174147	0.187236	0.16287	0.140078	0.159041	0.134242	0.166885	0.149136	0.137846	0.165728	0.156167	0.151512						0.157074	0.00450966
513.332	0.180397	0.189233	0.167422	0.141807	0.160688	0.13519	0.170483	0.151324	0.143845	0.166847	0.158836	0.155455						0.160127	0.0045954
513.946	0.178417	0.187962	0.173609	0.14672	0.164325	0.140712	0.177385	0.154321	0.146834	0.172737	0.163568	0.160495						0.163924	0.00423875
514.569	0.187823	0.19589	0.178695	0.15136	0.168374	0.146021	0.178801	0.162219	0.1501	0.176733	0.169757	0.164275						0.169171	0.00443178
515.209	0.193888	0.200731	0.187443	0.15882	0.174173	0.152065	0.184936	0.16712	0.156483	0.184335	0.176067	0.170067						0.175511	0.00441703
515.813	0.198035	0.211866	0.186198	0.16434	0.18035	0.158274	0.196852	0.174249	0.163699	0.189883	0.179221	0.177689						0.181721	0.00456215
516.418	0.207317	0.225482	0.201205	0.173559	0.187212	0.165787	0.205701	0.181864	0.171555	0.197372	0.18177	0.185026						0.190321	0.00503568
517.024	0.218828	0.225179	0.207712	0.181171	0.196202	0.174438	0.210715	0.192273	0.179454	0.207486	0.196452	0.195269						0.198765	0.00455579
517.637	0.224831	0.232986	0.217207	0.192483	0.209687	0.182165	0.220331	0.203331	0.189339	0.218262	0.208707	0.20478						0.208676	0.00438334
518.256	0.241293	0.249507	0.226595	0.202703	0.217305	0.193375	0.231893	0.212769	0.201571	0.228011	0.218536	0.217299						0.220071	0.0047592
518.891	0.249647	0.256527	0.237086	0.215864	0.227187	0.205344	0.242688	0.224515	0.210965	0.239768	0.226302	0.22675						0.23022	0.00446198
519.511	0.268275	0.268509	0.250279	0.224962	0.237687	0.21326	0.253483	0.234236	0.221361	0.250339	0.2388	0.238863						0.241671	0.00500224
520.116	0.271307	0.281096	0.255009	0.236062	0.24376	0.227315	0.260503	0.244402	0.231139	0.260978	0.254332	0.249512						0.251285	0.00461467
520.722	0.284427	0.290052	0.269731	0.243098	0.25076	0.235634	0.271299	0.252584	0.241685	0.272439	0.257123	0.258129						0.26058	0.0049542
521.335	0.28845	0.300098	0.275705	0.252863	0.257417	0.243597	0.280383	0.264249	0.251911	0.280841	0.270956	0.268881						0.269613	0.00477838
521.955	0.290801	0.303729	0.286267	0.259686	0.26476	0.250968	0.289291	0.273727	0.256821	0.288444	0.274596	0.275811						0.276242	0.00462067
522.591	0.29897	0.310809	0.289219	0.26651	0.269015	0.262084	0.294364	0.280208	0.264955	0.293695	0.27678	0.286176						0.282732	0.00443547
523.211	0.300394	0.318434	0.297718	0.272787	0.276495	0.264904	0.296075	0.285312	0.270697	0.303421	0.282119	0.291115						0.288289	0.00454308
523.817	0.304602	0.318676	0.301558	0.278367	0.27972	0.270118	0.305572	0.295033	0.277187	0.307667	0.295103	0.298025						0.294302	0.00427984
524.424	0.316793	0.324183	0.307533	0.285221	0.283941	0.277963	0.315778	0.296167	0.283933	0.312279	0.303839	0.301398						0.300752	0.0044107
525.039	0.318093	0.32733	0.312902	0.29256	0.291249	0.28159	0.318196	0.306414	0.288715	0.319128	0.303475	0.306906						0.305546	0.0041448
525.663	0.324158	0.337013	0.314396	0.297685	0.29722	0.288795	0.325924	0.308318	0.294586	0.325932	0.306387	0.312271						0.311057	0.0043229
526.309	0.33604	0.344154	0.323393	0.305237	0.298455	0.295644	0.329935	0.316257	0.299731	0.3331	0.315367	0.319242						0.318046	0.0046048
526.914	0.342166	0.348511	0.331287	0.30927	0.305078	0.302328	0.33436	0.319781	0.307566	0.338397	0.31658	0.326721						0.323504	0.00451476
527.52	0.343528	0.352807	0.331643	0.315942	0.309504	0.305836	0.341203	0.328043	0.312604	0.343808	0.332233	0.329668						0.328902	0.00436993
528.132	0.349778	0.361824	0.336337	0.314547	0.312935	0.308514	0.342559	0.334362	0.317386	0.347552	0.327015	0.336152						0.332413	0.00481204
528.752	0.347612	0.362369	0.340889	0.32222	0.31297	0.314107	0.348695	0.330636	0.320076	0.348511	0.334539	0.337554						0.335015	0.0044777
529.393	0.347179	0.362853	0.340107	0.322159	0.31194	0.311642	0.344683	0.335213	0.318518	0.350201	0.338058	0.337188						0.334978	0.00460822
530.012	0.347055	0.366242	0.337724	0.31949	0.308612	0.31195	0.347515	0.333836	0.317877	0.348717	0.334903	0.336314						0.334186	0.00494678
530.619	0.343219	0.357951	0.337511	0.313759	0.30947	0.307471	0.340967	0.32776	0.312134	0.344219	0.328836	0.333449						0.329729	0.00465821
531.229	0.340248	0.350145	0.325313	0.309634	0.303087	0.303252	0.33902	0.323912	0.310854	0.338945	0.325074	0.327636						0.32476	0.0044829
531.85	0.335916	0.351718	0.321899	0.305419	0.299485	0.295929	0.331351	0.318322	0.304193	0.333511	0.315245	0.323754						0.319729	0.00482711
532.488	0.327623	0.347785	0.314645	0.298201	0.292107	0.292753	0.324685	0.309209	0.298407	0.326365	0.310756	0.316092						0.313219	0.0048057
533.112	0.313575	0.335197	0.307924	0.291529	0.283186	0.283083	0.314539	0.303174	0.290252	0.320361	0.306145	0.310849						0.304984	0.00453515
533.719	0.308934	0.324244	0.299638	0.283826	0.278279	0.277347	0.311117	0.29726	0.285855	0.314699	0.30214	0.303451						0.298899	0.00432002
534.33	0.296185	0.324728	0.299709	0.276123	0.271005	0.272086	0.305159	0.291104	0.278639	0.305932	0.294981	0.297537						0.292766	0.00461929
534.952	0.298351	0.316074	0.294411	0.273394	0.270524	0.265592	0.30339	0.288714	0.272982	0.299722	0.285395	0.292273						0.288402	0.0044216
535.608	0.294453	0.304455	0.288578	0.271453	0.264417	0.260899	0.296016	0.28199	0.27074	0.295681	0.275688	0.287781						0.282679	0.0040324
536.214	0.289997	0.307299	0.282675	0.267511	0.262564	0.258315	0.294718	0.277859	0.265979	0.288718	0.282119	0.282802						0.280046	0.00416394
536.821	0.289502	0.304153	0.280613	0.262173	0.258858	0.257107	0.286636	0.274416	0.260066	0.286389	0.27229	0.280465						0.276056	0.00421871
537.435	0.284241	0.296104	0.279155	0.261354	0.256525	0.254002	0.280737	0.270406	0.261283	0.283352	0.273747	0.277355						0.273188	0.0036888
538.062	0.283313	0.299432	0.274745	0.2545	0.250554	0.248906	0.282861	0.270163	0.257184	0.277736	0.27314	0.271949						0.270374	0.00437872
538.709	0.276753	0.298343	0.268806	0.251104	0.248118	0.244593	0.280324	0.266518	0.253021	0.277302	0.266466	0.268413						0.266647	0.00449928
539.316	0.271307	0.289024	0.268913	0.250558	0.246883	0.242483	0.273599	0.259146	0.24636	0.272005	0.263797	0.266035						0.262509	0.00399702
539.925	0.27007	0.287511	0.264468	0.24334	0.240741	0.2367	0.271358	0.258619	0.244012	0.269745	0.254089	0.261219						0.258489	0.00440395
540.546	0.258868	0.276497	0.260912	0.239549	0.235353	0.232055	0.268939	0.253556	0.239913	0.263421	0.253968	0.25628						0.253276	0.00401247
541.189	0.261034	0.275529	0.252022	0.234364	0.231648	0.225585	0.261801	0.247643	0.233935	0.256526	0.247901	0.248293						0.248023	0.00422911
541.813	0.255031	0.270143	0.244767	0.226903	0.227736	0.222195	0.251242	0.239015	0.226079	0.251869	0.242198	0.243253						0.241703	0.00411838
542.421	0.24841	0.259371	0.239966	0.221414	0.222555	0.21499	0.245992	0.234965	0.222685	0.244723	0.233825	0.235774						0.235389	0.0037994
543.037	0.243397	0.254772	0.233388	0.217563	0.214251	0.211103	0.240151	0.227634	0.219995	0.240864	0.229336	0.231953						0.230367	0.00378776
543.669	0.234361	0.244484	0.230009	0.211285	0.20931	0.207027	0.242511	0.221801	0.212224	0.237371	0.224846	0.225063						0.225024	0.00377673
544.311	0.233062	0.246118	0.226524	0.206554	0.204575	0.201102	0.234606	0.217224	0.208424	0.23075	0.217201	0.221974						0.220676	0.00403399
544.918	0.228916	0.241277	0.220621	0.202915	0.202207	0.197025	0.227822	0.214753	0.203236	0.222577	0.214289	0.216568						0.216017	0.00379329
545.532	0.223222	0.237343	0.21518	0.199064	0.199736	0.191384	0.22387	0.207057	0.199821	0.221047	0.209921	0.212381						0.211669	0.00381359
546.162	0.216229	0.228629	0.212655	0.192665	0.194006	0.189251	0.21744	0.20649	0.19585	0.214518	0.210164	0.207016						0.207076	0.00345355
546.809	0.21759	0.225058	0.204939	0.191937	0.193011	0.184369	0.213311	0.200698	0.190748	0.211778	0.203126	0.201589						0.203179	0.00349553
547.417	0.212021	0.221972	0.201774	0.185356	0.18807	0.180506	0.212072	0.196405	0.187545	0.2076	0.201427	0.20039						0.199595	0.0036296
548.03	0.204656	0.220338	0.200067	0.18293	0.184742	0.17778	0.207707	0.192881	0.1824	0.203582	0.199	0.196996						0.19609	0.00360184
548.658	0.201562	0.215194	0.195942	0.179624	0.180796	0.171594	0.201513	0.188709	0.179924	0.197166	0.187109	0.191265						0.190867	0.0035064
549.309	0.191846	0.21114	0.192563	0.173165	0.177124	0.169248	0.196911	0.18235	0.177533	0.191481	0.18359	0.187871						0.186235	0.00334411
549.917	0.189927	0.207146	0.186483	0.17365	0.171085	0.163891	0.197265	0.176436	0.173199	0.189472	0.180435	0.183603						0.182716	0.00351208
550.531	0.185905	0.203273	0.184171	0.168919	0.169266	0.160668	0.189419	0.175748	0.169164	0.184952	0.181891	0.179335						0.179393	0.00331886
551.161	0.186957	0.195769	0.17649	0.163612	0.164291	0.155904	0.182282	0.171697	0.164148	0.182052	0.177644	0.174213						0.174588	0.00328285
551.81	0.187081	0.190322	0.175423	0.159669	0.162198	0.153795	0.180984	0.1655	0.161799	0.177692	0.169271	0.171226						0.171247	0.00327417
552.418	0.176931	0.186994	0.168702	0.157243	0.157223	0.149789	0.177739	0.161895	0.155373	0.172304	0.167694	0.16769						0.166631	0.00312895
553.033	0.172104	0.188446	0.165608	0.154059	0.151183	0.147111	0.172253	0.160073	0.153132	0.167783	0.166481	0.164275						0.163542	0.00329587
553.668	0.175632	0.184452	0.164292	0.149298	0.149468	0.142963	0.171722	0.155658	0.152619	0.166505	0.159443	0.161389						0.16112	0.0034996
554.311	0.168824	0.180821	0.159207	0.145719	0.148953	0.141968	0.166236	0.155212	0.147709	0.163034	0.159928	0.158016						0.157969	0.00318575
554.92	0.168577	0.1807	0.161447	0.144112	0.14686	0.139361	0.161399	0.150878	0.146557	0.159107	0.155439	0.154215						0.155721	0.00332169
555.539	0.16672	0.179248	0.153197	0.141655	0.142948	0.137986	0.164407	0.147921	0.143482	0.157783	0.149857	0.151268						0.153039	0.00349746
556.184	0.163193	0.173862	0.154584	0.137895	0.14185	0.133791	0.163169	0.147354	0.14297	0.155614	0.148886	0.149276						0.151037	0.00336016
556.814	0.160532	0.172228	0.149428	0.137501	0.138796	0.132393	0.160986	0.145815	0.139768	0.153514	0.149978	0.147752						0.149058	0.00331061
557.424	0.15948	0.168537	0.146867	0.135954	0.13811	0.13135	0.160278	0.143425	0.139127	0.150432	0.147309	0.14385						0.14706	0.00318424
558.051	0.155581	0.170897	0.146192	0.133285	0.136978	0.129193	0.153317	0.143587	0.13759	0.149496	0.145367	0.143891						0.145448	0.00323421
558.709	0.153229	0.167689	0.147863	0.131344	0.135571	0.128269	0.150662	0.139699	0.135455	0.146094	0.141606	0.1407						0.143182	0.00312471
559.317	0.154467	0.165874	0.144627	0.131617	0.13238	0.127345	0.152137	0.138565	0.132424	0.14461	0.137116	0.139867						0.141752	0.00324289
559.933	0.147598	0.158067	0.14452	0.129707	0.133615	0.124098	0.149837	0.133583	0.132146	0.142487	0.14112	0.138972						0.139646	0.00276721
560.57	0.145122	0.158975	0.144165	0.129676	0.133547	0.12187	0.148303	0.131315	0.129734	0.13993	0.13748	0.135619						0.137978	0.00289566
561.213	0.151311	0.160125	0.141213	0.127978	0.128811	0.118978	0.143289	0.132489	0.128987	0.141482	0.134932	0.134237						0.136986	0.00324116
561.822	0.144751	0.154013	0.138048	0.122489	0.127919	0.118101	0.143407	0.129573	0.124845	0.138149	0.132626	0.134887						0.134067	0.00297272
562.448	0.142956	0.154618	0.132679	0.1244	0.12538	0.11694	0.14028	0.130505	0.123201	0.134222	0.135053	0.133485						0.13281	0.00290932
563.109	0.142028	0.156131	0.135595	0.12076	0.124385	0.114831	0.139159	0.124712	0.122476	0.134039	0.128258	0.130965						0.131112	0.00323302
563.718	0.141718	0.147719	0.133283	0.121124	0.122463	0.112863	0.138274	0.124348	0.121301	0.132464	0.128986	0.127855						0.129367	0.0028528
564.335	0.139862	0.150745	0.131221	0.11794	0.121434	0.112934	0.136092	0.123497	0.119743	0.129359	0.125831	0.127164						0.127985	0.00301624
564.979	0.136582	0.149232	0.129656	0.115393	0.118963	0.11047	0.133909	0.121391	0.117758	0.12824	0.119521	0.123953						0.125422	0.00309837
565.614	0.131817	0.148566	0.127273	0.113998	0.118895	0.110707	0.131844	0.119447	0.116904	0.127076	0.124011	0.123405						0.124495	0.00290975
566.226	0.130084	0.15014	0.12706	0.115665	0.115464	0.108313	0.131608	0.1205	0.116263	0.125386	0.116609	0.122795						0.123324	0.00313896
566.86	0.12897	0.144814	0.125104	0.113937	0.11488	0.108147	0.13385	0.117786	0.115068	0.124245	0.119643	0.1206						0.122254	0.00289242
567.511	0.127175	0.142636	0.123966	0.110267	0.112787	0.105919	0.127243	0.114465	0.113061	0.121071	0.114182	0.119787						0.11938	0.00286873
568.121	0.128413	0.140155	0.120303	0.108448	0.11265	0.105255	0.126771	0.111792	0.111524	0.119679	0.11394	0.116413						0.117945	0.00284188
568.747	0.126556	0.133498	0.118063	0.107386	0.108567	0.104378	0.124412	0.111022	0.11052	0.120752	0.109207	0.116291						0.115888	0.0025829
569.409	0.124329	0.134769	0.116036	0.105961	0.108155	0.100681	0.123468	0.111873	0.108258	0.116574	0.120371	0.11369						0.115347	0.00271227
570.019	0.122224	0.134769	0.11408	0.104566	0.108258	0.0993539	0.123114	0.111265	0.107831	0.116962	0.114425	0.112796						0.114137	0.00271674
570.639	0.120801	0.13138	0.112053	0.103929	0.107091	0.0976001	0.122583	0.107336	0.105226	0.111277	0.113454	0.110194						0.11191	0.00266157
571.308	0.119192	0.127628	0.109315	0.100805	0.103042	0.095941	0.119692	0.104339	0.10292	0.111711	0.111634	0.107227						0.109454	0.00262872
571.916	0.117274	0.127265	0.109777	0.0991072	0.100331	0.0942108	0.116802	0.102881	0.102045	0.108948	0.106659	0.10739						0.107724	0.00265381
572.535	0.112508	0.121213	0.105545	0.0970147	0.0980668	0.0935709	0.116212	0.100288	0.0980957	0.106391	0.104839	0.103609						0.104779	0.00240088
573.184	0.108238	0.12315	0.103803	0.0940123	0.0968315	0.0916748	0.112613	0.0971696	0.0985654	0.104816	0.102898	0.102065						0.102986	0.00250974
573.815	0.110033	0.120548	0.103198	0.0938	0.0950129	0.0898499	0.110313	0.096481	0.0954058	0.101734	0.100713	0.0987115						0.101317	0.00249798
574.432	0.10533	0.117038	0.0982909	0.0910706	0.0921306	0.0875035	0.107658	0.0953874	0.0931216	0.100478	0.0981653	0.0964962						0.0985558	0.00236375
575.076	0.104092	0.111712	0.0984687	0.0895543	0.0913757	0.0853941	0.107835	0.0938077	0.0925665	0.0994735	0.0963452	0.0962117						0.0972364	0.00220949
575.715	0.100998	0.111228	0.0955172	0.0868856	0.0908954	0.0829766	0.104532	0.0913775	0.0914564	0.0966882	0.0939184	0.0925535						0.0949189	0.00222471
576.33	0.0974701	0.113225	0.0935969	0.08822	0.0872239	0.0826211	0.102703	0.0911344	0.0888732	0.0955923	0.0951318	0.0919844						0.0939813	0.00231713
576.974	0.097532	0.109534	0.0923167	0.0837923	0.08592	0.0808199	0.102113	0.0882181	0.0873148	0.0955466	0.0922196	0.0913137						0.0922201	0.00233309
577.615	0.0964799	0.106931	0.0909653	0.0841865	0.0856798	0.0789238	0.102054	0.0852208	0.0850946	0.0926243	0.0860312	0.0889155						0.0902589	0.00233539
578.23	0.08992	0.106205	0.0900408	0.0825792	0.0816308	0.0778336	0.096273	0.0849778	0.0838564	0.0907978	0.0877299	0.0877571						0.0883001	0.0021571
578.874	0.0941902	0.110683	0.0882983	0.0802441	0.0833808	0.07653	0.0939723	0.081697	0.0831519	0.089154	0.0854245	0.0875539						0.0878567	0.0025714
579.515	0.0934475	0.105177	0.087267	0.0778786	0.0808073	0.0747998	0.0943263	0.0824665	0.0799283	0.086734	0.0867592	0.083794						0.0861155	0.00241161
580.132	0.0904151	0.0984593	0.0855956	0.0752402	0.0792975	0.0726905	0.0940903	0.0803198	0.0784552	0.0847934	0.0828763	0.0831233						0.0837797	0.00218067
580.779	0.0851548	0.0977936	0.0849555	0.0739665	0.0766211	0.0704626	0.0891941	0.0806844	0.0773024	0.0824418	0.0836043	0.0794041						0.0817988	0.00209487
581.415	0.086702	0.0968859	0.0816839	0.0716617	0.0724349	0.0690879	0.0861265	0.0782136	0.0766833	0.0797249	0.079236	0.0776969						0.0796781	0.00219359
582.034	0.0846598	0.0976726	0.0809015	0.0708428	0.0733957	0.0676659	0.0878963	0.0748923	0.0727979	0.077967	0.0782653	0.0756036						0.0785467	0.00239299
582.691	0.0811323	0.0927103	0.0818617	0.0690839	0.0708222	0.0641345	0.0828821	0.0723	0.0710687	0.0772136	0.0789934	0.0748313						0.0764195	0.00221979
583.317	0.0824319	0.0905317	0.0745717	0.0668094	0.0691752	0.0640634	0.0818792	0.0703963	0.0695316	0.073378	0.0743824	0.0723518						0.0741252	0.00216119
583.938	0.0813798	0.0902291	0.0743583	0.0656873	0.0674938	0.062191	0.0799915	0.0680065	0.0682507	0.0735606	0.0708635	0.0715999						0.072801	0.00225676
584.609	0.0777285	0.087748	0.0717268	0.0650505	0.0703418	0.0603897	0.0758622	0.0668319	0.0667136	0.0707296	0.0683153	0.0703195						0.0709798	0.00202603
585.219	0.0748199	0.085872	0.0694864	0.0618662	0.0669791	0.0599868	0.0779858	0.0660218	0.0662013	0.0713461	0.0704994	0.0677181						0.0698986	0.00204521
585.846	0.0708592	0.0856299	0.0695931	0.0610777	0.0665331	0.0580671	0.0773959	0.0652928	0.0625934	0.0668712	0.0680726	0.0665393						0.0682104	0.00212842
586.51	0.0716019	0.0842986	0.0678506	0.0583483	0.0628959	0.0568583	0.0731486	0.0618094	0.0615687	0.0672365	0.068922	0.0640598						0.0665499	0.00216708
587.121	0.0744486	0.0798809	0.0683485	0.0572565	0.0628273	0.0547015	0.070258	0.0617689	0.0595406	0.0654329	0.0632189	0.0644257						0.0651757	0.00206684
587.757	0.0694358	0.0840565	0.0653969	0.0573172	0.0596018	0.053398	0.0727946	0.0614854	0.0588788	0.0635836	0.0668592	0.0620072						0.0645679	0.00234926
588.413	0.0696834	0.082241	0.0656458	0.0561041	0.0578862	0.0520944	0.0677214	0.0597032	0.0594338	0.0625334	0.0617629	0.0612145						0.063002	0.00224509
589.028	0.0677649	0.0773998	0.0608095	0.0549517	0.0581264	0.0518337	0.0691372	0.0587311	0.0572777	0.0613005	0.0622482	0.0597919						0.0616144	0.00199888
589.675	0.0654752	0.0795178	0.0630499	0.0530411	0.0561362	0.0507672	0.0672495	0.0558958	0.0565305	0.0602047	0.0634616	0.0587757						0.0608421	0.00222805
590.316	0.0638661	0.0767341	0.0611296	0.0513429	0.0549696	0.049274	0.0634151	0.0562603	0.0546945	0.0571225	0.0598214	0.0565604						0.0587659	0.00207294
590.938	0.0611432	0.0695932	0.0595293	0.0496142	0.0539745	0.0485393	0.0644769	0.0539111	0.0525383	0.057465	0.0546037	0.0551175						0.0567089	0.00176514
591.609	0.0573062	0.0680198	0.0571467	0.0490684	0.0530137	0.0453634	0.0595807	0.0520074	0.0527732	0.0572823	0.0566665	0.055341						0.0552974	0.00163618
592.22	0.0566255	0.0700773	0.0566133	0.047825	0.0531167	0.0447709	0.0581059	0.0513998	0.0504462	0.0538577	0.0525409	0.0520893						0.0539557	0.00182224
592.852	0.0569349	0.0683829	0.0544441	0.0474004	0.0523961	0.0443917	0.0584599	0.0492126	0.0491012	0.0518029	0.0532689	0.0520893						0.0531571	0.00178678
593.512	0.0573681	0.0693511	0.0557243	0.0454898	0.0487246	0.0436806	0.0588138	0.0476329	0.0475855	0.0511865	0.049386	0.0500163						0.05208	0.00206414
594.127	0.0587296	0.0700168	0.0528438	0.0439735	0.0502344	0.0416898	0.057693	0.0475114	0.0484821	0.049771	0.0502354	0.0485733						0.0516462	0.00218067
594.777	0.0545214	0.0695932	0.050639	0.0431547	0.0482099	0.0410736	0.0546845	0.0452027	0.0470731	0.0493601	0.0498714	0.0473945						0.0500648	0.00212342
595.416	0.0561304	0.0652966	0.0498567	0.0415777	0.0469746	0.0392723	0.0555693	0.0442306	0.0462406	0.0471455	0.049022	0.0459922						0.0489424	0.00205408
596.041	0.0537787	0.0614236	0.0495011	0.0407892	0.0446756	0.0380398	0.0546845	0.0447976	0.0448743	0.0463464	0.0450177	0.0444273						0.047363	0.00187148
596.709	0.0501275	0.0596686	0.0502123	0.0403646	0.0430286	0.0379924	0.0555693	0.0440281	0.0439136	0.0452734	0.0455031	0.0436956						0.0466148	0.0018
597.322	0.0498181	0.0571875	0.0509235	0.038818	0.0417933	0.0382769	0.0517349	0.0444736	0.0441911	0.0447939	0.0450177	0.0436956						0.0458937	0.00160253
597.966	0.0502513	0.0588819	0.0488254	0.0385451	0.0439551	0.0367363	0.051204	0.0422459	0.040754	0.0450222	0.0414988	0.0438989						0.0451516	0.00179068
598.615	0.0545214	0.057369	0.0488254	0.0377262	0.0405238	0.0357883	0.0493753	0.0401802	0.0413518	0.0431501	0.0441683	0.0421714						0.0445959	0.00191074
599.238	0.0477758	0.0564613	0.0467984	0.0379688	0.0420335	0.0357172	0.0470157	0.0411928	0.0404338	0.0428305	0.044047	0.039509						0.043482	0.00159124
599.909	0.0475902	0.0547063	0.0459805	0.0370894	0.041862	0.0333234	0.0533867	0.0389245	0.0389181	0.0416433	0.0421055	0.0402						0.0429775	0.00184327
600.521	0.0485803	0.0553115	0.0465495	0.035937	0.0390483	0.0342477	0.0479595	0.0373449	0.0385978	0.041004	0.0435616	0.0400984						0.0423534	0.00178604
601.163	0.0412159	0.0529514	0.0461939	0.034178	0.0390826	0.0323753	0.0486084	0.038236	0.037445	0.0407529	0.0396787	0.0392245						0.0408285	0.00169051
601.815	0.0464762	0.0547063	0.0442025	0.0348755	0.037367	0.032162	0.04501	0.038155	0.0369327	0.0375794	0.0396787	0.0375986						0.0403953	0.00178009
602.438	0.0461668	0.051499	0.0424955	0.0317216	0.0360974	0.0315695	0.0457179	0.0373854	0.0360147	0.0380132	0.0374945	0.0381473						0.0393602	0.00173091
603.109	0.0473426	0.0536775	0.0418554	0.032783	0.0372297	0.0310955	0.0432402	0.0368993	0.0352888	0.0381502	0.0371305	0.0366027						0.0392746	0.00183128
603.722	0.0446815	0.0496835	0.037517	0.0316913	0.0370924	0.0302423	0.0400547	0.0347931	0.0346911	0.0371684	0.0388293	0.0362166						0.0377218	0.00153561
604.369	0.0453004	0.0462341	0.0403974	0.031115	0.0357199	0.0297209	0.0407626	0.033335	0.0341147	0.0373283	0.0359171	0.033168						0.0369261	0.00152449
605.016	0.0414635	0.0468393	0.0366991	0.0319945	0.0342788	0.0287965	0.0427093	0.033416	0.033581	0.033995	0.0347037	0.0336964						0.0360144	0.00147523
605.643	0.0424536	0.049623	0.0372325	0.0317822	0.0332151	0.0288439	0.0414705	0.033578	0.0323001	0.0346799	0.034461	0.0327616						0.0360335	0.00167327
606.311	0.0405971	0.0493809	0.0390817	0.0294471	0.0337641	0.027493	0.0413525	0.0309047	0.0317237	0.0333329	0.0336116	0.0329445						0.0353028	0.00178208
606.927	0.0424536	0.0505307	0.0359167	0.0288406	0.0318425	0.0276115	0.0375181	0.0312692	0.0317664	0.033858	0.0349464	0.0315422						0.0348413	0.00183356
607.589	0.0415254	0.0504097	0.0349566	0.0295381	0.0325288	0.0265449	0.0389929	0.0307832	0.0304641	0.0314836	0.0342183	0.0322332						0.0344732	0.00186489
608.219	0.0368839	0.0501676	0.0379082	0.026839	0.031671	0.0259998	0.038698	0.0291225	0.0305068	0.0320772	0.0322769	0.0311967						0.0336123	0.00189991
608.856	0.0394831	0.0461736	0.0338897	0.0272636	0.0309504	0.0253836	0.038108	0.0297301	0.0298664	0.0307302	0.0280299	0.0308918						0.0325417	0.00171858
609.515	0.0370696	0.0475654	0.0350633	0.0255653	0.0310533	0.0254784	0.0342147	0.029406	0.0289697	0.0299768	0.0316701	0.0292253						0.0321048	0.00172939
610.138	0.0376266	0.0444791	0.0336408	0.0254743	0.030573	0.0239852	0.0371642	0.0270973	0.0278596	0.0294745	0.0286366	0.0295301						0.0312951	0.00170697
610.81	0.0366364	0.0413323	0.0332141	0.0257472	0.028823	0.0242934	0.0346276	0.0285555	0.0289911	0.0305019	0.0306994	0.029144						0.0310472	0.00136976
611.426	0.0347179	0.0433899	0.034352	0.023867	0.0277936	0.0246726	0.0358074	0.0257202	0.0280944	0.0291549	0.0300927	0.0281278						0.0304825	0.00162476
612.084	0.0360794	0.041998	0.0324673	0.0234728	0.028171	0.0240801	0.0331528	0.0274213	0.0266001	0.0284471	0.0285153	0.0267458						0.0297626	0.00153414
612.719	0.0376266	0.0408482	0.0325384	0.0249588	0.0271073	0.023132	0.0340377	0.0277049	0.0265574	0.028196	0.024875	0.0268068						0.0295324	0.00159012
613.358	0.0345942	0.0415744	0.0330718	0.0233211	0.0280338	0.0223499	0.0330348	0.0250721	0.0264506	0.0268946	0.0286366	0.0261971						0.0291026	0.00159045
614.015	0.0369458	0.0424216	0.0291957	0.0230179	0.0261123	0.0218285	0.0349225	0.0253556	0.0236967	0.0273284	0.0258458	0.0264409						0.0285926	0.00181043
614.641	0.0315617	0.0375198	0.0281644	0.0235637	0.0287201	0.0219944	0.0343916	0.0240595	0.0252765	0.0262553	0.0305781	0.0261158						0.0281834	0.0013378
615.311	0.0340991	0.0343125	0.0290534	0.0241703	0.0269701	0.0212834	0.0315011	0.024019	0.0248495	0.0261412	0.0270592	0.0247134						0.0273477	0.00119044
615.931	0.0300146	0.0357043	0.0279866	0.0235031	0.025426	0.0203827	0.0324449	0.0247886	0.0238461	0.0252051	0.024147	0.024876						0.0265271	0.00123703
616.609	0.0299527	0.0375198	0.0277732	0.0206524	0.0254603	0.0202405	0.0325039	0.0234114	0.0229708	0.024543	0.0196573	0.0246931						0.0257815	0.00154527
617.222	0.029272	0.0392143	0.0259596	0.0224113	0.0256662	0.0196243	0.0279026	0.0219533	0.023163	0.0244974	0.0224482	0.0243476						0.0255383	0.00146177
617.877	0.0310667	0.03637	0.0273821	0.0220777	0.0256662	0.0204538	0.0303803	0.0220748	0.0229068	0.0231047	0.0236616	0.0226811						0.0256522	0.00137331
618.519	0.0298908	0.0395168	0.0250706	0.0211983	0.0245339	0.0188422	0.0268408	0.0217102	0.0220742	0.0239494	0.0220842	0.0231079						0.0249016	0.0015645
619.158	0.0248162	0.0363095	0.0262797	0.0185599	0.0240535	0.0184156	0.0284925	0.0228444	0.022245	0.0225111	0.0243897	0.0226608						0.0242982	0.00136477
619.815	0.029272	0.036491	0.0247861	0.0187721	0.0237447	0.0182733	0.0287285	0.0231684	0.0233765	0.020913	0.0222055	0.0212991						0.0242525	0.00147542
620.446	0.0308191	0.0380039	0.0249283	0.0188934	0.0254946	0.0173727	0.0276077	0.0204141	0.0231203	0.0212326	0.0212348	0.0213397						0.0242051	0.00166112
621.113	0.0292101	0.0373988	0.026742	0.017741	0.0262152	0.0167091	0.025838	0.019604	0.0214551	0.0215066	0.0260884	0.0195716						0.0240067	0.00167603
621.737	0.0291482	0.0366121	0.0256751	0.0168009	0.023779	0.0168987	0.0276667	0.018875	0.0212416	0.021712	0.020264	0.0201						0.0232311	0.00166357
622.411	0.0324282	0.0372778	0.0236837	0.0191664	0.0223035	0.017112	0.0251301	0.019604	0.0203877	0.0196116	0.0259671	0.020852						0.023627	0.00171035
623.031	0.027106	0.0338284	0.0239682	0.0177107	0.0224751	0.0158796	0.0252481	0.0169713	0.0208147	0.018881	0.0215988	0.0191041						0.0219655	0.00146019
623.709	0.0295814	0.0360674	0.0262441	0.0164976	0.0204849	0.0163773	0.025366	0.0174978	0.0202169	0.0192007	0.0212348	0.0184741						0.0222703	0.00172399
624.325	0.0259301	0.0344335	0.0236481	0.0166796	0.0204506	0.0160929	0.0251891	0.0187534	0.0195978	0.0191093	0.019172	0.018596						0.021471	0.00148073
624.996	0.022774	0.0283214	0.0229014	0.0173771	0.0195241	0.0159033	0.0238323	0.0178624	0.0194057	0.0194061	0.0220842	0.0181286						0.0206267	0.0010013
625.621	0.0254351	0.0303184	0.0198787	0.0170132	0.0191124	0.0146234	0.0232424	0.0162422	0.0187652	0.0188354	0.0215988	0.018596						0.0203051	0.00124793
626.277	0.0235166	0.0314077	0.0203054	0.0170739	0.0193183	0.015524	0.0237143	0.0182674	0.0182529	0.0168034	0.0179585	0.0183522						0.0200412	0.00125706
626.92	0.0219076	0.0305	0.0204476	0.0174378	0.0179114	0.0137939	0.0231834	0.0157561	0.0173349	0.0173514	0.0201427	0.0170515						0.0194015	0.00126194
627.568	0.0245687	0.0320129	0.0187763	0.0164673	0.017431	0.0137228	0.0231244	0.0161207	0.0176337	0.0171915	0.0178372	0.0177018						0.0193824	0.00142713
628.218	0.0254969	0.028745	0.0232214	0.0143748	0.0185977	0.0136754	0.0234783	0.0162827	0.0164596	0.0166664	0.0209921	0.0177831						0.0196478	0.00136141
628.861	0.0234547	0.0320734	0.0195231	0.0163763	0.0194212	0.0146945	0.0243042	0.0162422	0.0174416	0.0169404	0.0180799	0.0184741						0.0197521	0.00138546
629.517	0.0256207	0.0298343	0.0217634	0.0141928	0.0188722	0.0147182	0.0234193	0.0157966	0.0162034	0.0176025	0.0163811	0.0169498						0.0192795	0.00140346
630.155	0.0233928	0.0297738	0.0221546	0.0138592	0.0177056	0.0132962	0.0213547	0.0131639	0.0166517	0.0169861	0.0208707	0.017336						0.0188788	0.00140677
630.816	0.0255588	0.0276557	0.0206966	0.0137986	0.0167448	0.0128459	0.019408	0.0152296	0.0173349	0.0174427	0.0158957	0.0170921						0.0183086	0.00128497
631.451	0.0214125	0.0248115	0.02155	0.0138289	0.0160585	0.0129407	0.0188771	0.0151081	0.0154135	0.0165066	0.0178372	0.016015						0.01753	0.00101793
632.115	0.0240736	0.026869	0.0195942	0.0145567	0.0178771	0.0123718	0.0225345	0.0138119	0.0152854	0.0152966	0.0133476	0.0146126						0.0175193	0.00136171
632.748	0.019494	0.0272321	0.0224746	0.0142838	0.0184948	0.0112816	0.0214137	0.0133259	0.0152214	0.0166664	0.0165025	0.0156491						0.01767	0.00127962
633.415	0.0202985	0.0226934	0.0208033	0.0130707	0.0162987	0.0108313	0.0210597	0.0135284	0.0152427	0.0141322	0.0144396	0.0164214						0.0165683	0.00108796
634.046	0.0214125	0.0311657	0.0190963	0.0138592	0.0156468	0.0120637	0.0211187	0.014055	0.0163528	0.0143605	0.0177159	0.0141045						0.0175793	0.00150375
634.715	0.0193084	0.0276557	0.0176383	0.0152846	0.015235	0.0109735	0.0195849	0.0136499	0.0149866	0.0152966	0.0150464	0.0143688						0.0165857	0.00121605
635.346	0.0219695	0.0280793	0.0178872	0.013374	0.0170193	0.0110683	0.0222395	0.0120703	0.0144528	0.0136528	0.0143183	0.0136168						0.0166457	0.00146459
636.015	0.0180706	0.028503	0.018065	0.0139805	0.0157497	0.0114238	0.0200569	0.0133664	0.0141326	0.0139267	0.0144396	0.0145313						0.0163538	0.00130334
636.646	0.0215981	0.0232381	0.0185985	0.0144354	0.0139311	0.0102388	0.0210597	0.0128398	0.0142821	0.01363	0.0144396	0.0142468						0.0160448	0.00116788
637.315	0.0221551	0.0223303	0.016607	0.0139199	0.0138625	0.0104284	0.0213547	0.0136094	0.0145596	0.0129222	0.0150464	0.0141858						0.0159151	0.00112921
637.947	0.0245068	0.0248115	0.0161447	0.0118274	0.0151664	0.0107839	0.0202338	0.0130424	0.0127023	0.0122373	0.0172305	0.0130477						0.0159779	0.00139608
638.615	0.0193084	0.0217857	0.0160025	0.0127068	0.0147889	0.0105232	0.0171663	0.0122323	0.0123821	0.0128765	0.0180799	0.0141655						0.0151682	0.00097124
639.25	0.0209174	0.0216647	0.0160381	0.0122519	0.013039	0.00900632	0.0231834	0.0109766	0.0127877	0.012808	0.0158957	0.0128242						0.0151161	0.00130866
639.915	0.0193084	0.0183363	0.0164292	0.0118274	0.0145831	0.0103336	0.0199979	0.0122323	0.0133214	0.0118263	0.0132262	0.0122145						0.0144697	0.000940706
640.553	0.0176993	0.024993	0.0169982	0.011979	0.0142742	0.0100018	0.0167534	0.0125968	0.0123821	0.0108674	0.014561	0.0128445						0.0146626	0.00117431
641.216	0.0209174	0.0179732	0.0161803	0.0118577	0.0120782	0.00988325	0.0152786	0.0123943	0.0123394	0.0113925	0.0160171	0.011869						0.0140151	0.000937428
641.857	0.0169567	0.0230565	0.01426	0.0115241	0.0111861	0.00829529	0.0141578	0.0100045	0.0124034	0.0102967	0.0144396	0.0118486						0.0132024	0.00112433
642.518	0.0168329	0.0183363	0.0119485	0.00888568	0.0119753	0.0085086	0.01286	0.0096805	0.0120405	0.0108218	0.0135903	0.0104463						0.0121606	0.00085962
643.164	0.0171424	0.0215436	0.0131221	0.00897666	0.0122841	0.00701545	0.0166354	0.00984252	0.010482	0.00968023	0.0110421	0.00965369						0.012285	0.00120644
643.819	0.0152858	0.0189415	0.0112729	0.0110692	0.0118037	0.0084138	0.0145117	0.00874891	0.00996969	0.00988571	0.00873659	0.00932851						0.0114973	0.000927282
644.473	0.0140481	0.0168234	0.0112018	0.00882503	0.0109459	0.00720505	0.0134499	0.00826286	0.00883822	0.00949759	0.00970732	0.00904398						0.0106541	0.000811211
645.121	0.0144194	0.0180942	0.0108106	0.00894633	0.0100194	0.00729986	0.0134499	0.00793882	0.00903036	0.00840171	0.010314	0.00859686						0.0106101	0.00091846
645.786	0.0110157	0.0182153	0.0109884	0.00876437	0.0094361	0.00791608	0.013096	0.00838437	0.00892362	0.00844737	0.00897927	0.00967401						0.01032	0.000831988
646.423	0.0183801	0.0174891	0.0119841	0.00852176	0.00772044	0.00625702	0.012506	0.00781731	0.00858204	0.0081734	0.00958598	0.00812942						0.0104289	0.00113316
647.108	0.0165235	0.0198492	0.0109884	0.00600466	0.00761751	0.00602001	0.00985146	0.00785781	0.00768541	0.00783094	0.00776586	0.00804813						0.00967024	0.00123149
647.728	0.0134292	0.0176706	0.0113084	0.00733903	0.00844102	0.00490607	0.0089666	0.0057516	0.0077708	0.00600448	0.00630976	0.00621901						0.00867638	0.00108261
648.41	0.01411	0.00913789	0.00881916	0.004458	0.00504402	0.00492977	0.00819972	0.00603513	0.00614833	0.00563919	0.0064311	0.00634095						0.00710777	0.000771517
649.034	0.0087259	0.0118006	0.00700554	0.00488258	0.00476952	0.00362623	0.00707889	0.00433395	0.00473934	0.0046803	0.00266951	0.00532477						0.00580309	0.000722158
649.712	0.00897344	0.0107718	0.00544085	0.00303266	0.00219604	0.00322331	0.00643	0.00514403	0.00333034	0.00337895	0.00364025	0.00351597						0.00492314	0.000757023
650.342	0.00631235	0.00847222	0.00224035	0.00254743	0.00312249	0.00220418	0.0012978	0.00396941	0.0025618	0.00347027	0.000606708	0.00304853						0.00332113	0.000622131
651.015	0.0082927	0.00357043	0.00213367	0.00191057	0.00161272	0.000971734	0.0012978	0.00295681	0.00166517	0.00214609	0.00351891	0.000609707						0.00255719	0.000586166
651.653	0.00445578	0.00550694	0.00160025	0.00181959	-0.00044607	0.000426615	0.00123881	0.0029163	0.00157978	0.000251138	0.00121342	0.00195106						0.00187613	0.000492918
652.318	0.00290863	0.00217857	-0.000889028	-0.000151633	-0.000651949	0.000355513	-0.00106183	0.00113412	0.000106742	0.000547938	0.000364025	0.000203236						0.000420361	0.000341008
652.968	0.00278486	0.00502281	-0.00138688	0.000272939	0.000240192	0.000521418	0.000176972	0.00222773	-4.26967e-05	2.28307e-05	-0.000485366	0.000365824						0.000810053	0.000498507
653.621	0.00402258	-0.00072619	0.000142244	0.000758164	0.000274505	-0.000426615	0.00182871	0.000162017	-0.00113146	-0.000662091	0.0029122	0.000243883						0.000616496	0.000449153
654.299	0.00160903	-0.000302579	0.000782345	0.00263841	-0.00168134	0.000142205	-0.00117982	0.00129613	-0.000533709	4.56615e-05	-0.00157744	-8.12942e-05						9.64666e-05	0.000377823
654.927	0.00228977	0.00072619	0.000142244	0.000727837	0.00133821	-4.74017e-05	0.000825871	-0.00109361	-0.000192135	0.00031963	-0.00218415	0.00105682						0.000325773	0.000334216
655.61	0.002166	0.00248115	0.000746783	0.00151633	-0.00137252	-7.11025e-05	0.00153376	0.000202521	-0.000768541	0.000593599	-0.0014561	0.000386147						0.000496502	0.000371739
656.237	0.00284675	-0.000302579	-0.000568978	6.06531e-05	-0.00126958	-2.37008e-05	-0.00165174	0.000688571	-0.000384271	0.000251138	-0.00133476	0.000386147						-0.000108529	0.000340875
656.914	0.000742629	0.00532539	-0.000106683	0.000242612	-0.00106371	0.000118504	0.00206468	0.00076958	4.26967e-05	-0.000707753	-0.0014561	6.09707e-05						0.000502735	0.0005118
657.551	0.00247543	0.00127083	0.00152913	-3.03266e-05	0.000274505	0.000450316	0.00106183	0.00137714	-0.000384271	6.84922e-05	0.000849391	0.000182912						0.000760448	0.000236001
658.217	0.00204223	0.00278373	-0.00110239	0.000758164	0.00099508	4.74017e-05	0.00147477	4.05042e-05	0.00025618	-9.13229e-05	0.000849391	0.000365824						0.00070163	0.000300262
658.872	-0.000556972	0.00163393	0.00209811	-0.000818817	-6.86262e-05	-0.000118504	0.00218266	-0.000121513	0.000491012	0.000342461	0.00339756	-0.000508089						0.000662768	0.000386699
659.522	-0.000309429	-0.000544643	0.00160025	-0.000242612	-3.43131e-05	0.000497718	-0.000235963	-0.000607563	0.00025618	0.000890399	0.00242683	0.000203236						0.000325007	0.000264109
660.209	0.000371315	-0.00121032	0.000213367	-0.000818817	0.00120096	-0.000142205	-0.000943853	-0.000972101	-0.000320225	0.00031963	-0.000970732	0.000995854						-0.000189761	0.000235548
660.832	0.0030324	0.000605158	0.00202698	-0.000242612	-0.000343131	0	-0.000117982	0.000202521	-0.000384271	0.00031963	0.00266951	0.000264206						0.000669367	0.000347841
661.513	-0.000804515	0.00284424	0.00206254	-0.000394245	0.000960766	0.000616222	-0.000471926	-0.000850588	-0.000277529	0.000821907	-0.000606708	0.000365824						0.000355499	0.000338595
662.148	-0.000495086	0.00139186	0.00163581	3.03266e-05	-0.000651949	0.000308111	-0.000353945	0.000526555	-0.000469664	-0.000182646	-0.00194146	0.000934883						6.10663e-05	0.000283834
662.817	-0.00266109	0.000363095	0.00174249	-0.000667184	-0.000137252	-4.74017e-05	0.000943853	-0.00145815	-0.000170787	0.000273969	-0.00218415	-0.000264206						-0.000355568	0.000360557
663.473	-0.000680744	0.00369147	-0.000106683	0.000333592	-0.00126958	0.000308111	0.00176972	-0.000202521	-0.000811238	0.0011872	-0.00279086	0.00028453						0.00014275	0.000466983
664.123	-0.00247543	0.00248115	-0.00096015	3.03266e-05	-0.000343131	0.000355513	0.00117982	0.000202521	-0.000512361	-0.00031963	0.00109207	0.000934883						0.000138798	0.000359755
664.809	0.000495086	0.00490178	-0.00270265	0.000485225	-0.000274505	-4.74017e-05	0.00241862	-4.05042e-05	0.00012809	0.000365292	-0.00109207	-0.000223559						0.000367784	0.000533077
665.436	0.00111394	0.00211805	-0.00032005	-6.06531e-05	-0.000857827	0.000521418	0.00100284	-0.00125563	-0.000491012	6.84922e-05	0.000728049	0.000223559						0.000232598	0.000269676
666.115	0.00105206	0.000181548	0.000142244	-0.000121306	0.00089214	4.74017e-05	0.00076688	-0.000283529	-0.000362922	0.000410953	0.000728049	-0.000406471						0.000253921	0.000147287
666.757	-0.0004332	-0.000665674	-3.55611e-05	0.000576205	0.00144115	-0.000331812	0.00076688	-0.000891092	-2.13484e-05	0.000707753	0.00121342	0.000528412						0.000237928	0.000215091
667.42	-0.00272297	0.00296528	-0.000746783	0.000636858	-0.000171565	-0.000189607	0.00247761	0.000445546	0.000491012	0.0002968	0.000242683	0.000121941						0.000320567	0.000415085
668.108	0.000742629	-0.000605158	0.000782345	-0.00100078	0.000754888	0.000308111	0.00176972	0.000810084	0.000234832	0.000182646	0.000849391	-0.000731648						0.000341422	0.000229141
668.731	0.00160903	0.000544643	0.00270265	-9.09797e-05	-0.00123527	0.000260709	-0.000412935	0.00121513	0.000619103	9.13229e-05	-0.000970732	6.09707e-05						0.000366137	0.000315846
669.413	-0.000618858	-0.000121032	0.000462295	-0.000212286	0.0020931	0.00113764	0.000825871	-0.00076958	0.000298877	-0.000525107	-0.000606708	-0.000650354						0.000109488	0.000255519
670.051	0.000123772	0.000363095	0.00252484	-0.0010311	0.000308818	0.000308111	-5.89908e-05	0.000121513	0.000512361	-0.000547938	-0.00157744	0.000772295						0.000151611	0.000290837
670.719	0.0017328	0.00145238	3.55611e-05	-0.00242612	-0.000549009	9.48034e-05	-0.00182871	0.000121513	0.000533709	-0.000684922	0.000970732	0.000264206						-2.3588e-05	0.000352782
671.392	0.00222789	0.00350992	0.000782345	-0.000212286	0.0020931	-0.000426615	-0.000648899	-0.00048605	0.000405619	0.000593599	0.00206281	0.00107715						0.000914882	0.00037988
672.03	-0.000247543	0.00072619	0.000568978	-0.00169829	0.00140684	-4.74017e-05	-5.89908e-05	0.000607563	0.000512361	-0.000799076	0.0014561	0.000508089						0.000244568	0.000256909
672.713	0.0038988	0.000847222	0.000889028	-0.00154665	0.00174997	-0.000805829	0.000825871	-0.00125563	0.000768541	-0.000205477	0	0.000304853						0.000455892	0.000420165
673.352	0.0038988	-0.000423611	0.000462295	-6.06531e-05	0.000514696	-0.000379213	0.000471926	-0.000162017	4.26967e-05	-0.00031963	0.0014561	-0.000670677						0.000402559	0.000358707
674.02	-0.000556972	0.000786706	-0.00124464	-0.0010311	0.000274505	-0.000497718	-0.000707889	0.00186319	0.000853935	-0.000251138	-0.00109207	-0.000589383						-0.000182715	0.00027204
674.708	0.0025992	-0.0011498	0.00263152	0.000818817	0.000720575	-0.000331812	0.00306752	0.00178218	-0.00025618	0.000114154	0.00133476	-0.000182912						0.000929002	0.000393369
675.333	0.000928287	0.00260218	0.00227591	-0.000818817	-0.000343131	-0.000402914	-0.00100284	0.000121513	-0.000789889	0.000799076	0	0.000162588						0.00029433	0.000337472
676.014	-0.00123772	0.000423611	0.00231147	0.000333592	0.00089214	0.000402914	0.00100284	8.10084e-05	-0.000106742	-0.000456615	0.000121342	-0.000650354						0.000259791	0.000260881
676.661	0.000495086	0.000423611	0.000391172	0.000394245	-0.00106371	0.000118504	0.00182871	-0.00109361	-0.000149439	-0.000799076	0.000121342	-0.000508089						1.32288e-05	0.000235975
677.321	0.0004332	0.00108929	0.000675661	-0.000545878	-0.000514696	0.000971734	0.000825871	-0.000445546	-0.000170787	0.000433784	-0.00315488	-0.000426795						-6.90868e-05	0.000331593
678.009	0.0017328	-0.000423611	-0.000711222	-0.00163763	-0.00044607	0.00120874	0.00100284	0.00137714	-0.000704496	0.000251138	-0.000242683	-0.000670677						6.13558e-05	0.000300944
678.64	0.00272297	0.00211805	0.00202698	0.000940123	-0.000617636	-0.000355513	0.00283156	0.000648067	-2.13484e-05	-0.0002968	0	0.000508089						0.000875378	0.000358765
679.316	0.00414635	-0.00284424	0.00145801	-0.000212286	0.000205879	-0.000450316	0.00159275	0.000202521	-0.000192135	0.000410953	0.00157744	-0.000487765						0.000450597	0.000482822
679.979	0.00358938	0.00102877	0.00177806	3.03266e-05	0.00171565	-7.11025e-05	0.000530917	0.00157966	-0.000491012	0.000844737	0.0014561	0.000508089						0.00104163	0.000315547
680.629	0.00371315	-0.000484127	0.000675661	0.000121306	-0.00216172	0.000213308	-0.000176972	-0.000202521	0.000384271	0.000684922	-0.00230549	-0.000528412						-5.552e-06	0.00043948
681.313	0.00538406	0.0011498	0.00177806	0.0010311	-0.000308818	0.000592521	-0.00218266	-0.000121513	-0.000448316	-0.000182646	-0.000606708	0.000894236						0.000581593	0.000530174
681.957	0.00185657	-0.00072619	0.000853467	0	0.00106371	-0.000355513	-0.00100284	0.00048605	0.00104607	0.0002968	-0.000849391	0.00028453						0.000246105	0.000253167
682.621	0.0030324	-0.000242063	0.000284489	-0.000606531	-0.000720575	-0.000450316	0.00224165	0.000162017	-0.000405619	-0.000182646	-0.000364025	-0.000365824						0.00019858	0.000342309
683.309	0.000247543	-0.00284424	0.000462295	0.000727837	-0.00168134	-0.000355513	0.00076688	0.000324034	0.000704496	-0.000388123	0.000121342	0.000264206						-0.000137549	0.000314369
683.943	0.00321806	-0.00193651	0.000213367	6.06531e-05	-0.000137252	0.000118504	-0.00230064	-0.000243025	-4.26967e-05	0.000525107	-0.00339756	4.06471e-05						-0.000323445	0.000477583
684.618	0.00327995	-0.000423611	0.00032005	0.00118274	-0.00199016	9.48034e-05	-5.89908e-05	-0.00048605	0.000747193	-9.13229e-05	0.0014561	0.000304853						0.000361296	0.000367853
685.299	0.000804515	0.00133135	0.00252484	0.000121306	-0.00199016	0.000497718	-0.000353945	-0.000445546	0.000555057	0.000433784	0.000242683	0.000142265						0.000321989	0.000309848
685.934	-0.00228977	0.000302579	0.000106683	-0.000606531	-0.000102939	0.000379213	0.00277257	0.000526555	0.00153708	0.000639261	0.00388293	0.00128038						0.000702334	0.000455615
686.615	0.0017328	0.00242063	-7.11222e-05	0.00097045	0.000308818	0.000829529	0.00165174	0.000405042	0.000725844	0.000525107	0.000970732	0.000203236						0.0008894	0.000209228
687.274	-0.00210412	-0.00175496	0.00341387	0.000636858	0.00089214	0.000308111	-0.000648899	0.000891092	0.000192135	0.000844737	0.000364025	0.000406471						0.000286788	0.000405778
687.928	-0.00278486	-0.00163393	0.000355611	0.000212286	0.00116664	0.000118504	0.00117982	0.00113412	0.000661799	0.000410953	-0.00157744	0.00130071						4.53511e-05	0.000383488
688.614	-0.00167092	-0.00127083	0.00117352	-0.000151633	-0.000377444	-0.000402914	0.000825871	-8.10084e-05	-0.000277529	0.000182646	0.000364025	0.000142265						-0.000128663	0.000228052
689.263	-0.0025992	-0.000544643	-0.00188474	0	3.43131e-05	0.000165906	-0.000117982	0.000243025	-0.000661799	0.000228307	0.0029122	0.000304853						-0.00015998	0.00038399
689.925	-0.00136149	-0.00072619	0.000853467	-0.000242612	-0.00109802	-4.74017e-05	5.89908e-05	0.000688571	-0.000298877	0.000593599	0.00339756	0.001382						0.000266633	0.000368203
690.612	-0.0017328	-0.00157341	-0.000782345	0.00181959	0.00123527	-0.000474017	0.00117982	0.000405042	0.000533709	-0.000479445	0.00279086	0.00063003						0.000296025	0.000392706
691.256	-0.00222789	-0.00296528	-0.0006401	0.00100078	-0.000102939	0.000402914	-0.000176972	0.00149866	0.000341574	0.00125569	-0.000485366	0.000243883						-0.000154587	0.000382571
691.922	-0.002166	0.000847222	0.00145801	0.000667184	0.00199016	-0.000237008	0.000412935	0.000688571	0.000320225	0.00134701	0.000121342	0.000447118						0.000491397	0.000299947
692.611	-0.00179469	-0.00248115	0.00156469	0.000485225	0.000171565	-0.000237008	0.00147477	-0.000283529	-0.000106742	0.00130135	0.000121342	4.06471e-05						2.13725e-05	0.000349431
693.252	-0.00228977	0.0015129	-0.000391172	0.000212286	-0.00171565	-0.000450316	0.00123881	0.00157966	-4.26967e-05	-0.0002968	-0.00121342	-0.000304853						-0.000180085	0.000350025
693.921	-0.00532218	-0.00248115	-0.00280933	6.06531e-05	0.000274505	-0.000639923	0	8.10084e-05	0.000640451	0.000799076	-0.00206281	0.000934883						-0.000877068	0.000549215
694.61	0.00160903	0.00175496	-0.000391172	-0.000515551	-0.000377444	-0.000237008	0.00135679	-0.00137714	-0.00012809	0.000205477	0.00182012	2.03236e-05						0.000311691	0.000304384
695.251	0.000990173	0.000423611	-0.000995711	-0.00078849	-0.000720575	-0.000260709	0.000530917	0.00214672	0.000661799	0.000890399	-0.000728049	-0.000569059						0.000131752	0.000276982
695.921	-0.000680744	0.00133135	0.000782345	0.00097045	0.000857827	0	0.000471926	0.00125563	0.000875283	-0.000251138	-0.000364025	0.000426795						0.000472975	0.000190381
696.61	-0.000556972	-0.000544643	0.000213367	0.000394245	-0.000171565	0	0.0019467	0.000364538	-0.00012809	0.000479445	-0.00169878	0.00113812						0.000119697	0.000261338
697.252	-0.0017328	-0.00163393	-0.00120908	0.000242612	0.00106371	-0.000379213	0.000235963	-0.000202521	-0.000576406	-0.000136984	0.000728049	-0.000325177						-0.000327148	0.000250265
697.921	-0.00464143	-0.0026627	-0.000889028	-0.000727837	0.00247054	-0.000450316	0.00100284	0.000810084	0.000469664	0.000662091	0.00242683	-0.000528412						-0.000171473	0.000579943
698.611	0.00167092	0.00127083	0.00209811	-0.000272939	0.00240192	7.11025e-05	0.00200569	-0.000202521	0.000149439	-0.000913229	0.000970732	0.000142265						0.000782693	0.000316098
699.256	0.000680744	-0.00272321	-0.00135132	0.00203188	0.000343131	0.000189607	0.000412935	-0.000283529	0.00102472	-6.84922e-05	0.00194146	-6.09707e-05						0.00017808	0.000376242
699.923	-0.00191846	-0.00302579	0.00032005	0.00118274	0.0013039	0.000474017	-0.00076688	0.000162017	0.00153708	0.00100455	-0.000728049	-0.000101618						-4.63703e-05	0.000396602
700.612	0.000618858	-0.0038125	-0.00195586	0.000424572	0.00195585	-0.000331812	0.00123881	0.000283529	0.000320225	-9.13229e-05	0.000849391	0.000101618						-3.32202e-05	0.00043783
701.262	-0.00136149	-0.00641468	0.0019203	0.000697511	-0.000171565	-0.000426615	-5.89908e-05	0.000607563	0.000555057	0.00114154	-0.00109207	0.0011178						-0.00029047	0.000620366
701.926	-0.00198035	-0.00211805	-0.000604539	9.09797e-05	0.00219604	0.00028441	0.00106183	-0.00121513	-8.53935e-05	0.00132418	0.00133476	0.00091456						0.000100275	0.000394539
702.614	0.000185657	0.00108929	-0.00220479	-0.000576205	0.00202447	-7.11025e-05	0.0019467	-0.000567059	-0.000491012	-0.000433784	0.000606708	0.000833266						0.000195178	0.000344474
703.274	-0.000495086	0.00072619	-0.0006401	0.00100078	0.00140684	-0.000355513	-0.000353945	0.000283529	-0.000469664	0.000388123	-0.000970732	-0.000406471						9.49592e-06	0.000212715
703.932	0.00383692	0.00175496	0.00177806	0.00109176	0.000411757	0.000189607	0.00141578	-4.05042e-05	-0.000426967	0.000753414	0.000364025	0.000548736						0.000973129	0.000327833
704.616	-0.000185657	-0.000484127	-0.000497856	0.000697511	-0.00150978	0.000616222	0.00117982	0.000648067	0.000106742	0.000388123	-0.00133476	-2.03236e-05						-3.30016e-05	0.000236856
705.296	0.00191846	0.00193651	-0.00156469	3.03266e-05	0.000377444	0.000639923	-0.00271358	0.00048605	-0.000234832	0.00123286	-0.000849391	0						0.000104923	0.000391151
705.939	0.000309429	-0.00121032	0.000924589	0.000272939	-0.00140684	-7.11025e-05	-0.00153376	0.000648067	0.000448316	0.00134701	0.00157744	0.00091456						0.000185027	0.000303714
706.619	0.000123772	0.00139186	0.00213367	0.000121306	0.000754888	0.000782128	-0.000412935	-0.000931597	0.000149439	0.00141551	-0.00182012	0.000264206						0.000331011	0.000311809
707.309	0.000990173	0.00163393	0.000497856	0.00212286	0.00144115	0.000639923	0	-0.000364538	-4.26967e-05	-0.000753414	0.00218415	0.00113812						0.000790626	0.000277408
707.951	0.00272297	-0.00302579	-0.00124464	0.00133437	0.000171565	0.00056882	0.00218266	0.000567059	-0.000213484	0.00130135	-0.000728049	0.000121941						0.000313231	0.000447593
708.622	0.00235166	0.000121032	-0.000568978	-0.000424572	0.00178428	0.000213308	-5.89908e-05	0.000648067	0.000875283	0.000456615	-0.00279086	0.000406471						0.00025111	0.000367976
709.313	0.00142337	0.00163393	-0.00110239	0.00118274	0.00113233	-0.000237008	0.0019467	0.00121513	0.00121686	0.0002968	0.000485366	0.000853589						0.000837285	0.000246719
709.968	0.0012996	6.05158e-05	0.00032005	-0.00163763	0.00137252	-0.000308111	-0.00283156	0.000324034	0.000448316	-0.00107304	-0.00109207	0.000162588						-0.000246232	0.000352719
710.632	0.00253732	0.00296528	-0.000604539	-0.00118274	-0.00044607	-0.000165906	0.000235963	0	6.40451e-05	-0.000547938	0.00206281	-0.000873913						0.000337026	0.000401112
711.316	-0.000556972	-0.00363095	-0.000853467	0.00139502	-0.000171565	-0.000379213	-0.00135679	0.000364538	0.000597754	-0.00031963	0.00121342	6.09707e-05						-0.000303074	0.000380877
712.008	-0.000309429	-0.000484127	-0.00167137	0.00112208	0.000549009	-0.000331812	0.00171073	0.00129613	0.000832586	-0.000456615	-0.00230549	0.000182912						1.1217e-05	0.000344323
712.645	0.00111394	0.000907738	-0.000604539	-6.06531e-05	0.000514696	0.000450316	0.000412935	0.000283529	-0.000768541	0.000365292	-0.000364025	4.06471e-05						0.000190945	0.000164532
713.321	0.00241355	-0.000665674	-0.00227591	-0.000424572	0.00137252	0.000450316	0	-0.000162017	4.26967e-05	-0.000159815	-0.000606708	-0.00156491						-0.00013171	0.000352238
714.012	0.002166	-0.00181548	0.00327162	0.000424572	-0.000171565	4.74017e-05	0.00106183	-0.000283529	6.40451e-05	0.000981722	0.00133476	-0.0003455						0.000561323	0.000381372
714.668	0.00272297	-0.00181548	0.00110239	-0.000363919	-0.00102939	0.000118504	0.00106183	0.000648067	-0.000341574	-0.000159815	-0.000485366	6.09707e-05						0.000126599	0.00033562
715.332	0.00241355	-0.00139186	0.000711222	-0.000121306	0.000102939	-9.48034e-05	5.89908e-05	-0.000364538	0.000683148	0.000502276	0	-0.000569059						0.00016088	0.000263588
716.017	0.000804515	0.0022996	0.00110239	-0.000394245	0.000926453	-0.000829529	-0.000884862	0.000162017	0.00108877	0.000821907	-0.00254817	-0.000487765						0.000171757	0.000368245
716.709	0.0017328	6.05158e-05	-0.00135132	-0.00097045	0.000205879	-0.000687324	-0.000707889	0.000243025	0.000811238	9.13229e-05	-0.000364025	0.000406471						-4.41464e-05	0.000242928
717.35	0.00136149	0.00181548	-0.00174249	-0.000242612	0.00044607	0.000165906	0.00176972	0.000324034	0.000747193	-9.13229e-05	0.000849391	-0.000731648						0.000389268	0.000297887
718.024	0.00315617	-0.00108929	-0.00227591	0.000394245	-0.00089214	0.000474017	0.00106183	0.000121513	-8.53935e-05	-0.000958891	0.00121342	0.000304853						0.000118702	0.000398568
718.714	-0.000371315	0.000242063	-0.000426733	-0.000394245	-0.000102939	-7.11025e-05	0.000176972	-0.000526555	0.000448316	-0.00107304	0.000364025	-0.000386147						-0.000176725	0.000126655
719.388	-0.0034656	-0.00127083	-0.00202698	-0.000272939	-0.000480383	0.00106654	-0.000412935	-4.05042e-05	-4.26967e-05	-0.000388123	-0.000485366	0.000142265						-0.000639796	0.000335356
720.041	0.00148526	-0.00199702	-0.000568978	-0.000121306	0.000789201	-0.000639923	0.00259559	-0.00157966	0.000533709	0.000228307	0.00230549	0.00028453						0.000276267	0.000404657

## Sheet: H74
	H74-01	H74-02	H74-03	H74-04	H74-05	H74-05	H74-06	H74-07	H74-08	H74-09	H74-10	H74-10	H74-11	H74-12	H74-13	H74-14
lambda (nm)	FRET pair	FRET pair	FRET pair	FRET pair	FRET pair	FRET pair	FRET pair	FRET pair	FRET pair	FRET pair	FRET pair	FRET pair	FRET pair	FRET pair	FRET pair	FRET pair		AVERAGE	sem
400.12	0.00190364	0.000320936	0.00106608	0.000348292	-0.00191628	0.00053091	0.000628943	-0.0011907	0.00198521	0.000336317	0.00226122	0.00118008	-0.000132176	-0.00112462	0.00174942	-0.000325839		0.00047634	0.000303661
400.702	0.000951821	0.000175997	0	-0.00141804	-0.00127752	0.001168	0.000514973	-0.000873182	-0.00119113	0.00121074	-0.00105523	-0.00275352	-0.00233511	0.000408952	0.00204099	-0.0012219		-0.000353385	0.000340541
401.283	0.000173058	0.000310583	0.000319823	-0.000746339	-0.00095814	0.00222982	0.000552963	-0.00134946	-8.82317e-05	0.000896845	-0.000301495	0.00236016	0.000969291	-0.000715666	0.0019681	-0.000814598		0.00030042	0.000287378
401.857	0.00441299	0.000590107	-0.000568574	-0.000497559	0.00361964	0.00361018	0.000363014	0.00254017	0.000882317	-0.000112106	-0.00165822	-0.00668712	0.00101335	0.00138021	-0.00138496	0.00016292		0.000479147	0.000653754
402.437	-0.00181711	0.000424463	-0.000284287	-0.000223902	0.0010646	0.00445964	0.000527637	0.00309583	-0.000749969	-8.96845e-05	0.000753739	0.00314688	-0.000440587	-0.00051119	0.000510249	-0.0016292		0.000514819	0.000431414
403.02	-0.00112488	0.000217408	-0.000568574	-0.000472681	-0.00138398	0.000637091	0.000460099	0.0011907	0.000441158	0.000358738	0	-0.00413028	0.00066088	-0.0010735	0.00123918	0.0016292		-0.000119965	0.000346057
403.604	0.00242282	0.000403758	0.00149251	-0.00024878	0.00308734	0.00212364	0.000253266	0.00476281	-0.0016764	0.000179369	0.000452243	0.00059004	-0.000748998	-0.00163581	0.00145785	-0.000896057		0.000751225	0.000436097
404.187	0.00423993	0.000548696	0	2.4878e-05	-0.00180982	0.00244218	0.000455878	0.000714422	0.00273518	0.00121074	0.00158285	0.00609708	0.000440587	-0.00199364	0.000510249	-0.00138482		0.000988399	0.000530642
404.76	0.000692233	0.000238113	-0.000817324	-0.000447804	0.00234212	0.00276073	0.000341909	0.00492157	8.82317e-05	0.000896845	0.000904486	0.00059004	0.00163017	0.00117574	0.000656034	0.000651678		0.00103905	0.000344297
405.34	0.00181711	0.000310583	0.000675181	0.000721461	-0.00649406	-0.000637091	0.000460099	0.000952562	0.000838201	0.000650213	0.00203509	0.00314688	0.00198264	0.000102238	0.00116628	-0.000814598		0.000432049	0.000525281
405.923	-0.00112488	0.000383052	0.000213215	-0.000323414	-0.00415194	-0.00222982	0.000371456	0.000635042	-0.00127936	0.000874424	0.00437168	0.00806388	0.00145394	0.00209588	-0.000218678	0.00187357		0.000688003	0.000687218
406.507	-0.000605704	0.000144939	0.000604109	-0.00126878	0.00031938	-0.004672	0.000544521	0.00246079	0.00149994	0.000336317	0.00188435	0.00255684	0.00387716	-0.000153357	0.00211389	0.00236233		0.000750295	0.000496627
407.093	-0.00138447	-9.31748e-05	0.000106608	0.000621949	0.00415194	0.00371637	0.000185728	0.00373087	0.00052939	0.000224211	0.000829112	0.00177012	0.00242323	-0.000920142	-0.000218678	0.00350277		0.00119849	0.000445031
407.668	0.0103835	-7.24693e-05	-0.000639645	-0.000920485	0.00766512	0.001168	0.000751355	-0.0011907	0.00154405	8.96845e-05	0.0048993	0	0.00312817	-0.000102238	-0.000510249	-0.00114044		0.00156581	0.000840891
408.248	0.000951821	4.1411e-05	0.000639645	0	-0.00180982	0.000318546	0.000844219	-0.00111132	0.00114701	0.000291475	0.00180897	0.00334356	0	0.000204476	-0.000874712	-0.000977517		0.00030111	0.000308259
408.831	0.0068358	-6.21166e-05	0.000142143	-0.000199024	0.00042584	0.00934401	0.000696481	0.000476281	0.00238225	0.00152464	-0.000226122	-0.00019668	0.00343658	-0.000460071	-0.000583141	0.00366569		0.00170016	0.000714829
409.416	0.0068358	2.07055e-05	0.000817324	7.46339e-05	0.0042584	0.00382255	0.000839998	0.000238141	0.00101466	0.000919266	0.0014321	-0.00177012	0.000396528	-0.000460071	0.00160364	-0.00203649		0.00112544	0.000558238
410.001	0.00588398	0.000455521	0.000248751	-0.00179121	0.00468424	0.00169891	0.000882209	-0.00142884	-0.00198521	0	-0.000829112	-0.00432696	-0.000396528	0.00102238	0.00131207	-0.00146628		0.000247745	0.000623132
410.584	-0.000519175	0.00018635	-0.000106608	0.000422926	-0.00010646	0.000849455	0.000603616	0.000793802	0.00132347	-0.000224211	0.000376869	-0.00472032	0.000704939	0.00240259	0.000874712	0.00105898		0.000245058	0.000374401
411.161	0.00320158	0.000445169	0.000177679	0.000796095	-0.00095814	0.00265455	0.000561406	-7.93802e-05	-0.000617622	0.00163674	-0.000753739	-0.0100307	0.00136582	0.00311826	-0.000437356	0.00211795		0.000199894	0.000761768
411.744	0.00259587	0.000258819	0.00042643	-0.000447804	0.00010646	-0.00541528	0.000633164	0.00015876	0.000441158	8.96845e-05	-0.000904486	-0.00137676	0.0020267	0.00291378	0.00167653	0.00171065		0.000305855	0.000486076
412.328	0.00346117	0.000569402	0.000497502	-0.000348292	-0.0021292	-0.00286691	0.000764018	-0.00285769	0.00269107	2.24211e-05	-0.00105523	0.00354024	0.000528704	0.00173805	0.00204099	-0.00105898		0.000346079	0.000507181
412.913	0.0041534	0.000538344	0.0013859	0	0.00021292	0.00541528	0.000869545	0.00127008	0.000617622	0.000672634	0.00158285	0.00118008	0.00145394	0.00357833	-0.000510249	-0.00130336		0.00131983	0.00043272
413.501	0.00389381	0.000289877	0.000604109	0.000995119	-0.00170336	0.003504	0.00057829	0.00103194	0.00313222	0.00139011	0.000301495	0.00452364	0.00304005	-0.000971261	-0.000947605	0.00114044		0.00130018	0.000460134
414.084	0.00398034	0.000403758	0.000675181	0.000447804	0.00063876	-0.00265455	0.000426331	-0.00134946	0.00291164	0.00020179	0.00203509	0.00137676	0.00158611	0.00178916	-0.000947605	-0.000570218		0.000684431	0.000408861
414.662	0.00242282	0.000672929	0.000497502	0.000646827	0.00180982	-0.000849455	0.000506531	-0.000238141	0.00449981	0.000627791	0.00105523	-0.00904728	0.00224699	-0.000255595	-0.000145785	0.000977517		0.000339219	0.000704622
415.245	0.00302852	0.000196702	0.0013859	0.000422926	-0.00095814	0.00265455	0.000650049	0.000476281	0.00370573	2.24211e-05	-0.00120598	0.00452364	0.001498	0.00270931	-0.000801819	0.00236233		0.0012919	0.000431464
415.831	0.000865291	0.000341641	3.55358e-05	0.000447804	-0.00031938	0.002336	0.000548742	0.000476281	0.00127936	0.000919266	0.00286421	-0.0019668	0.001498	-0.00051119	-0.000728927	0.0012219		0.000581733	0.000294555
416.418	-0.00138447	0.000238113	3.55358e-05	-2.4878e-05	-0.00255504	0.003504	0.000696481	0.00190512	0.00489686	0	0.00188435	-0.00373692	0.00145394	0.000920142	-0.00167653	0.00187357		0.000501892	0.000546359
417.004	0.00181711	0.000496932	0.000995004	0.000771217	0.00298088	-0.00520291	0.00073447	0.00142884	0.00511744	0.000493265	-0.00391944	-0.00314688	0.0027757	0.0010735	0.00240546	0.000733138		0.000597108	0.000660943
417.593	0.00190364	0.000455521	0.000142143	2.4878e-05	-0.00191628	-0.00584001	0.000620501	-0.000238141	0.00524978	0.00125558	-0.00482393	-0.0078672	-0.000220293	0.0010735	-0.000291571	0.00309547		-0.000461026	0.000826233
418.171	0.000519175	0.00106633	0.000781789	0.00131853	-0.00138398	-0.002336	0.000451657	0.000952562	0.00352927	0.00109864	-0.00218584	0.00413028	0.00198264	0.00276043	0.00225967	-0.000488759		0.000903525	0.000463564
418.754	0.0026824	0.000579755	0.000355358	0.0016917	0.00117106	0.00138036	0.000937083	0.00301645	0.00330869	-0.000156948	7.53739e-05	0.00039336	0.00295193	0.00148245	0.00189521	0.000488759		0.00139081	0.000279124
419.339	0.00302852	-6.21166e-05	0.000497502	0.00186585	0.00170336	0.000318546	0.000721807	0.0019845	0.00348515	0.00172643	0.00399481	0.00354024	0.00211482	0.00194252	0.0010205	-0.000325839		0.00172229	0.000328624
419.926	0.00302852	0.000320936	0.000319823	0.00139317	-0.00031938	-0.00361018	0.000700702	0.00301645	0.00414689	0.000941687	0.00150748	-0.004917	0.001498	-0.00194252	0.00167653	0.00301401		0.000673445	0.000609755
420.515	0.00138447	0.000134586	0.00106608	0.000895607	-0.00361964	-0.000106182	0.000607838	0.00127008	0.00330869	0.000426001	-0.000527617	0.00157344	0.0012777	-0.000766785	0.00262414	0.00105898		0.000662962	0.000387556
421.104	0.000605704	0.000341641	0.000142143	0.00126878	-0.00074522	0.00148655	0.000839998	0.0019845	-0.00052939	0.000650213	-0.00128136	0.00157344	0.000793056	0.000664547	0.00255124	-0.000244379		0.000631341	0.000254991
421.692	0.00216323	0.000320936	0.00117268	0.000298536	0.0010646	-0.00339782	0.000852661	0.00246079	8.82317e-05	0.00192822	0.000602991	-0.00413028	0.000837115	0.000357833	0.00320728	-0.00016292		0.000479005	0.000475778
422.272	0.00363422	0.000745399	0.00135036	0.000398048	-0.00138398	0.000212364	0.000894872	0.000396901	0.00414689	0.000246632	-0.00158285	-0.00019668	0.00356875	0.000869023	0.00160364	0.000814598		0.000982387	0.000406974
422.856	-8.65291e-05	0.000144939	0.00124375	0.000174146	0.00287442	0.00212364	0.000637385	0.0015876	0.00683795	0.00103137	0.00263808	-0.00078672	0.0025554	0.000613428	0.00123918	0.000570218		0.00146239	0.000443725
423.444	-0.00614357	4.1411e-05	0.000675181	-0.000646827	0.00138398	-0.000637091	0.000831556	-0.000635042	0.00423512	0.00060537	-0.00135673	0	0.00123364	0.00173805	-0.000728927	-0.000651678		-3.47231e-06	0.000531027
424.031	-0.00173058	0.000207055	0.000675181	-0.000422926	-0.00404548	-0.000318546	0.000844219	-0.0011907	0.00379396	0.000224211	-0.00399481	-0.00255684	0.00145394	0.002147	-7.28927e-05	0.00195503		-0.000189511	0.000536917
424.619	-0.00328811	0.000507285	0.00120822	0.00126878	0.00191628	-0.00212364	0.000827334	0.0011907	0.00163229	0.00040358	-0.00113061	-0.00747384	-0.00136582	0.000817904	0.00320728	0.00309547		4.33189e-05	0.000666957
425.209	-0.000432646	0.000631518	0.000888396	-0.000572193	-0.005323	-0.00499055	0.000814671	-0.000952562	0.000352927	0.000426001	-0.000904486	-0.00137676	0.00101335	0.0010735	0.000947605	-0.00130336		-0.000606724	0.00049337
425.799	-0.00285546	0.000372699	3.55358e-05	0	-0.00127752	-0.00435346	0.000717586	0.00238141	0.00498509	0.000919266	-0.00256271	0.00236016	0.00220293	0.000971261	0.000437356	0.00146628		0.000362526	0.000573488
426.39	-0.0020767	7.24693e-05	0.00103054	0.00216438	-0.0031938	0.000955637	0.000409446	0.000873182	0.00569094	0.000896845	0.00120598	0.00177012	0.000528704	5.1119e-05	0.00371753	0.000651678		0.000921754	0.000503404
426.97	-0.00527828	0	0.000497502	0.000895607	-0.00649406	0.000106182	0.000569848	-0.000476281	0.00313222	0.00239906	0.000678365	-0.0019668	0.000440587	0.00163581	0.00225967	0.0012219		-2.36669e-05	0.000648718
427.555	0.00112488	0.000175997	0.000995004	0.00104487	-0.0037261	-0.00562764	0.000738691	0.000793802	0.00127936	0.00136769	0.00226122	-0.00314688	4.40587e-05	0.00158469	0.00204099	0		5.94145e-05	0.000559962
428.144	0.000519175	-0.000207055	0.000213215	-0.000522437	-0.00670698	-0.00297309	0.000987736	0.00174636	0.00229402	0.000784739	-0.00226122	-0.00078672	0.00101335	-0.00148245	0.00123918	0.00146628		-0.000292244	0.000561371
428.732	0.00216323	0.000196702	-0.000533038	-0.00104487	0.00191628	-0.000106182	0.000755576	-0.000555661	0.00154405	0.000627791	0.00195972	-0.0009834	-0.00281976	-0.00138021	-0.000801819	-0.00211795		-7.37213e-05	0.000371599
429.323	-0.00294199	0.00041411	0.000461966	-0.000447804	-0.0015969	-0.000106182	0.000877988	-0.000317521	0.00149994	0.000582949	0.00324108	0.00668712	0.000572763	-0.000664547	-0.000437356	0.00293255		0.000672385	0.000550805
429.912	-0.00112488	2.07055e-05	0.0013859	0.000348292	0.00042584	-0.000424728	0.000759797	0	0.000441158	0.00197306	0.000829112	-0.0039336	-0.00273164	-0.000153357	0.000145785	0.0012219		-5.1041e-05	0.000373347
430.504	-0.00155752	1.03528e-05	0.000817324	0.000696583	0.00149044	0	0.000776681	0.00015876	0.00145582	0.00206274	0.000301495	-0.00609708	-0.00242323	-0.00122686	0.000801819	0.00195503		-4.86028e-05	0.000507745
431.095	-0.0041534	0	0.000355358	0.000174146	-0.00031938	0.00499055	0.00123678	-0.000476281	0.00414689	0.000986529	-0.000226122	0.0039336	0.000837115	-0.00102238	0.00123918	0.00154774		0.000828145	0.000549885
431.683	-0.000173058	0.000269172	0.000781789	0.000323414	-0.00883618	-0.00159273	0.000911756	-0.00309583	0.00427924	0.000986529	-0.0017336	0.00157344	0.000176235	-0.000204476	0.00189521	0.00276963		-0.000104341	0.000729658
432.268	0.00285546	6.21166e-05	0.000106608	0.000597071	0.00127752	-0.00265455	0.000755576	-0.00420715	0.00211756	0.00123316	0.000753739	0.00354024	0.001498	-0.000408952	0.000583141	-0.00016292		0.000496664	0.000471753
432.855	0.00190364	0.000124233	0.000604109	-0.00012439	0.00393902	0.00276073	0.0011397	-0.00103194	-4.41158e-05	0.00109864	-0.000226122	0.00373692	0.00321628	-0.00051119	0.00262414	0.00325839		0.00140425	0.000414849
433.445	0.00311505	0.000548696	-0.000355358	-0.000348292	0.00436486	0.00212364	0.000797787	0.000555661	0.00295576	0.00188337	0.00263808	0.00078672	0.00242323	-0.000460071	0.00211389	0.00228087		0.00158899	0.000353421
434.037	0.0062301	0.000527991	0.00110161	0.00012439	-0.00574884	-0.00169891	0.00102995	-0.00134946	0.00149994	0.000784739	0.00248734	0.0019668	0.0020267	0.00102238	0.00189521	0.0016292		0.000845571	0.000619203
434.626	-0.000432646	0.000538344	0.00120822	-0.000597071	0.00149044	-0.00244218	0.000899093	7.93802e-05	0.00211756	0.00143495	0.000452243	0.0009834	0.00171829	0.000357833	0.00247835	0.00114044		0.000714165	0.000298407
435.218	-0.000865291	0.000797163	0.00103054	7.46339e-05	-0.00734574	0.003504	0.000839998	-0.00230203	0.00180875	0.000829582	0.00165822	0.00373692	0.00189452	-0.000715666	0.00109339	0.00285109		0.00055563	0.000657821
435.811	0.00328811	0.000952454	0.000355358	0.00126878	-0.00021292	-0.00276073	0.000899093	-0.000476281	0.00264695	0.00020179	0.00286421	-0.00216348	0.00290787	0.00281154	-0.000437356	0.00301401		0.000947462	0.000471529
436.404	0.00164405	0.00108704	0.00106608	0.00119414	-0.00255504	-0.000424728	0.00145628	0.000238141	0.00467628	0.00174885	-0.00188435	0.00511368	0.00220293	0.00291378	0.00320728	-8.14598e-05		0.00135018	0.000518122
436.996	0.00692233	0.000879985	0.00110161	0.00174146	0.00681344	0.00732655	0.00133387	0.00404839	0.00432335	0.0015919	0.00535154	0.00904728	-0.000132176	0.00240259	0.00145785	0.00260671		0.00355104	0.000694858
437.59	0.00796068	0.00121127	0.00085286	0.000870729	0.00095814	0.0121047	0.00138874	0.00301645	0.0086467	0.00262327	0.00444706	-0.00039336	0.00158611	0.0032205	0.0029886	0.0012219		0.00329402	0.000856532
438.174	0.00925862	0.0014908	0.00170572	0.00181609	0.0130946	0.00658328	0.00146472	0.00436591	0.00547036	0.00280264	0.00535154	0.00629376	0.00308411	0.00230035	0.00502959	0.00448029		0.00466202	0.000786921
438.763	0.0122006	0.000921396	0.00117268	0.00181609	0.0103266	0.0123171	0.00129165	0.00190512	0.00485274	0.00262327	0.00602991	0.00649044	0.00511081	0.00368057	0.00575852	0.00594656		0.00515275	0.000936118
439.354	0.00752804	0.000652224	0.00120822	0.00216438	0.0119235	0.0113615	0.00138874	0.00309583	0.00727911	0.00278022	0.00324108	0.00865392	0.00541922	0.00531638	0.00444645	0.00268817		0.00494669	0.000878519
439.945	0.0114218	0.00147009	0.000177679	0.00375657	0.0069199	0.00902546	0.00141829	0.00214327	0.00476451	0.00217485	0.00587916	0.00963732	0.00616822	0.00199364	0.00284281	0.0058651		0.00472867	0.000827451
440.538	0.00718192	0.00115951	0.00255858	0.00256243	0.00713282	0.0111491	0.0015618	0.0011907	0.0094849	0.00369949	0.00474855	0.00314688	0.00599198	0.00470295	0.00561274	0.00391007		0.00473715	0.000727261
441.131	0.00744151	0.00144939	0.00206108	0.00139317	0.00894264	0.00891928	0.00198814	0.00150822	0.0101908	0.00396854	0.00618066	0.0102274	0.0045821	0.00408952	0.00612298	0.00228087		0.00508414	0.000813061
441.725	0.00986432	0.0015115	0.00202554	0.00179121	0.00872972	0.0118924	0.00197969	0.000238141	0.0100143	0.00251117	0.00535154	0.00609708	0.00700533	0.00368057	0.00605009	0.00333985		0.00513015	0.000890232
442.318	0.014883	0.00120092	0.0023809	0.00201512	0.00404548	0.0149716	0.00235537	0.00436591	0.012176	0.00352012	0.008065	0.00649044	0.00387716	0.0061854	0.00466513	0.00431737		0.00596968	0.00109757
442.912	0.0123737	0.00132515	0.00174126	0.00129365	0.0147979	0.00976874	0.00281125	0.00492157	0.00767615	0.00381159	0.00422094	0.0108174	0.00493457	0.00245371	0.00758084	0.00366569		0.00588713	0.00104309
443.506	0.00856639	0.00143903	0.00312715	0.00403023	0.00894264	0.00679564	0.00281969	0.00309583	0.0104555	0.00390128	0.00497467	0	0.0066088	0.00276043	0.00787241	0.00724992		0.00516498	0.000745675
444.101	0.00873944	0.000983512	0.00241644	0.00218926	0.0103266	0.0155026	0.00276904	0.00627104	0.00811731	0.00457391	0.00731126	0.0108174	0.00784245	0.00362945	0.00524827	0.00578364		0.0064076	0.000953013
444.695	0.00735498	0.000931748	0.00312715	0.00318438	0.0150109	0.0130604	0.00312361	0.00301645	0.00816143	0.00313896	0.0066329	0.0068838	0.00453804	0.00506078	0.00371753	0.00456175		0.00571905	0.000946482
445.291	0.0115084	0.00143903	0.00305608	0.00328389	0.010646	0.00605237	0.00329667	0.00396901	0.00851436	0.00428243	0.00595453	0.0129809	0.00709345	0.00654323	0.00524827	0.00912349		0.00643701	0.0008341
445.879	0.00925862	0.00105598	0.00273626	0.00345804	0.00841034	0.00838837	0.00281125	0.00301645	0.0097496	0.00405822	0.00572841	0.00904728	0.00704939	0.00623652	0.00510249	0.00610948		0.00576354	0.000680162
446.47	0.0113353	0.00130445	0.00170572	0.00281121	0.00489716	0.00976874	0.00245246	0.00309583	0.00732323	0.00345285	0.00738664	0.00747384	0.0060801	0.00286266	0.00328017	0.00268817		0.00486991	0.000751878
447.063	0.00917209	0.000838574	0.00127929	0.00301023	0.00723928	0.00849455	0.0018404	0.00222265	0.00449981	0.00255601	0.00376869	0.00314688	0.00599198	0.00444735	0.00685191	0.00513196		0.00440573	0.00063806
447.658	0.00302852	0.00108704	0.00159911	0.00216438	0.00681344	0.00679564	0.00168844	0.00357211	0.00357338	0.00195064	0.00557767	0.00865392	0.00374499	0.00127797	0.00379042	0.00293255		0.00364064	0.0005588
448.251	0.00839333	0.00118021	0.00124375	0.0012439	0.0063876	0.00456582	0.00168844	0.00333397	0.0063968	0.00197306	0.00791425	0.00845724	0.0012777	0.00316938	0.00145785	0.0058651		0.00403427	0.00069916
448.846	0.0122006	0.000776457	0.00149251	0.00121902	0.00202274	0.000743273	0.00132542	0.00388963	0.0027793	0.00123316	0.00399481	0.00216348	0.00286381	0.004294	0.00488381	0.00521342		0.00319347	0.000704406
449.441	0.00752804	0.000973159	0.00191894	0.00218926	0.00787804	0.000106182	0.00132964	0.00468343	0.00114701	0.00215243	0.00595453	0	0.00365687	0.00219812	0.000947605	0.00529488		0.00299738	0.000634643
450.037	0.00873944	0.00114916	0.000604109	0.00131853	0.0010646	0.00106182	0.00162512	0.00285769	0.00533802	0.00132285	0.00195972	0.00609708	0.000132176	0.00460071	-0.000291571	-0.000325839		0.00232835	0.000641499
450.632	0.00943168	0.00110775	0.00127929	0.00134341	0	0.00053091	0.00153226	0.0015876	0.00577917	0.0023318	0.00301495	-0.00118008	0.00220293	0.00286266	0.00138496	0.00268817		0.00224359	0.00061151
451.229	0.000778762	0.000693635	0.00181233	0.00174146	0.00330026	0.00212364	0.00171799	0.00127008	0.00480863	0.00197306	0.00723589	0.00177012	0.001498	0.00194252	0.00211389	0.00252525		0.00233159	0.00040702
451.824	0.00458604	0.000983512	0.00110161	0.00206487	0.00180982	0.00127418	0.00150693	0	0.00476451	0.0011659	0.000829112	0.00137676	0.00304005	0.00224924	0.00342596	0.00203649		0.00201344	0.000332989
452.42	0.00510522	0.000859279	0.00170572	0.00102	0.0058553	0	0.00116924	0.00103194	0.00397042	0.00168158	0.00233659	0.00354024	0.0025554	0.00240259	0.00328017	0.00187357		0.0023992	0.000400658
453.016	0.0047591	0.000859279	0.00234537	0.0012439	0.00436486	0.00509673	0.00153226	-0.000793802	0.00344103	0.00143495	0.0017336	0.0029502	0.00281976	-0.00051119	0.000874712	0.00366569		0.00223853	0.000439173
453.613	0.00458604	0.000559049	0.00120822	0.00258731	0.00457778	0.00169891	0.00152804	0.00325459	0.00498509	0.00251117	0.000150748	0.00354024	0.00185046	0.00245371	0.00524827	0.00260671		0.00270915	0.000389089
454.211	0.0026824	0.000445169	0.000639645	0.00106975	0.00330026	0.00382255	0.00139718	0.00182574	0.00511744	0.00100895	0.00271346	0.00236016	0.00105741	0.00117574	0.0019681	0.00236233		0.00205914	0.000316154
454.807	0.00354769	0.000103528	0.00117268	0.00228877	0.00809096	0.00838837	0.00115658	0.00349273	0.00207344	0.000919266	0.00602991	0.00511368	0.00233511	0.000306714	0.000218678	-0.000733138		0.00278156	0.000702876
455.405	0.0041534	0.000341641	0.00106608	0.000572193	0.00670698	0.00499055	0.00102995	0.00285769	-0.000970548	0.00136769	0.000753739	0.00216348	0.00339252	0.0010735	0.00174942	0.00130336		0.00203448	0.000488212
456.002	0.00216323	0.000258819	0.000959468	0.000771217	0.0103266	0.00488437	0.0012199	0.00182574	0.00304399	0.000829582	0.0017336	0.00118008	0.00414152	-0.000664547	0.00240546	0.000407299		0.0022179	0.000647985
456.601	-0.000605704	0.000517638	0.00127929	0.00199024	0.0100072	0.0130604	0.00120723	-0.000555661	0.00322046	0.000448422	0.00535154	0.0039336	0.000396528	0.0018914	0.00233257	-0.000244379		0.00276442	0.000958219
457.198	0.000692233	0.000590107	0.000604109	0.00131853	0.0101137	0.0134851	0.00138452	0.00261955	0.00242637	0.000874424	0.000904486	0.00177012	0.00158611	0.000817904	0.00269703	0.000244379		0.00263304	0.000926552
457.796	-0.00242282	0.000693635	0.000710717	0.0012439	0.00670698	0.00276073	0.00142673	0.00277831	-0.000352927	0.00130043	0.00105523	0.00059004	0.000484646	0.000920142	0.00131207	0.00114044		0.00127177	0.000466664
458.395	0.00778762	0.00130445	0.0023809	0.00194048	0.0074522	0.0100873	0.00151115	0.00523909	0.00441158	0.00271296	0.00113061	0.00924396	0.00299599	0.000817904	0.00357174	0.00366569		0.00414085	0.000746792
458.992	0.0125467	0.00224655	0.00241644	0.00211463	0.0137333	0.0099811	0.00249467	0.00460405	0.00569094	0.00307169	0.00700977	0.00826056	0.00550734	0.00506078	0.00707059	0.0016292		0.00583989	0.000936616
459.591	0.0204209	0.00360276	0.00458412	0.00584632	0.0211855	0.0235724	0.00471496	0.00873182	0.0117348	0.00486538	0.00716052	0.0157344	0.00951668	0.00889471	0.00677902	0.00716846		0.010282	0.00161228
460.19	0.0395438	0.00764034	0.00799557	0.00815998	0.0216114	0.0317484	0.00757686	0.0165111	0.0197198	0.0110985	0.0174114	0.0330422	0.0158611	0.0175849	0.0150159	0.0109971		0.0175949	0.00243119
460.785	0.044649	0.0116572	0.0126863	0.0115931	0.0401354	0.0392873	0.0115953	0.0251635	0.0258078	0.0160984	0.0212554	0.0361891	0.0256422	0.0259684	0.0212847	0.0215054		0.0244074	0.00269974
461.382	0.0649834	0.0169992	0.0158845	0.0164443	0.050462	0.0465077	0.0158502	0.031117	0.0325575	0.0215915	0.0312801	0.0568405	0.0343217	0.0326139	0.0280637	0.0273705		0.0326805	0.00375779
461.98	0.080299	0.022745	0.0227074	0.0193799	0.0561044	0.0608422	0.0207973	0.040722	0.0425277	0.0289008	0.0463549	0.0680513	0.0429572	0.0428888	0.0337493	0.0352721		0.0415187	0.0044288
462.578	0.0944898	0.030199	0.0296724	0.0241814	0.0680279	0.0623288	0.0272429	0.0492157	0.0535566	0.0376226	0.0548722	0.0792621	0.0558664	0.0543395	0.0429338	0.0461062		0.0506198	0.00483252
463.177	0.099595	0.0376426	0.0342921	0.0284604	0.0841034	0.074115	0.0334184	0.0581857	0.0593358	0.0446629	0.0596207	0.0883093	0.0636207	0.0665058	0.0540135	0.054741		0.0587889	0.00514216
463.776	0.107123	0.0434402	0.04012	0.0326648	0.0950688	0.0856888	0.0386905	0.0662825	0.0660855	0.052174	0.0682887	0.0959799	0.0708023	0.0744804	0.0605009	0.0658195		0.0664506	0.00546839
464.376	0.121487	0.0503765	0.0450239	0.0350282	0.0952817	0.0909979	0.0436799	0.0697752	0.0735411	0.0588779	0.0741679	0.101094	0.0768824	0.0787744	0.0682275	0.0694037		0.0720387	0.00571457
464.975	0.12789	0.0559049	0.0499989	0.040974	0.11157	0.0970503	0.0492897	0.081841	0.0804232	0.0647746	0.0845695	0.112304	0.0901	0.092781	0.0761	0.0721733		0.080484	0.00617978
465.575	0.130053	0.0622926	0.0543343	0.0441833	0.121897	0.108412	0.0538612	0.0839843	0.0877023	0.0707386	0.088715	0.125285	0.0991761	0.097075	0.0806193	0.0812154		0.0868465	0.00652082
466.175	0.133688	0.0666614	0.0610861	0.046895	0.131159	0.106925	0.0590151	0.0868419	0.0914521	0.0774874	0.0930113	0.129415	0.105388	0.105305	0.0871067	0.0854513		0.0916805	0.00654285
466.775	0.141129	0.0721587	0.064924	0.0507262	0.130946	0.116906	0.0629661	0.0955738	0.0982018	0.083429	0.0975338	0.135906	0.10953	0.111542	0.0954165	0.096204		0.0976933	0.00661659
467.375	0.147359	0.0777699	0.0697924	0.0528657	0.130839	0.123277	0.0673771	0.103274	0.105657	0.088541	0.101604	0.132366	0.117505	0.116756	0.0982593	0.100603		0.102115	0.00651007
467.976	0.161204	0.0837952	0.0749096	0.0588613	0.141805	0.130179	0.0729574	0.107957	0.105349	0.0947741	0.108538	0.143576	0.127109	0.12882	0.107444	0.107283		0.10966	0.00706872
468.577	0.166136	0.0900897	0.0800267	0.0610754	0.150854	0.134108	0.0781704	0.115419	0.109143	0.104191	0.117131	0.163441	0.131647	0.138021	0.114004	0.11665		0.116882	0.00753602
469.178	0.166482	0.096084	0.0856414	0.0650808	0.153941	0.139735	0.0834004	0.122881	0.120877	0.109393	0.121277	0.156557	0.138653	0.145229	0.117867	0.122515		0.121601	0.00713679
469.78	0.167174	0.102627	0.0908652	0.0677178	0.164161	0.145788	0.0892635	0.129548	0.124274	0.115402	0.131452	0.174849	0.142882	0.151312	0.128801	0.126588		0.128294	0.00748993
470.382	0.180673	0.106778	0.0947741	0.0724695	0.16991	0.149929	0.0938307	0.141456	0.127407	0.122061	0.136125	0.186059	0.152267	0.162456	0.129895	0.133513		0.134975	0.00803702
470.984	0.178683	0.11299	0.100282	0.0738876	0.175553	0.153114	0.0985625	0.138439	0.13398	0.127307	0.148863	0.183502	0.160946	0.168335	0.142068	0.141088		0.13985	0.00783816
471.59	0.183961	0.119036	0.102414	0.0793607	0.179917	0.164582	0.102138	0.147885	0.13495	0.130962	0.146075	0.186059	0.166189	0.17406	0.145129	0.151271		0.144624	0.0079262
472.191	0.194518	0.1212	0.106181	0.0792861	0.186624	0.161927	0.106536	0.150187	0.145097	0.137688	0.146979	0.189206	0.171917	0.181626	0.147826	0.153226		0.148752	0.00824045
472.792	0.196162	0.126024	0.109024	0.0826944	0.187689	0.165538	0.109449	0.158681	0.150303	0.141567	0.152934	0.194517	0.172974	0.187658	0.154314	0.15681		0.152896	0.00822465
473.395	0.193479	0.128478	0.112116	0.082968	0.19248	0.167767	0.111677	0.158999	0.1492	0.143518	0.161526	0.199827	0.179936	0.190265	0.155334	0.157462		0.155315	0.0083566
473.996	0.200401	0.131304	0.112791	0.0843861	0.197057	0.173714	0.114029	0.158602	0.1537	0.147419	0.160772	0.19727	0.182844	0.193128	0.164081	0.165526		0.158564	0.00849008
474.598	0.202997	0.133074	0.115634	0.0866251	0.193438	0.172758	0.115772	0.16011	0.151185	0.146679	0.158737	0.205924	0.180332	0.191492	0.165029	0.163408		0.15895	0.00840464
475.201	0.205074	0.134255	0.116629	0.0843115	0.201209	0.174988	0.116937	0.16265	0.150744	0.149975	0.15625	0.206317	0.183989	0.191645	0.161384	0.162431		0.159924	0.00866474
475.802	0.208795	0.134928	0.116558	0.0849334	0.196845	0.168935	0.116684	0.162094	0.15467	0.148136	0.162657	0.209661	0.185928	0.190367	0.162332	0.165445		0.160561	0.00868829
476.405	0.208535	0.134669	0.118903	0.0848339	0.200996	0.177749	0.116751	0.167969	0.153876	0.150737	0.163109	0.205924	0.18487	0.193792	0.164009	0.166993		0.162107	0.00872311
477.007	0.208362	0.136315	0.115776	0.0836397	0.199719	0.169148	0.11757	0.165508	0.155508	0.149818	0.157908	0.208087	0.186456	0.198035	0.164883	0.166096		0.161427	0.00884921
477.611	0.208103	0.135528	0.116877	0.0852319	0.195354	0.168511	0.118203	0.161301	0.156744	0.150311	0.159416	0.20199	0.188351	0.198904	0.165685	0.161861		0.160773	0.00857447
478.213	0.199709	0.137309	0.119045	0.086451	0.190883	0.173289	0.118068	0.166857	0.153744	0.152015	0.161526	0.206907	0.189364	0.196041	0.16328	0.162757		0.161078	0.00831179
478.816	0.19919	0.135859	0.116558	0.0871227	0.200038	0.167874	0.117882	0.162094	0.153655	0.150558	0.160019	0.206514	0.188483	0.196195	0.163717	0.164956		0.16067	0.00846705
479.42	0.207064	0.136097	0.118725	0.0857793	0.190883	0.173395	0.118233	0.164317	0.15295	0.151903	0.158888	0.210841	0.189673	0.197728	0.162915	0.166015		0.161588	0.00863726
480.023	0.201353	0.135352	0.116842	0.0865753	0.194822	0.169573	0.118313	0.161142	0.149156	0.151096	0.159642	0.208284	0.189585	0.196808	0.164519	0.1674		0.160654	0.00852484
480.629	0.197979	0.135414	0.117126	0.084411	0.198867	0.172015	0.116971	0.167016	0.149994	0.149213	0.158963	0.200614	0.187382	0.196348	0.163644	0.166993		0.160184	0.00845432
481.232	0.198238	0.133934	0.116131	0.084411	0.194715	0.166493	0.116097	0.16265	0.149729	0.148518	0.160245	0.195697	0.186809	0.191952	0.163498	0.16406		0.158324	0.00821498
481.837	0.187682	0.132795	0.114639	0.0850329	0.20089	0.166918	0.115198	0.161221	0.147523	0.148181	0.157908	0.191566	0.185046	0.189703	0.161676	0.160802		0.156674	0.00804798
482.441	0.186989	0.131263	0.114958	0.08359	0.197483	0.168511	0.114489	0.159157	0.148494	0.147083	0.15414	0.197663	0.180685	0.185357	0.156209	0.167889		0.155872	0.00806169
483.045	0.191229	0.130341	0.112613	0.0818983	0.191734	0.16352	0.112952	0.160983	0.144171	0.144863	0.154441	0.198647	0.180993	0.186584	0.156792	0.159009		0.154423	0.00819031
483.651	0.190537	0.130258	0.110552	0.08359	0.186731	0.161927	0.112129	0.160983	0.145273	0.143876	0.150672	0.19432	0.181478	0.185971	0.155407	0.158032		0.153233	0.00797953
484.257	0.194344	0.128178	0.109166	0.0811768	0.196951	0.163733	0.110863	0.156617	0.1432	0.143316	0.15218	0.186059	0.177028	0.18045	0.159198	0.155181		0.152353	0.00813727
484.863	0.185778	0.128674	0.110445	0.0827193	0.188434	0.159804	0.110133	0.155109	0.14545	0.139751	0.144492	0.189403	0.178394	0.180143	0.155772	0.155588		0.150631	0.00777191
485.47	0.183615	0.127215	0.11009	0.0802812	0.188647	0.165113	0.108904	0.158443	0.142759	0.138181	0.148562	0.197073	0.174737	0.182955	0.149722	0.157706		0.150875	0.00809836
486.079	0.191576	0.126531	0.108065	0.0800076	0.188966	0.162989	0.1079	0.150584	0.146112	0.137711	0.148863	0.194713	0.176455	0.182341	0.150742	0.15347		0.150439	0.00824587
486.691	0.18898	0.125827	0.109166	0.0805549	0.186837	0.162777	0.107849	0.156617	0.144435	0.138742	0.144642	0.192943	0.175486	0.180297	0.150378	0.15404		0.149973	0.00804905
487.295	0.189672	0.125382	0.109379	0.0809032	0.186944	0.160972	0.107832	0.15241	0.141347	0.139684	0.14811	0.189993	0.177953	0.179734	0.155407	0.154936		0.150041	0.0080044
487.901	0.195729	0.125734	0.109024	0.0798334	0.189818	0.164794	0.107739	0.150584	0.142671	0.139459	0.152707	0.1955	0.175926	0.182597	0.149649	0.154529		0.151018	0.00838009
488.506	0.195037	0.124979	0.108917	0.0809529	0.193757	0.166387	0.107832	0.150981	0.144656	0.13863	0.145773	0.193533	0.175133	0.177536	0.1522	0.155262		0.150723	0.00830585
489.112	0.193133	0.125796	0.108455	0.0803807	0.190138	0.165856	0.107908	0.14979	0.147303	0.138495	0.147959	0.201007	0.174781	0.182086	0.151252	0.156321		0.151291	0.00843044
489.718	0.190018	0.126045	0.109628	0.0792612	0.193012	0.165007	0.108064	0.149632	0.145891	0.139168	0.147054	0.19727	0.174561	0.181217	0.153512	0.155181		0.150908	0.00832272
490.324	0.194604	0.126676	0.10906	0.0808037	0.194077	0.162671	0.108351	0.154156	0.143818	0.140827	0.150295	0.197663	0.175618	0.180552	0.156646	0.154285		0.151881	0.00837725
490.931	0.200142	0.127008	0.109593	0.0808783	0.193544	0.166918	0.108706	0.153998	0.148494	0.138563	0.147356	0.19904	0.177645	0.187044	0.154678	0.158113		0.153233	0.00865035
491.538	0.205074	0.128757	0.109593	0.0811022	0.200464	0.170316	0.10966	0.155506	0.147523	0.143361	0.150974	0.201597	0.179803	0.186789	0.153804	0.15795		0.155142	0.00891878
492.145	0.205161	0.128933	0.113324	0.0818983	0.201316	0.178386	0.110745	0.158284	0.152067	0.143181	0.150069	0.206121	0.183284	0.188834	0.155189	0.158765		0.157222	0.00903779
492.754	0.202824	0.129886	0.115776	0.0850329	0.203977	0.182527	0.111395	0.161697	0.150435	0.144863	0.150069	0.186059	0.183593	0.189294	0.15876	0.160639		0.157302	0.00854446
493.363	0.211823	0.131076	0.113501	0.0845354	0.206	0.181571	0.112454	0.15884	0.1537	0.147598	0.153009	0.198057	0.18628	0.194968	0.157302	0.159906		0.159414	0.00908948
493.973	0.215111	0.132464	0.115065	0.0861524	0.207171	0.170953	0.113847	0.162174	0.15167	0.14715	0.155572	0.212218	0.187646	0.192821	0.161822	0.167563		0.161212	0.00926628
494.589	0.202046	0.13384	0.116202	0.087471	0.210791	0.177642	0.114738	0.164238	0.156214	0.149482	0.159793	0.209268	0.188131	0.194814	0.164227	0.168703		0.16235	0.00893249
495.195	0.218486	0.133809	0.116558	0.0880431	0.219201	0.186137	0.115198	0.168683	0.156523	0.150266	0.159265	0.213595	0.18954	0.191338	0.165029	0.168459		0.165008	0.0095682
495.802	0.21416	0.136367	0.117482	0.0894114	0.211642	0.183482	0.116722	0.169318	0.162523	0.150423	0.165295	0.219298	0.191655	0.200284	0.166851	0.171147		0.166629	0.00939766
496.411	0.212083	0.13676	0.120111	0.0894363	0.208555	0.180297	0.117384	0.167175	0.162787	0.151298	0.163109	0.219298	0.192625	0.203045	0.167289	0.176035		0.166705	0.00925963
497.018	0.212602	0.137143	0.120964	0.0897846	0.21622	0.18189	0.118891	0.168207	0.162964	0.151298	0.162054	0.221855	0.194299	0.201869	0.166268	0.172939		0.167453	0.00942133
497.626	0.215285	0.138561	0.121923	0.0906305	0.209833	0.183058	0.119056	0.177415	0.166493	0.154863	0.167933	0.223232	0.197603	0.201102	0.171516	0.17245		0.169435	0.00932499
498.237	0.225062	0.139969	0.121177	0.0924217	0.214304	0.185394	0.120204	0.175351	0.167552	0.155199	0.16944	0.228346	0.1954	0.203351	0.169257	0.175057		0.171093	0.0096691
498.845	0.2306	0.142589	0.121568	0.0899836	0.221756	0.189322	0.122007	0.181304	0.169669	0.15697	0.176978	0.230706	0.200467	0.205243	0.173412	0.178886		0.174466	0.0101038
499.455	0.238561	0.14264	0.125228	0.0910285	0.224205	0.19633	0.122741	0.182971	0.172361	0.159706	0.17027	0.228739	0.198484	0.21061	0.176765	0.180108		0.176297	0.010259
500.066	0.238042	0.146533	0.125761	0.0950339	0.228783	0.201427	0.124147	0.181701	0.174169	0.159683	0.17645	0.238573	0.207472	0.213064	0.182669	0.181737		0.179703	0.0104798
500.682	0.244445	0.146947	0.129244	0.0957553	0.230699	0.203126	0.126987	0.188369	0.17364	0.163741	0.178033	0.245457	0.211526	0.218636	0.181576	0.183773		0.182622	0.0107802
501.295	0.243493	0.148811	0.130985	0.0978948	0.234212	0.204613	0.128106	0.193529	0.181316	0.167934	0.18557	0.234639	0.211614	0.215364	0.188646	0.192164		0.184931	0.0103715
501.904	0.249377	0.151264	0.132407	0.0998602	0.234744	0.214594	0.12982	0.190195	0.178493	0.170513	0.185797	0.23877	0.217033	0.221805	0.184783	0.192897		0.187022	0.0106539
502.512	0.246262	0.15377	0.134574	0.0998851	0.238896	0.210028	0.131816	0.191703	0.187492	0.172329	0.186626	0.24762	0.218619	0.225997	0.192145	0.192897		0.189416	0.0107283
503.122	0.245051	0.154618	0.135178	0.099089	0.251565	0.217248	0.132732	0.194799	0.188948	0.173405	0.190168	0.24703	0.222717	0.225588	0.192801	0.191838		0.191423	0.0110365
503.732	0.257251	0.155095	0.134219	0.102472	0.241558	0.217036	0.133712	0.19345	0.183125	0.173226	0.191223	0.24644	0.219236	0.226611	0.195352	0.19477		0.191549	0.0109558
504.344	0.253877	0.156554	0.13628	0.100955	0.256994	0.220221	0.134691	0.197419	0.189919	0.174504	0.192656	0.254111	0.222276	0.226764	0.193603	0.196725		0.194222	0.0113749
504.955	0.243666	0.156689	0.136458	0.102199	0.245603	0.207904	0.134488	0.194561	0.193051	0.174974	0.19062	0.251357	0.220778	0.228604	0.192582	0.197051		0.191912	0.0107074
505.57	0.248944	0.156534	0.13795	0.100557	0.242942	0.21693	0.134602	0.1998	0.188419	0.17558	0.18753	0.246833	0.224038	0.230496	0.195717	0.201776		0.193041	0.0108523
506.188	0.246695	0.156026	0.138199	0.1019	0.244964	0.205037	0.135691	0.200832	0.189786	0.175939	0.19258	0.246637	0.226241	0.227275	0.192072	0.200798		0.192542	0.0106575
506.798	0.246175	0.158252	0.136884	0.102025	0.244752	0.206311	0.135814	0.196942	0.192213	0.178831	0.190093	0.268665	0.227255	0.231007	0.194915	0.199495		0.194352	0.0112122
507.408	0.251886	0.158045	0.137524	0.10394	0.251246	0.221177	0.137616	0.198847	0.191154	0.178539	0.18655	0.2429	0.227651	0.230751	0.195571	0.202265		0.194729	0.0108784
508.019	0.255521	0.162248	0.141433	0.104512	0.254226	0.218629	0.139064	0.203293	0.197462	0.182373	0.196047	0.258241	0.230868	0.233307	0.198778	0.210166		0.199135	0.0111705
508.63	0.269192	0.16317	0.144524	0.106652	0.257101	0.224787	0.141436	0.205595	0.197374	0.183001	0.197856	0.257257	0.231661	0.23893	0.203516	0.212203		0.202141	0.0114485
509.243	0.267029	0.167456	0.144915	0.106478	0.259869	0.230415	0.14475	0.208452	0.205315	0.187127	0.203509	0.265911	0.23307	0.237294	0.203443	0.210981		0.204751	0.0115059
509.855	0.270836	0.170479	0.149784	0.109612	0.266044	0.229778	0.14716	0.214565	0.200948	0.189548	0.206449	0.279286	0.242014	0.243429	0.202423	0.216764		0.208695	0.0119024
510.471	0.274557	0.171587	0.150708	0.112523	0.265192	0.235299	0.149309	0.223297	0.211491	0.193472	0.209087	0.275942	0.242367	0.243531	0.212191	0.219534		0.21188	0.0117336
511.092	0.279143	0.176722	0.154616	0.112996	0.268386	0.239015	0.152934	0.220359	0.211977	0.194929	0.211876	0.276335	0.242323	0.247927	0.213721	0.219453		0.213919	0.0117181
511.702	0.283816	0.179993	0.157424	0.117548	0.278712	0.242626	0.155868	0.227266	0.213918	0.198853	0.216097	0.278892	0.251311	0.253192	0.221812	0.228413		0.219109	0.0119584
512.314	0.287104	0.183161	0.160267	0.116305	0.27637	0.243475	0.158245	0.228297	0.222476	0.20262	0.218584	0.282433	0.253954	0.254624	0.219334	0.232486		0.221233	0.0119867
512.926	0.282691	0.187903	0.164815	0.11725	0.277754	0.247085	0.161216	0.229409	0.218991	0.207463	0.224539	0.283416	0.25532	0.257946	0.225311	0.233627		0.223421	0.0117422
513.539	0.290219	0.189797	0.164744	0.119539	0.280629	0.238166	0.165366	0.233378	0.227285	0.212261	0.22386	0.297577	0.263251	0.261883	0.232382	0.238433		0.227423	0.0121691
514.154	0.299823	0.194653	0.171176	0.122026	0.283929	0.255261	0.170275	0.244332	0.228344	0.215176	0.233056	0.305051	0.265189	0.266228	0.22932	0.236559		0.232525	0.0124028
514.77	0.29991	0.200222	0.176897	0.124191	0.294788	0.253456	0.174981	0.24338	0.230285	0.223852	0.233584	0.298757	0.27052	0.272873	0.237703	0.243076		0.236155	0.0121836
515.392	0.306659	0.206869	0.1834	0.128196	0.308308	0.265667	0.182423	0.247825	0.237343	0.229817	0.243834	0.320588	0.277085	0.277065	0.24543	0.256191		0.244794	0.0127865
516.004	0.313755	0.213784	0.1877	0.132226	0.310224	0.271189	0.188712	0.262113	0.243431	0.238919	0.249035	0.310754	0.291977	0.286011	0.250532	0.258716		0.250567	0.0125988
516.618	0.332705	0.224914	0.198326	0.136978	0.32449	0.285098	0.19805	0.273465	0.252431	0.247283	0.262	0.330816	0.295722	0.292963	0.261174	0.266048		0.261404	0.0132083
517.23	0.338589	0.234997	0.208915	0.143571	0.32811	0.294655	0.207484	0.275926	0.262666	0.259278	0.265768	0.34301	0.307177	0.307021	0.274951	0.278592		0.270669	0.0132184
517.845	0.355462	0.245215	0.220855	0.148646	0.347379	0.304317	0.219206	0.29585	0.272151	0.271004	0.279336	0.356188	0.320483	0.31796	0.283188	0.296758		0.283375	0.013825
518.462	0.359788	0.260237	0.233542	0.155438	0.363135	0.311007	0.231789	0.304502	0.283224	0.288896	0.294787	0.363071	0.337313	0.328337	0.29988	0.307022		0.295123	0.0137726
519.084	0.373892	0.273365	0.244913	0.159617	0.371971	0.327253	0.244545	0.320061	0.294253	0.299927	0.304887	0.382346	0.348857	0.347098	0.314532	0.324862		0.308274	0.0143598
519.701	0.384189	0.286989	0.254614	0.169668	0.38975	0.345941	0.25571	0.330698	0.308811	0.314524	0.318228	0.402604	0.365379	0.356095	0.322769	0.337569		0.321471	0.0147897
520.313	0.396823	0.300158	0.264884	0.175763	0.396138	0.352524	0.267947	0.345224	0.316399	0.328604	0.331796	0.410275	0.379742	0.362996	0.339461	0.355246		0.332749	0.0148818
520.927	0.405649	0.313036	0.276433	0.179171	0.415088	0.362717	0.279483	0.356735	0.326369	0.342415	0.341519	0.418142	0.390184	0.377412	0.349739	0.35826		0.343272	0.015209
521.544	0.418022	0.323762	0.286739	0.184769	0.419027	0.383741	0.288533	0.366975	0.334442	0.351474	0.348604	0.43604	0.398467	0.387635	0.35834	0.373982		0.353785	0.0156016
522.16	0.423387	0.335057	0.293953	0.189968	0.427011	0.382361	0.297195	0.374595	0.342515	0.362819	0.368729	0.432893	0.413006	0.394945	0.367379	0.383513		0.361833	0.0154581
522.784	0.427108	0.344933	0.299283	0.191934	0.434144	0.38045	0.304598	0.378326	0.347236	0.373087	0.364131	0.448037	0.417544	0.401693	0.379771	0.397116		0.368087	0.0157926
523.401	0.435847	0.355048	0.305999	0.194421	0.436486	0.384909	0.312939	0.389677	0.356809	0.379007	0.375286	0.459248	0.423272	0.407214	0.379333	0.40013		0.374727	0.0159266
524.015	0.438011	0.360607	0.312858	0.198078	0.437657	0.386927	0.319896	0.401029	0.361	0.385038	0.378904	0.453938	0.434242	0.412786	0.388737	0.407869		0.379849	0.0157449
524.63	0.446663	0.366954	0.31968	0.202333	0.449581	0.400837	0.325961	0.407776	0.368808	0.39237	0.386366	0.467508	0.438913	0.419074	0.398869	0.413897		0.387849	0.0161089
525.248	0.444414	0.373507	0.326965	0.206636	0.464698	0.4088	0.333268	0.415397	0.37622	0.402795	0.388778	0.466328	0.447108	0.429655	0.403753	0.423509		0.394489	0.0161542
525.866	0.454191	0.381375	0.336347	0.209373	0.464166	0.416445	0.340528	0.421191	0.378073	0.411517	0.397823	0.48521	0.457021	0.434614	0.41126	0.429293		0.401777	0.0164963
526.492	0.463883	0.391914	0.339261	0.210692	0.476834	0.42632	0.346856	0.429367	0.383808	0.41784	0.40325	0.490717	0.464423	0.440799	0.417311	0.437846		0.40882	0.0169655
527.107	0.474266	0.396656	0.348429	0.216463	0.481519	0.417613	0.352997	0.434527	0.387866	0.425037	0.405134	0.491307	0.473763	0.448058	0.426568	0.441756		0.413872	0.0168927
527.723	0.477295	0.403033	0.350703	0.221713	0.489503	0.434072	0.359599	0.438099	0.398587	0.431248	0.416214	0.513335	0.477684	0.452659	0.43568	0.451124		0.421909	0.017267
528.339	0.481016	0.408158	0.354968	0.220195	0.492377	0.439275	0.364804	0.442306	0.40216	0.437526	0.423978	0.514712	0.481738	0.46186	0.43342	0.452102		0.425662	0.0174453
528.959	0.479718	0.411916	0.358983	0.222683	0.491845	0.439168	0.367649	0.443815	0.40538	0.43914	0.426465	0.516875	0.489536	0.457515	0.4367	0.458944		0.427896	0.0173413
529.584	0.477468	0.414017	0.360618	0.222608	0.501746	0.43885	0.367742	0.446434	0.403925	0.444813	0.424882	0.504878	0.484778	0.459253	0.443843	0.453568		0.428089	0.0171735
530.202	0.471065	0.41205	0.357633	0.220419	0.498126	0.44246	0.36564	0.442942	0.399072	0.439544	0.419832	0.512745	0.486364	0.450563	0.437502	0.456093		0.425753	0.0173592
530.818	0.470719	0.40851	0.351236	0.220145	0.489077	0.432797	0.362052	0.435003	0.392366	0.435598	0.417044	0.512745	0.480592	0.450205	0.438887	0.450472		0.421716	0.01724
531.437	0.455489	0.404089	0.348642	0.217359	0.486948	0.421117	0.356535	0.436432	0.394748	0.428625	0.418174	0.492487	0.477772	0.439061	0.428317	0.448762		0.41591	0.0166769
532.055	0.446663	0.394844	0.341428	0.212159	0.477367	0.41326	0.350773	0.428018	0.39069	0.4208	0.397899	0.490127	0.467551	0.433898	0.422778	0.441756		0.408126	0.0165647
532.682	0.447356	0.387431	0.335103	0.206537	0.461823	0.41464	0.342546	0.41246	0.377279	0.410845	0.399708	0.479506	0.456756	0.428633	0.410823	0.432877		0.40027	0.0162949
533.302	0.432732	0.37948	0.325544	0.201362	0.458736	0.408694	0.334859	0.403807	0.369117	0.404253	0.389155	0.465935	0.445081	0.416722	0.405575	0.425138		0.391637	0.0160168
533.919	0.429185	0.369304	0.320747	0.196337	0.441915	0.388732	0.326624	0.400235	0.361441	0.39497	0.378377	0.462198	0.438164	0.407009	0.392454	0.4152		0.382681	0.0157671
534.538	0.420359	0.361912	0.312751	0.194844	0.438083	0.38852	0.320765	0.385073	0.355397	0.38459	0.371744	0.459445	0.426136	0.399035	0.39209	0.407625		0.376148	0.0155337
535.159	0.405822	0.355048	0.305075	0.191511	0.428927	0.383211	0.314505	0.385391	0.35103	0.378984	0.374608	0.43958	0.421377	0.395712	0.37824	0.395161		0.369011	0.0149768
535.789	0.412398	0.350016	0.302801	0.188849	0.423498	0.372699	0.309735	0.378882	0.343706	0.374276	0.360815	0.440367	0.416399	0.386817	0.366286	0.385712		0.363328	0.0149775
536.405	0.40487	0.342863	0.298821	0.187207	0.417643	0.37461	0.305679	0.372373	0.341015	0.367482	0.356066	0.419715	0.407146	0.384824	0.361985	0.386445		0.358046	0.0144375
537.023	0.403658	0.339477	0.294521	0.187555	0.419346	0.37599	0.300014	0.367768	0.338545	0.362056	0.356971	0.440563	0.400493	0.380019	0.363224	0.379765		0.356873	0.0148657
537.644	0.387564	0.337469	0.291572	0.184893	0.41711	0.368027	0.297815	0.371102	0.333913	0.357034	0.351694	0.434663	0.398511	0.38191	0.361766	0.375367		0.353151	0.0146789
538.266	0.385574	0.332406	0.28617	0.179519	0.414129	0.357939	0.293016	0.362291	0.334354	0.353245	0.341971	0.423452	0.398114	0.37506	0.358705	0.373656		0.3481	0.0146519
538.895	0.387651	0.329311	0.283079	0.177654	0.399225	0.357621	0.289706	0.357528	0.332369	0.34811	0.341745	0.417945	0.393576	0.368824	0.349812	0.369176		0.343958	0.0143231
539.512	0.393361	0.322789	0.275971	0.179246	0.400183	0.350294	0.284595	0.356576	0.328354	0.344209	0.335338	0.406144	0.384897	0.365041	0.34347	0.364777		0.339703	0.0141385
540.132	0.375969	0.315956	0.274905	0.174295	0.40508	0.351144	0.278959	0.349829	0.32359	0.339232	0.333303	0.410078	0.379301	0.361718	0.341065	0.355083		0.335594	0.0142755
540.754	0.372162	0.310345	0.26858	0.172056	0.383469	0.347533	0.272518	0.342605	0.318913	0.32755	0.325766	0.391983	0.374587	0.350932	0.329839	0.352884		0.327608	0.0135952
541.382	0.370172	0.303419	0.261117	0.167976	0.386024	0.33511	0.267584	0.334032	0.30687	0.322931	0.313329	0.38628	0.367141	0.346842	0.329621	0.340502		0.321184	0.0136861
542.004	0.362384	0.295934	0.25529	0.161732	0.371332	0.328739	0.259838	0.327999	0.300649	0.314725	0.306244	0.378412	0.353086	0.335238	0.319707	0.336429		0.312984	0.0133571
542.624	0.354943	0.287299	0.247436	0.160786	0.364519	0.320138	0.253789	0.317045	0.290944	0.306362	0.300742	0.368382	0.34824	0.328082	0.312928	0.328935		0.305661	0.0130263
543.245	0.342569	0.281305	0.242852	0.156482	0.359302	0.31536	0.248251	0.309742	0.284856	0.301138	0.296596	0.358548	0.341499	0.320516	0.309065	0.320951		0.299314	0.0127275
543.87	0.338935	0.274483	0.235567	0.154418	0.349615	0.305698	0.240623	0.30609	0.280885	0.293784	0.287325	0.351271	0.332555	0.313666	0.303452	0.314598		0.292685	0.0124797
544.499	0.334089	0.265962	0.23276	0.150387	0.34493	0.306547	0.23522	0.300137	0.271577	0.287641	0.284009	0.350287	0.328502	0.306765	0.292883	0.305393		0.287318	0.0125156
545.118	0.330714	0.261242	0.22583	0.146606	0.338543	0.284992	0.230341	0.288626	0.266504	0.281295	0.274738	0.341633	0.324536	0.299251	0.284427	0.301075		0.280022	0.0123276
545.739	0.321369	0.255941	0.220038	0.142377	0.333539	0.29285	0.224689	0.284499	0.260857	0.275421	0.274738	0.336913	0.313345	0.295314	0.277065	0.300668		0.275601	0.0122583
546.365	0.322321	0.250288	0.217017	0.1427	0.327364	0.279577	0.219725	0.280212	0.26496	0.270556	0.2672	0.333569	0.306472	0.29056	0.27014	0.290241		0.270806	0.0119686
546.995	0.310034	0.243952	0.212931	0.139789	0.321829	0.279258	0.216002	0.27021	0.25349	0.264793	0.260341	0.319408	0.302154	0.284273	0.268391	0.28014		0.264187	0.011514
547.616	0.305967	0.239573	0.207956	0.135262	0.314802	0.264181	0.211688	0.272195	0.254107	0.260354	0.256497	0.329832	0.29418	0.277116	0.260956	0.279326		0.260249	0.0117367
548.238	0.307005	0.234977	0.206037	0.132202	0.311715	0.271189	0.206914	0.266479	0.247005	0.255242	0.250166	0.314491	0.290699	0.272924	0.258332	0.276474		0.256366	0.0115775
548.863	0.304583	0.231219	0.196087	0.130361	0.305966	0.263437	0.202781	0.259335	0.242505	0.24717	0.245568	0.309968	0.288937	0.269244	0.255926	0.265559		0.251165	0.0115476
549.495	0.290565	0.224251	0.194665	0.127972	0.293191	0.253031	0.197336	0.253937	0.23452	0.240848	0.235468	0.301904	0.277349	0.262189	0.251553	0.260264		0.24369	0.0109012
550.116	0.283556	0.218754	0.188127	0.126504	0.29713	0.246767	0.192013	0.251476	0.231829	0.239547	0.236071	0.290496	0.272635	0.254573	0.241129	0.25448		0.239068	0.0107571
550.738	0.279143	0.214602	0.18436	0.122225	0.281906	0.250483	0.187851	0.246555	0.227461	0.230377	0.22778	0.293053	0.264264	0.246342	0.235735	0.252281		0.234026	0.0106484
551.365	0.279922	0.20836	0.178639	0.118867	0.279777	0.242838	0.183744	0.238299	0.227902	0.223673	0.222127	0.280662	0.261885	0.245371	0.232309	0.242669		0.22919	0.0105833
551.997	0.278018	0.204902	0.174907	0.117922	0.266256	0.239546	0.178054	0.233616	0.219079	0.220377	0.219187	0.265125	0.257435	0.239288	0.226332	0.237292		0.223584	0.0100951
552.618	0.267029	0.198421	0.172775	0.11409	0.271792	0.234768	0.17412	0.228774	0.213565	0.21818	0.213836	0.266501	0.251751	0.232847	0.219115	0.235826		0.219587	0.0101804
553.241	0.259501	0.19429	0.16979	0.1122	0.264766	0.226592	0.170701	0.220359	0.209727	0.209615	0.210293	0.260011	0.244129	0.229627	0.215106	0.231672		0.214274	0.00980223
553.87	0.261924	0.190739	0.163678	0.111254	0.259337	0.221177	0.167024	0.222979	0.20933	0.206588	0.204565	0.259618	0.240825	0.223288	0.209712	0.227599		0.211227	0.00988561
554.501	0.247906	0.187033	0.160835	0.10812	0.251671	0.215974	0.164817	0.215438	0.204477	0.201857	0.204037	0.255881	0.237961	0.223799	0.210514	0.218557		0.206805	0.00951405
555.123	0.256559	0.183182	0.159805	0.10914	0.246455	0.219797	0.161389	0.217661	0.203859	0.200647	0.205318	0.255881	0.233026	0.216131	0.207671	0.221		0.206095	0.00960215
555.748	0.242887	0.18136	0.15714	0.104164	0.244432	0.213957	0.158418	0.210119	0.197683	0.196813	0.197706	0.254504	0.227343	0.2147	0.203079	0.216439		0.201296	0.00944651
556.38	0.246608	0.177136	0.156002	0.103542	0.244113	0.209815	0.155813	0.208929	0.192477	0.194324	0.193937	0.252931	0.225228	0.209383	0.197685	0.209922		0.198615	0.00951631
557.007	0.244531	0.175728	0.152164	0.101154	0.242516	0.211408	0.153639	0.206309	0.192257	0.191835	0.19356	0.238376	0.220117	0.20969	0.197466	0.205604		0.196022	0.00928303
557.63	0.233196	0.172384	0.152378	0.101477	0.235596	0.200471	0.151238	0.1998	0.19036	0.187799	0.188209	0.228936	0.216769	0.206572	0.190906	0.203405		0.191218	0.0086331
558.257	0.232763	0.170458	0.149428	0.101079	0.231976	0.197605	0.148439	0.195513	0.186654	0.184952	0.182555	0.227952	0.220426	0.201818	0.189958	0.199251		0.188802	0.00866064
558.893	0.226533	0.1667	0.14591	0.100109	0.22346	0.200684	0.147063	0.194958	0.186125	0.184302	0.181726	0.228346	0.219897	0.198035	0.190541	0.198599		0.187062	0.00853537
559.516	0.225581	0.16524	0.144666	0.0965763	0.221863	0.198242	0.14391	0.191544	0.18286	0.179997	0.182254	0.223822	0.210028	0.197933	0.187626	0.199821		0.184498	0.00849235
560.141	0.219871	0.162466	0.141291	0.0951582	0.224844	0.194844	0.142483	0.189957	0.179948	0.178248	0.177807	0.216741	0.211394	0.193076	0.186459	0.198029		0.182039	0.00845238
560.771	0.220217	0.160136	0.141433	0.0943124	0.213026	0.193782	0.141153	0.192894	0.174566	0.17549	0.171626	0.219298	0.205886	0.191338	0.180555	0.188579		0.179018	0.00824601
561.404	0.217621	0.158273	0.138377	0.0914266	0.216646	0.188048	0.138663	0.187814	0.175802	0.173069	0.167556	0.214578	0.201524	0.186482	0.177202	0.187683		0.176298	0.00826933
562.027	0.214506	0.155809	0.137311	0.0925958	0.221117	0.186562	0.136692	0.187258	0.176728	0.170894	0.16831	0.212808	0.203551	0.184488	0.176036	0.185239		0.175619	0.00829587
562.655	0.215458	0.15409	0.132726	0.0898592	0.216114	0.18327	0.134754	0.183606	0.170287	0.167979	0.166275	0.210251	0.197515	0.185	0.169986	0.182796		0.172498	0.00830302
563.293	0.20767	0.152206	0.133046	0.0875456	0.208662	0.185712	0.132424	0.179161	0.169802	0.166813	0.172003	0.209661	0.194695	0.17953	0.169111	0.183203		0.170703	0.00806033
563.917	0.206805	0.149597	0.130132	0.0893119	0.214198	0.181359	0.131103	0.172255	0.164287	0.166185	0.161752	0.206317	0.19399	0.174827	0.168455	0.182551		0.16832	0.00806722
564.544	0.206026	0.147982	0.129386	0.0870978	0.205148	0.180509	0.129419	0.177574	0.161905	0.16132	0.168084	0.20258	0.191435	0.17176	0.164737	0.175709		0.166292	0.00786972
565.177	0.203949	0.145612	0.126685	0.0861524	0.200145	0.178492	0.127401	0.172255	0.166228	0.157105	0.160848	0.207694	0.184694	0.173293	0.16328	0.172695		0.164158	0.00787209
565.807	0.205161	0.143976	0.124944	0.0849334	0.201316	0.174988	0.125865	0.169953	0.157846	0.157957	0.157381	0.206121	0.185355	0.17268	0.162551	0.176931		0.162997	0.00802392
566.433	0.202132	0.142506	0.122741	0.0833661	0.198016	0.177536	0.123176	0.169556	0.157405	0.156275	0.158888	0.19609	0.180641	0.167261	0.158833	0.168133		0.16016	0.0077493
567.063	0.19694	0.141181	0.120822	0.082769	0.203552	0.169573	0.122112	0.168207	0.158729	0.152643	0.156702	0.199434	0.177733	0.164041	0.156792	0.166504		0.158608	0.00782187
567.701	0.200228	0.13851	0.121462	0.0825949	0.19727	0.170847	0.121289	0.169635	0.151141	0.152643	0.152557	0.19432	0.176675	0.165574	0.155772	0.166504		0.157314	0.00771218
568.326	0.191662	0.136905	0.119791	0.0812017	0.194715	0.166599	0.119622	0.165508	0.147215	0.14937	0.148637	0.185469	0.171829	0.16261	0.152856	0.166422		0.153776	0.0073441
568.954	0.194864	0.135062	0.116415	0.0791866	0.186092	0.15853	0.117545	0.164238	0.144126	0.147352	0.155647	0.185469	0.175045	0.159491	0.153658	0.161779		0.152156	0.0073983
569.595	0.17825	0.133281	0.115918	0.0798832	0.194077	0.157893	0.116338	0.156855	0.144965	0.146589	0.143889	0.186846	0.170904	0.154993	0.147025	0.158847		0.14916	0.00716194
570.219	0.183874	0.131521	0.113217	0.0763007	0.180237	0.151415	0.113733	0.153521	0.146376	0.142733	0.145321	0.186846	0.168789	0.152641	0.14943	0.15176		0.146732	0.00711673
570.848	0.18024	0.128954	0.111085	0.0749325	0.18226	0.154813	0.112011	0.153363	0.142671	0.141051	0.143964	0.181536	0.164912	0.151159	0.140391	0.153144		0.14478	0.0070946
571.49	0.171587	0.125217	0.108917	0.0751066	0.172146	0.159379	0.109592	0.15368	0.134377	0.137643	0.133186	0.175635	0.160682	0.150597	0.139298	0.150945		0.141124	0.00674161
572.114	0.173577	0.124243	0.108242	0.0736388	0.177469	0.148124	0.107617	0.151934	0.134465	0.135087	0.135296	0.177209	0.16055	0.144871	0.13733	0.147687		0.139834	0.00689876
572.744	0.167607	0.121479	0.105648	0.0696334	0.173104	0.140372	0.105553	0.143202	0.135215	0.133047	0.134241	0.169735	0.157906	0.146251	0.137694	0.144917		0.1366	0.00668406
573.38	0.166136	0.119005	0.102734	0.0699569	0.178746	0.146637	0.103366	0.143281	0.134156	0.131074	0.124291	0.170128	0.1535	0.142213	0.134414	0.147361		0.135437	0.00692957
574.012	0.165444	0.117028	0.100957	0.0693598	0.175127	0.13878	0.100644	0.140662	0.131377	0.125872	0.126251	0.163638	0.147112	0.139248	0.129384	0.138237		0.13182	0.0066434
574.639	0.159387	0.115558	0.0977236	0.0690613	0.160968	0.139735	0.0993688	0.135423	0.128245	0.124953	0.128889	0.168948	0.146671	0.135823	0.13128	0.1384		0.130027	0.00638347
575.275	0.154195	0.111396	0.0952716	0.0670461	0.158093	0.140372	0.0973342	0.138042	0.123083	0.121792	0.11992	0.161474	0.143675	0.138021	0.127708	0.13392		0.126959	0.00627851
575.909	0.147273	0.109915	0.0969773	0.0653793	0.161713	0.137187	0.0955023	0.133359	0.127186	0.121253	0.119241	0.158131	0.142442	0.128973	0.12523	0.13506		0.125301	0.00614727
576.538	0.151253	0.108745	0.0937791	0.0636379	0.160329	0.139098	0.0938898	0.135343	0.12423	0.11715	0.118035	0.154787	0.141649	0.130302	0.119544	0.130499		0.123892	0.00631099
577.173	0.146926	0.105277	0.0911139	0.0638866	0.157774	0.136762	0.0918595	0.125897	0.125951	0.116949	0.113362	0.150657	0.137551	0.126366	0.119107	0.123412		0.120803	0.00606861
577.808	0.153762	0.1039	0.0894793	0.0622198	0.15458	0.12848	0.0894323	0.122087	0.119157	0.112263	0.118488	0.1481	0.135745	0.123657	0.116191	0.129114		0.119166	0.00614945
578.438	0.15731	0.101819	0.0883776	0.0634886	0.145637	0.128055	0.0883306	0.125341	0.12026	0.111612	0.109518	0.140036	0.134555	0.122021	0.11641	0.120968		0.117109	0.00589755
579.074	0.145629	0.100888	0.0884132	0.0600057	0.149363	0.130285	0.0867055	0.122007	0.11651	0.108227	0.109669	0.145347	0.130898	0.120334	0.114441	0.126181		0.115931	0.00595917
579.709	0.140264	0.0978957	0.0858191	0.0595081	0.143827	0.125826	0.0842319	0.117086	0.111745	0.106568	0.105674	0.133546	0.128916	0.114813	0.11189	0.116406		0.111501	0.00550871
580.339	0.144936	0.0951005	0.0834026	0.0581398	0.140527	0.12126	0.0826448	0.114149	0.111437	0.104101	0.105674	0.134923	0.121778	0.1142	0.109849	0.115999		0.109883	0.00560227
580.977	0.133168	0.0924812	0.079316	0.056473	0.137653	0.112978	0.0801417	0.114784	0.112892	0.102039	0.102961	0.130792	0.122836	0.108014	0.106569	0.115021		0.106757	0.00537329
581.612	0.135678	0.0910008	0.0785342	0.0553535	0.135098	0.111491	0.0785166	0.111926	0.10301	0.0995049	0.100926	0.127645	0.117284	0.107248	0.103726	0.109482		0.104152	0.0052952
582.243	0.136024	0.0889095	0.0775392	0.0538111	0.131585	0.11181	0.0761528	0.11018	0.102569	0.0977785	0.0992674	0.132169	0.116535	0.104027	0.0986967	0.104594		0.102603	0.00544632
582.884	0.131351	0.0869425	0.0742699	0.053612	0.1269	0.109686	0.0738269	0.108354	0.103099	0.095088	0.0949711	0.132562	0.114949	0.101522	0.101467	0.106468		0.100942	0.0053675
583.515	0.135678	0.0827393	0.0719246	0.0516716	0.127965	0.104589	0.0721765	0.106608	0.100628	0.089819	0.0951972	0.124302	0.112085	0.101318	0.0951249	0.100521		0.0982717	0.00546098
584.148	0.126159	0.0813002	0.0719956	0.0503779	0.12509	0.103421	0.0703108	0.1024	0.098246	0.0906038	0.0925591	0.122728	0.106402	0.0998865	0.0943231	0.101173		0.096061	0.00512292
584.792	0.123131	0.0798612	0.0692238	0.0500794	0.123174	0.103527	0.0681327	0.103115	0.0935256	0.0875993	0.0841926	0.118598	0.104463	0.0976373	0.0878357	0.100929		0.093439	0.00509559
585.42	0.11967	0.0775422	0.0680867	0.0492584	0.11668	0.103634	0.0658744	0.100337	0.0941432	0.0857384	0.0867553	0.117025	0.104155	0.094928	0.0916261	0.0980775		0.0920957	0.00489926
586.054	0.124256	0.075689	0.0658835	0.0465964	0.112848	0.100023	0.0652455	0.09605	0.0940108	0.0827564	0.0890919	0.110928	0.101203	0.0928321	0.0837537	0.0978332		0.0899375	0.00493999
586.697	0.118545	0.0737738	0.0636447	0.046074	0.114232	0.100448	0.0633797	0.0934305	0.0879229	0.0821062	0.0856247	0.111124	0.0962242	0.0885892	0.0857218	0.0932714		0.087757	0.00484776
587.326	0.116987	0.0725211	0.0640001	0.0461984	0.111996	0.096307	0.0622738	0.0907316	0.0859376	0.0796174	0.0856247	0.111518	0.0948584	0.0858799	0.0815669	0.0926197		0.0861649	0.00474823
587.962	0.112834	0.0703574	0.0611927	0.0453525	0.109867	0.0955637	0.0607669	0.0894615	0.0850112	0.0780479	0.0808761	0.1007	0.0930519	0.0839374	0.0795259	0.091072		0.0836011	0.00450845
588.604	0.108681	0.0693221	0.0625786	0.0445565	0.110931	0.0911041	0.0590573	0.0857306	0.0846583	0.0763663	0.0759768	0.103454	0.090805	0.0827105	0.0804006	0.0896057		0.0822461	0.00446505
589.237	0.106604	0.0681212	0.0573193	0.0423423	0.102202	0.0919535	0.0583693	0.0849368	0.0880993	0.0723081	0.0782381	0.111911	0.0907168	0.0841419	0.0732571	0.0877322		0.0811408	0.0046869
589.874	0.113267	0.0655123	0.0576036	0.0403521	0.112315	0.091635	0.0563769	0.0835873	0.0824525	0.0719494	0.0758261	0.103257	0.0887342	0.0761162	0.0760271	0.0840665		0.0799424	0.00495541
590.512	0.10669	0.0647358	0.0568574	0.0422428	0.107099	0.0925906	0.0542495	0.0788245	0.0816143	0.0714561	0.0782381	0.102864	0.0856501	0.0803591	0.0755897	0.0821929		0.0788284	0.00460964
591.145	0.105652	0.0627584	0.0539789	0.0397052	0.106779	0.0870692	0.0531098	0.0806503	0.0813055	0.0695727	0.0714544	0.102864	0.0853417	0.0780587	0.0729656	0.0826817		0.0771217	0.0047475
591.792	0.10072	0.0601599	0.0534459	0.0388843	0.101776	0.0805921	0.0514594	0.0748555	0.0777762	0.0663441	0.0752231	0.0971599	0.0820373	0.0745826	0.072018	0.0796676		0.0741689	0.00437614
592.423	0.102451	0.058638	0.0516336	0.0380135	0.0978367	0.0885557	0.0500875	0.0731092	0.0764969	0.0659629	0.0729619	0.100307	0.0804071	0.07218	0.0739132	0.0763278		0.0736801	0.00456687
593.059	0.0968261	0.0577684	0.0505675	0.0368443	0.0963463	0.0829281	0.0491378	0.0723947	0.0751293	0.0658957	0.0717559	0.104044	0.0851654	0.0707487	0.0663323	0.0783643		0.0725155	0.00459454
593.701	0.0943168	0.0558324	0.0487907	0.0368194	0.101669	0.0813353	0.0479136	0.0736648	0.0710706	0.0627343	0.0640678	0.0920463	0.0774111	0.067886	0.0674257	0.0720919		0.0696922	0.00438725
594.335	0.100374	0.0549317	0.0480089	0.035675	0.0976238	0.0844146	0.0466642	0.0706484	0.0683795	0.059842	0.0672335	0.0926363	0.0831828	0.0691129	0.0693938	0.0729065		0.0700642	0.00462623
594.975	0.0977779	0.0533892	0.0465164	0.0357745	0.091875	0.0753892	0.0457144	0.0671556	0.0667914	0.0604473	0.0668566	0.088506	0.0778076	0.0664547	0.0631979	0.0716846		0.0672086	0.00424642
595.614	0.0975183	0.0520847	0.0463032	0.0348292	0.0967721	0.0700801	0.0444692	0.0680288	0.0658208	0.0580707	0.0661782	0.087916	0.0737983	0.06487	0.0595533	0.0673672		0.0658538	0.00439048
596.249	0.0973453	0.0512048	0.0458768	0.0341575	0.0842099	0.070611	0.0432747	0.0680288	0.0675855	0.056008	0.0638417	0.0898828	0.0703177	0.0643588	0.0623232	0.0699739		0.0649375	0.00418515
596.895	0.0913748	0.049745	0.0447041	0.0333365	0.0872972	0.068275	0.0423756	0.0651711	0.0663502	0.0556716	0.0634648	0.0892927	0.0704939	0.0620073	0.0639998	0.0659009		0.0637163	0.00411225
597.529	0.0912882	0.0483888	0.0430339	0.0333614	0.0886812	0.0702924	0.0413878	0.0616784	0.0644091	0.0545506	0.0621081	0.0837857	0.0692603	0.0627741	0.0566376	0.0653307		0.0623105	0.00411101
598.169	0.0913748	0.047985	0.0410439	0.032615	0.0901716	0.0743273	0.0407251	0.0658856	0.0633944	0.052017	0.058264	0.0806388	0.0667489	0.0608316	0.0556171	0.0606875		0.0613955	0.0042322
598.81	0.0903364	0.0465046	0.0415414	0.0320677	0.0820807	0.0686997	0.0393153	0.0631866	0.0600416	0.0524878	0.0598468	0.082999	0.0677182	0.0633876	0.0542321	0.0609319		0.0603361	0.00403805
599.445	0.0881732	0.0458213	0.039125	0.0305999	0.0785675	0.0761324	0.0388341	0.0617578	0.0598211	0.0497525	0.0581886	0.0747384	0.0650747	0.0590936	0.0557629	0.0606061		0.0588781	0.00392709
600.093	0.084539	0.0449206	0.0393737	0.0296794	0.0782481	0.069443	0.0380489	0.0613609	0.060571	0.0500664	0.0549475	0.0715915	0.064546	0.0561287	0.0540135	0.0619094		0.0574617	0.00371436
600.726	0.0866157	0.0437508	0.0388407	0.0291819	0.0834646	0.0640277	0.0369092	0.0568362	0.0595123	0.0487884	0.0569073	0.0765085	0.0629599	0.0574578	0.0566376	0.0553112		0.0571069	0.00398044
601.366	0.0824623	0.0427465	0.0385919	0.0284355	0.0801644	0.0712481	0.035778	0.0605671	0.0593358	0.0474655	0.0557767	0.078082	0.0639292	0.0552596	0.0506604	0.0562072		0.0566694	0.00400073
602.009	0.081597	0.0425913	0.0369217	0.0273409	0.0832517	0.0650895	0.0349127	0.0562012	0.0565565	0.0480036	0.0538169	0.0729683	0.0593911	0.0551063	0.0516809	0.0562072		0.0551023	0.00390798
602.645	0.0793472	0.0417837	0.0356425	0.0269428	0.0730316	0.0578691	0.0344568	0.0592176	0.0567771	0.0443938	0.0560028	0.0700181	0.0627836	0.0536749	0.0496399	0.055637		0.0535762	0.00359618
603.295	0.084539	0.0403861	0.0341499	0.0270672	0.0733509	0.0622226	0.033659	0.0600114	0.055983	0.0446853	0.0507266	0.0751318	0.0632242	0.0522436	0.0481821	0.0538449		0.053713	0.00397808
603.929	0.0725114	0.0395579	0.034683	0.0262463	0.0726057	0.0619041	0.0325615	0.0558837	0.0536448	0.0431158	0.0523848	0.068838	0.0588183	0.0516813	0.0484736	0.0546595		0.0517231	0.00346678
604.57	0.0757995	0.0385951	0.0324442	0.0254999	0.0735639	0.0621164	0.031865	0.0548517	0.0525861	0.04334	0.0529878	0.0784753	0.0592149	0.0458537	0.0458495	0.0529488		0.0516245	0.00393449
605.213	0.0708674	0.0375805	0.0325864	0.0238331	0.0757995	0.0607361	0.0308857	0.0546136	0.0526743	0.0429813	0.0491438	0.0645111	0.0595233	0.0484097	0.0429338	0.04855		0.0497269	0.00362683
605.851	0.0756265	0.0369179	0.0313071	0.0248033	0.0718605	0.0575506	0.0308646	0.0496126	0.0516596	0.0414567	0.0445459	0.0615609	0.0545006	0.0489209	0.0459224	0.0536005		0.0487944	0.00352388
606.499	0.0734632	0.0359448	0.0309162	0.0255746	0.0698378	0.0597804	0.0300964	0.0484219	0.0528066	0.0406943	0.0482393	0.0637243	0.0567035	0.0452403	0.0469429	0.050668		0.0486909	0.00349559
607.135	0.0807317	0.0345782	0.0295658	0.0239824	0.0683473	0.0559579	0.0294084	0.0472312	0.0519243	0.038811	0.0454504	0.0609708	0.0561308	0.045087	0.0460682	0.0503421		0.0477867	0.00373576
607.782	0.0725114	0.0347749	0.0302055	0.0231614	0.0686667	0.0561702	0.0289356	0.0467549	0.0495421	0.038228	0.0432646	0.0601841	0.0535754	0.0448825	0.0413301	0.0487944		0.0463114	0.00346243
608.421	0.0745881	0.0334498	0.0306319	0.0232858	0.059937	0.0553208	0.0283826	0.0475487	0.0476892	0.0370397	0.0425862	0.0637243	0.0512843	0.0460582	0.0418404	0.0452102		0.0455361	0.00339862
609.062	0.0706078	0.0332945	0.0291749	0.0230619	0.0650471	0.055427	0.0273442	0.045723	0.0491892	0.0373312	0.0406265	0.0601841	0.048773	0.0420198	0.0392163	0.0464321		0.0445908	0.00337227
609.708	0.0701751	0.0323938	0.0273271	0.0235346	0.0643018	0.0511797	0.0263776	0.04739	0.0482627	0.0362998	0.0368578	0.0593974	0.0493457	0.0435023	0.0395078	0.0448029		0.043791	0.00336459
610.345	0.0632528	0.0311204	0.027789	0.0217931	0.0601499	0.057763	0.0265085	0.0446911	0.0466304	0.0374657	0.0396466	0.0562505	0.0477596	0.0420198	0.0416946	0.0423591		0.0429309	0.00307922
610.996	0.0724249	0.0307477	0.0267585	0.0212955	0.0548269	0.0469324	0.0258078	0.0443735	0.0466304	0.0362998	0.0419832	0.0552671	0.045072	0.0393616	0.0384144	0.0391007		0.041581	0.00318509
611.632	0.0684446	0.0298781	0.0264742	0.019977	0.0582336	0.0464015	0.0251619	0.0444529	0.0472922	0.0351115	0.035878	0.0513335	0.0475393	0.0379303	0.0374668	0.042522		0.0408811	0.00315756
612.28	0.0651564	0.0300023	0.0259767	0.0212955	0.0617468	0.050755	0.0247525	0.0423096	0.0489245	0.0332057	0.0413049	0.0560538	0.0467463	0.0407418	0.0354987	0.0399967		0.0415292	0.00324029
612.921	0.0635989	0.0291948	0.0263321	0.0191312	0.0610016	0.0546837	0.02417	0.0461993	0.0470275	0.0333178	0.0378377	0.0556605	0.045028	0.0362945	0.0367379	0.0412186		0.0410896	0.00330264
613.563	0.0619549	0.0286564	0.0259412	0.0204746	0.0582336	0.044384	0.0238027	0.0462787	0.0466304	0.0323313	0.0370086	0.0562505	0.0459973	0.0374702	0.0356445	0.043581		0.04029	0.00309008
614.21	0.0640316	0.0282113	0.0246974	0.0202258	0.0583401	0.0511797	0.0228699	0.0436591	0.0456158	0.0307618	0.0369332	0.0576273	0.0489492	0.0380837	0.0365921	0.0399153		0.0404808	0.00331571
614.849	0.0689637	0.0273313	0.0239512	0.0197531	0.0637695	0.048419	0.0227179	0.0439766	0.0389984	0.0324434	0.0358026	0.0564472	0.0431775	0.0365501	0.0341867	0.0391007		0.0397243	0.00354663
615.501	0.0603973	0.0266066	0.0237024	0.0189321	0.0542946	0.0503302	0.0220383	0.0388963	0.0398366	0.0305376	0.0360287	0.0548737	0.0438384	0.0364478	0.0371024	0.039508		0.0383357	0.00306732
616.138	0.0674062	0.0266584	0.0235958	0.0177131	0.0516331	0.0449149	0.0217344	0.0424684	0.0418659	0.0294389	0.0341444	0.0464165	0.0421201	0.0338919	0.034624	0.0355979		0.037139	0.00312497
616.792	0.0664544	0.0259647	0.0230628	0.0192804	0.0525912	0.0471448	0.0211772	0.041754	0.0414248	0.0276004	0.0348981	0.0519235	0.0411068	0.0326139	0.0333848	0.0377159		0.0373811	0.00322681
617.429	0.0617818	0.024712	0.022814	0.018559	0.058553	0.037376	0.0207678	0.0380231	0.0380278	0.0267036	0.0332399	0.0481866	0.039785	0.0311826	0.0318541	0.038449		0.035626	0.00311045
618.075	0.063945	0.0239045	0.0211794	0.016519	0.0498233	0.0423666	0.0204005	0.0402458	0.0417777	0.0272192	0.0315063	0.0570372	0.0400493	0.0311826	0.0310523	0.0377159		0.0359953	0.00332894
618.72	0.0587533	0.0239045	0.0204331	0.0157229	0.0523783	0.0402429	0.019818	0.0366737	0.0395278	0.0277125	0.0380638	0.0458264	0.0388598	0.0333807	0.0324372	0.0355165		0.0349532	0.00292863
619.363	0.0563305	0.0235215	0.020362	0.0180117	0.0474812	0.0353586	0.0196534	0.0346098	0.0368367	0.0270175	0.030451	0.0487767	0.0368771	0.0312337	0.0293757	0.0341316		0.0331268	0.00270242
620.012	0.0542538	0.0227761	0.0209306	0.0172902	0.0513137	0.04088	0.0189527	0.0412777	0.0378073	0.0270175	0.0311294	0.0489733	0.0392563	0.0337897	0.0328746	0.0338873		0.0345256	0.00283793
620.654	0.0526962	0.0224448	0.0203265	0.0168424	0.0544011	0.0421542	0.0180621	0.0357211	0.038469	0.026143	0.0318831	0.0438596	0.0383311	0.0320516	0.0313438	0.0318508		0.0335363	0.00282716
621.305	0.0560709	0.0221031	0.0190117	0.0168673	0.0489716	0.0401368	0.0178299	0.0342129	0.0343662	0.0241475	0.0325615	0.0456298	0.03604	0.029649	0.0314896	0.0312805		0.032523	0.00281853
621.945	0.0508791	0.0224551	0.019367	0.0170414	0.054614	0.0378008	0.0175175	0.0378644	0.0371455	0.0258291	0.0265316	0.0450397	0.0364806	0.0297513	0.0324372	0.0340502		0.0328003	0.00281649
622.598	0.0533885	0.0213681	0.0186208	0.0159219	0.0458843	0.0419419	0.0171714	0.0349273	0.0349839	0.0240354	0.0259286	0.0434663	0.0344539	0.0293934	0.0287926	0.0287553		0.0311896	0.00273243
623.238	0.0578015	0.0218029	0.0179811	0.0164692	0.047907	0.033872	0.017049	0.0318315	0.0360426	0.0240803	0.0258532	0.0342223	0.0331762	0.0304669	0.0307607	0.0272076		0.0304077	0.00273632
623.893	0.0477641	0.0203949	0.0170572	0.0158224	0.0456713	0.04088	0.0164243	0.0331809	0.0364397	0.0234973	0.0285667	0.0426796	0.033793	0.0276554	0.0302505	0.0319322		0.0307506	0.00257874
624.532	0.0485428	0.0201775	0.0181944	0.0151009	0.0480135	0.0383317	0.0166311	0.0308789	0.0337045	0.0222866	0.0290189	0.0413028	0.0290787	0.0300068	0.0268245	0.0298957		0.0298743	0.00257205
625.185	0.0516579	0.0189456	0.0170927	0.0157975	0.0407742	0.0369513	0.0162217	0.032149	0.0317193	0.0228247	0.0292451	0.0369758	0.0326034	0.0282177	0.0266058	0.0287553		0.0291586	0.00244422
625.826	0.0498408	0.0189663	0.0160267	0.0145287	0.0438615	0.0378008	0.0156012	0.0310377	0.0313222	0.0220624	0.0258532	0.0409094	0.0325594	0.0271953	0.0280637	0.0282665		0.0289935	0.00259594
626.475	0.0468988	0.0192768	0.0170217	0.0136331	0.0468424	0.0357833	0.0155421	0.0306408	0.0303517	0.0218158	0.0308279	0.0326489	0.0296074	0.0261218	0.0243462	0.0284295		0.0281118	0.00244166
627.122	0.0434376	0.0186971	0.0161333	0.0145785	0.0456713	0.0353586	0.0146472	0.0269893	0.0337045	0.0212776	0.0261547	0.0473999	0.030753	0.0256617	0.027189	0.0296514		0.0285815	0.00263002
627.77	0.0454278	0.0178378	0.0157068	0.0146531	0.0441809	0.04088	0.0147485	0.0273862	0.0305723	0.0202014	0.02721	0.0359924	0.0331762	0.0226968	0.0248564	0.0285924		0.0277574	0.00252991
628.418	0.0384189	0.0177343	0.0147118	0.0150263	0.0436486	0.0331288	0.0142504	0.0291325	0.030837	0.0197306	0.0280391	0.0424829	0.0301361	0.0261729	0.0233257	0.0274519		0.0271392	0.00234941
629.065	0.0390246	0.0168129	0.0152093	0.0139068	0.0443938	0.0367389	0.0141491	0.0296088	0.0294694	0.0196185	0.0282652	0.0414995	0.0272283	0.024486	0.0238359	0.0249267		0.0268234	0.00243308
629.715	0.0381594	0.0169371	0.0140367	0.0144541	0.0417323	0.0365266	0.0136595	0.0270686	0.0307046	0.0206947	0.0277376	0.0336323	0.0309292	0.0264796	0.0235443	0.0256598		0.0263723	0.00219675
630.36	0.0436972	0.0164609	0.0150317	0.0128122	0.0429034	0.0363142	0.0130938	0.0285769	0.0301311	0.0177351	0.0290943	0.0379592	0.0299599	0.0247927	0.0226696	0.027289		0.0267826	0.00251809
631.012	0.0402361	0.0164298	0.0142854	0.0134839	0.0412	0.0332349	0.0130601	0.0284975	0.0282782	0.0180266	0.0224614	0.0326489	0.033044	0.0239237	0.0240546	0.0284295		0.0257059	0.00226654
631.657	0.0428319	0.0157569	0.0140367	0.0137824	0.0384321	0.0317484	0.0128617	0.0292119	0.0252784	0.0178472	0.0193711	0.0340256	0.028506	0.0260707	0.0194623	0.0274519		0.0247922	0.00228609
632.31	0.0426589	0.0151357	0.0140367	0.0138073	0.0370481	0.0320669	0.0123003	0.0287356	0.0294253	0.0190804	0.0258532	0.0426796	0.0273604	0.0240259	0.0233985	0.0264744		0.0258804	0.00240808
632.955	0.0357365	0.0153738	0.0132904	0.01326	0.0389644	0.028032	0.0121188	0.0278624	0.0298664	0.0176903	0.0233659	0.0355991	0.0265674	0.0246394	0.0201913	0.0267188		0.0243298	0.0021162
633.609	0.0379863	0.0149494	0.011869	0.0130361	0.0322574	0.0278197	0.0119204	0.0254017	0.0314546	0.0168383	0.0214062	0.0328456	0.0266555	0.0231569	0.0199726	0.0247638		0.0232708	0.00202428
634.254	0.034179	0.0145974	0.0116558	0.0125136	0.0306605	0.0284568	0.0115869	0.0274655	0.0299546	0.0178024	0.0215569	0.0397294	0.0269639	0.022748	0.0220865	0.0251711		0.0235705	0.002088
634.908	0.03565	0.0140176	0.0131127	0.0115683	0.0391773	0.0281382	0.0113421	0.0257986	0.0284988	0.0177575	0.0223107	0.0354024	0.029255	0.0205498	0.0193166	0.0254969		0.023587	0.00221023
635.554	0.0372941	0.0136656	0.0125442	0.0124141	0.0359835	0.0282444	0.01092	0.0270686	0.0302635	0.0163898	0.0249487	0.0401227	0.0286822	0.0213677	0.0207744	0.0224014		0.0239428	0.00231919
636.208	0.0383324	0.0129099	0.0117979	0.0118668	0.034706	0.0297309	0.0106878	0.0233378	0.0286753	0.0168607	0.023592	0.0367792	0.0287263	0.0234636	0.0200455	0.0210166		0.023283	0.00225912
636.854	0.0447356	0.0131687	0.0123309	0.0114936	0.0392837	0.0296248	0.0104979	0.0266717	0.0298223	0.0152688	0.0220845	0.0352057	0.0266114	0.0224924	0.0189521	0.0216683		0.0237445	0.00256001
637.508	0.0389381	0.013324	0.013397	0.0106975	0.0325768	0.0258022	0.0102277	0.0251635	0.0300429	0.0148204	0.0192957	0.0367792	0.0271842	0.0200386	0.0171298	0.0208537		0.022267	0.00226885
638.154	0.0405822	0.0133344	0.0116558	0.0103492	0.0330026	0.0320669	0.0102741	0.0240522	0.0263372	0.015336	0.0211047	0.0334356	0.02551	0.0190163	0.0195352	0.0239492		0.0224713	0.00228179
638.809	0.0440433	0.0124026	0.0115491	0.0103244	0.0383256	0.0301557	0.00999133	0.0219089	0.0248372	0.0157845	0.0218584	0.0363858	0.0211922	0.0191696	0.0182961	0.0237048		0.0224956	0.00256241
639.455	0.0365153	0.0125993	0.011407	0.0113941	0.0394967	0.0294124	0.00954389	0.0229409	0.0289841	0.0147755	0.0215569	0.0354024	0.0235714	0.0191696	0.016328	0.0204464		0.0220965	0.00238624
640.112	0.0357365	0.0122991	0.010412	0.0103741	0.034493	0.0297309	0.00936661	0.0251635	0.0267783	0.0144616	0.0198233	0.0332389	0.023307	0.0200898	0.0182232	0.0215054		0.0215627	0.00220342
640.759	0.0343521	0.0115847	0.0106252	0.00878192	0.0396031	0.0293062	0.00913867	0.0227027	0.0277489	0.0147531	0.0210293	0.033829	0.022558	0.0209588	0.0155261	0.0210166		0.0214696	0.00238093
641.413	0.0322754	0.0109946	0.00934593	0.0105731	0.0322574	0.0378008	0.00885163	0.0200038	0.0265577	0.0124886	0.0198987	0.028912	0.0196061	0.0168181	0.0172756	0.017188		0.020053	0.00226383
642.062	0.0329676	0.0113673	0.0099145	0.00811022	0.0378998	0.0270764	0.00845063	0.0216708	0.0257636	0.0131836	0.0189188	0.0285186	0.018769	0.0193741	0.0151617	0.0185728		0.0197325	0.00220987
642.717	0.0350443	0.0102906	0.00913271	0.00900583	0.0368352	0.0260146	0.00802852	0.0204007	0.0218373	0.0116366	0.0186927	0.0318622	0.0204873	0.0153357	0.0166195	0.016292		0.0192197	0.00230563
643.366	0.0304583	0.0104356	0.00952361	0.00875705	0.0335349	0.0222982	0.00776681	0.0184956	0.0228961	0.0120177	0.0183158	0.0255684	0.0170948	0.0153868	0.0141412	0.0160476		0.0176712	0.00191076
644.02	0.0218919	0.0091829	0.00859967	0.00830924	0.0316186	0.0307928	0.00682973	0.0163523	0.016764	0.0126007	0.0168084	0.0293053	0.0196061	0.0168181	0.0153075	0.0131965		0.017124	0.00197242
644.673	0.0255261	0.00867561	0.00796003	0.00728925	0.0298088	0.0237847	0.00632742	0.0162729	0.0141612	0.0106949	0.0148486	0.0241916	0.0171829	0.016307	0.012246	0.0118931		0.0154481	0.00177642
645.325	0.025353	0.0086135	0.00796003	0.00773705	0.0234212	0.0208117	0.00628521	0.0172255	0.0187051	0.0109415	0.0147733	0.0224215	0.0147597	0.0179428	0.014943	0.0145813		0.0154047	0.00148251
645.981	0.0221515	0.00852032	0.00675181	0.00753803	0.0283184	0.022192	0.00611214	0.016908	0.0187933	0.0110536	0.0201248	0.0267485	0.0170948	0.0131887	0.0114441	0.0143369		0.0157048	0.00175076
646.63	0.0231898	0.0080648	0.00685842	0.00629413	0.0221437	0.0170953	0.00585044	0.0160348	0.018661	0.00973077	0.0157531	0.0249784	0.0145394	0.0133421	0.00954894	0.0133594		0.0140903	0.00152873
647.291	0.0288142	0.00758857	0.00746253	0.00599559	0.0198016	0.0180509	0.00550009	0.0144472	0.0165434	0.00789224	0.0106277	0.0161278	0.0145394	0.0129331	0.0118815	0.0107527		0.0130599	0.00151642
647.937	0.0244012	0.00724693	0.00604109	0.00544828	0.0201209	0.0170953	0.00506531	0.0119864	0.0183963	0.0086994	0.0126628	0.0106207	0.0126008	0.00961037	0.0139954	0.00953079		0.0120951	0.0013919
648.596	0.0173924	0.00632554	0.0051527	0.00472681	0.0221437	0.0214487	0.00446592	0.0101607	0.0148229	0.00681602	0.00994935	0.0149477	0.0140107	0.00899694	0.0114441	0.012219		0.0115639	0.00140163
649.243	0.0109027	0.00502109	0.00433537	0.00512486	0.0211855	0.00987492	0.00334311	0.00849368	0.011029	0.0052017	0.00610528	0.014161	0.0118077	0.00674771	0.00969473	0.00847181		0.00884376	0.00112661
649.902	0.0068358	0.00406863	0.00323376	0.00281121	0.0155432	0.00955637	0.00236803	0.00595351	0.00944079	0.00506717	0.00625603	0.0131776	0.00577169	0.00659435	0.00451935	0.00578364		0.00668632	0.000909587
650.551	0.00121141	0.00241219	0.00252304	0.00266194	0.00872972	0.00488437	0.00166311	0.00539785	0.004191	0.00273538	0.00572841	0.00727716	0.00334846	0.00219812	0.00575852	0.00358423		0.00401906	0.000528876
651.209	0.000173058	0.00197738	0.000888396	0.000970241	0.00894264	0.00615855	0.00127055	0.00261955	0.00202933	0.00186095	0.00414556	0.00629376	0.00211482	-0.000102238	0.00233257	0.00293255		0.00278798	0.00061435
651.859	0.00121141	0.000962807	0.00127929	0.00151756	0.00564238	0.003504	0.00084844	0.00142884	0.0011029	0.00141253	0.00271346	0.00137676	0.00215888	0.00301602	0.00153075	0.000570218		0.00189227	0.000321551
652.517	0.00181711	0.000817868	0.000639645	0.000199024	-0.00234212	0.00106182	0.000814671	0.00103194	0.00136759	0.000448422	0.000150748	0.004917	0.00242323	0.00240259	0.00182232	-0.000814598		0.00104733	0.000393227
653.17	0.00190364	0.000455521	-0.000284287	9.95119e-05	0.00702636	0.00541528	0.000599395	0.000476281	-0.00273518	-0.000852003	-0.000226122	-0.00019668	0.000352469	0.00260707	0.00415488	0.00195503		0.00129695	0.000621132
653.825	0.00346117	0.000445169	0	-0.000298536	0.00287442	-0.00169891	0.000325024	-0.000793802	0.00229402	2.24211e-05	-0.00241196	-0.0118008	0.000572763	0.000306714	0.00328017	0.000407299		-0.000188427	0.000878612
654.487	0.00337464	0.000662577	7.10717e-05	0.000945363	-0.00031938	0	0.000396783	-0.000952562	0.00216168	0.000112106	0.00293958	0.00314688	0.00242323	0.000817904	0.000801819	-0.000488759		0.00100581	0.000343745
655.135	0.000951821	0.000766104	0.000533038	0.000298536	0.00063876	0.000637091	0.000168844	0.00206389	0.00123524	0.00118832	-0.00165822	0.00629376	-4.40587e-05	0.00235147	0.0019681	-0.000570218		0.0010514	0.00042968
655.797	-0.001471	3.10583e-05	-3.55358e-05	-0.000273658	0.00021292	0.002336	4.6432e-05	-0.00325459	0.00423512	0.00105379	0.00150748	-0.00059004	-4.40587e-05	0.000817904	7.28927e-05	0.00268817		0.000458305	0.000430827
656.445	0.0020767	0.000652224	-3.55358e-05	0.000621949	0.0010646	0.000637091	8.02008e-05	-0.000396901	-0.000661737	0.000739897	-0.000678365	0.00275352	0.00114553	0.00194252	0.000437356	0.000651678		0.00068942	0.000241122
657.105	-8.65291e-05	0.000548696	0.000248751	2.4878e-05	0.00191628	0.000424728	-5.06531e-05	-0.000873182	0.00189698	0.000269053	-0.000753739	-0.00019668	-0.00198264	-0.000766785	0.00284281	0.00317693		0.000414931	0.000348837
657.757	-0.00467257	0.000165644	-0.000177679	0.000746339	-0.00223566	-0.00053091	0.000189949	-0.00222265	-0.00105878	-0.000470844	0.00165822	-0.0019668	0.00193858	0.000971261	0.000947605	-0.00146628		-0.000511536	0.000429285
658.416	-0.000951821	0.000279525	0.000817324	0.000273658	0.00542946	0.00361018	0.000211055	-0.000238141	-0.00264695	-0.000560528	-0.00188435	-0.00157344	0.000572763	0.000766785	0.00204099	0.000488759		0.000414704	0.000501068
659.072	-0.00467257	0.000207055	3.55358e-05	0.00134341	0.00031938	0.00775128	0.000151959	0.00134946	-0.00119113	0.000538107	0.00105523	-0.00059004	-0.000881174	-0.000664547	0.00174942	-0.00407299		0.000151774	0.000675091
659.727	-0.00372075	0.00030023	3.55358e-05	0.00037317	-0.00191628	0.000637091	8.44219e-05	-0.00246079	-0.00220579	0.000156948	-0.00256271	0.00629376	0.000925232	0.00357833	0.00116628	-0.00317693		-0.000155766	0.000645529
660.392	-0.00406687	7.24693e-05	0.000106608	0.000696583	0.00149044	0.00053091	0.00061628	0.00015876	-0.0016764	0.000291475	0.00105523	0.0019668	0.000176235	0.000971261	0.00182232	0.00179211		0.000375263	0.000371261
661.04	-0.00363422	0.00011388	0.000995004	0.000970241	0.00117106	0.00382255	0.000426331	-0.00127008	-0.00348515	0.00020179	0.00120598	0.00137676	-8.81174e-05	-0.000817904	0.00189521	-0.000325839		0.000159843	0.000467408
661.704	-0.00493216	-7.24693e-05	-3.55358e-05	0.000298536	0.00660052	0.000318546	0.000354572	-0.00261955	-0.000308811	0.00103137	-0.000678365	-0.0039336	-0.00136582	0.00235147	-0.000437356	-0.00171065		-0.000321206	0.00064882
662.355	-0.00536481	-8.28221e-05	-0.000213215	0.000621949	0.00298088	-0.000955637	0.000135075	-0.00166698	-0.000176463	6.72634e-05	-0.00113061	0.00609708	-4.40587e-05	0.00230035	-0.000145785	-0.00016292		0.000141206	0.000596262
663.016	-0.00199017	-0.000703988	0.000568574	-0.00037317	0.00340672	0.00138036	0.00015618	0.00127008	0.00154405	0.000269053	0.000829112	-0.00059004	-0.00180641	-0.00102238	-0.000218678	0.000407299		0.000195412	0.000338321
663.673	-0.00285546	-0.000258819	-0.000817324	0.000149268	0.00180982	0.00329164	-1.68844e-05	-0.00269893	-8.82317e-05	-0.000134527	-0.00203509	-0.00472032	-0.00198264	0.000460071	-0.00153075	-0.00285109		-0.000892454	0.00049424
664.33	-0.00449952	-0.000879985	0.000248751	0.00131853	0.00031938	-0.00212364	0.000168844	-0.000317521	-0.00127936	0.00060537	-0.00459781	-0.00039336	-0.000925232	0.00143133	-0.000364463	-0.00114044		-0.00077682	0.000435615
664.995	0.00242282	-0.000310583	-0.000355358	-0.000149268	-0.00298088	0.00254837	-0.00011397	-0.000238141	-0.00233814	0.000336317	-0.00361795	-0.00708048	-0.00180641	0.000255595	-0.00174942	0.00203649		-0.000821313	0.000612749
665.644	-0.00354769	-5.17638e-05	-0.000248751	0.00104487	-0.00351318	0.00148655	0.00015618	0.00127008	-0.000749969	0.000336317	0.00165822	0.00177012	-0.00145394	0.00178916	0.00204099	0.0016292		0.000226025	0.00044632
666.308	-0.00138447	0.000248466	0	-0.000771217	0.00223566	0.00318546	-0.000147738	-0.00111132	-0.00326457	-0.00060537	0.00180897	0	-0.000837115	-0.000460071	-0.000437356	0.00138482		-9.74069e-06	0.000388864
666.962	-0.00112488	-0.000383052	0.000461966	4.97559e-05	-0.0042584	-0.000637091	-2.11055e-05	-0.000238141	-0.00220579	-0.00150222	0.00331645	0.00078672	-0.00132176	0.000562309	0.00430067	0.00195503		-1.62212e-05	0.000513736
667.623	-0.000173058	0.000155291	-0.000497502	0.000696583	-0.0042584	0.000637091	6.33164e-05	-0.000476281	-0.00198521	-0.000112106	-0.000226122	-0.0029502	0.000396528	0.00132909	-0.00211389	8.14598e-05		-0.000589588	0.000371388
668.29	-0.0020767	-0.000238113	0.000248751	0.000547315	0.00287442	-0.00180509	0.000168844	0.00182574	-0.000926432	-0.000224211	0.000904486	0.0039336	0.00295193	-0.00117574	0.000583141	-0.000488759		0.000443949	0.000429801
668.938	8.65291e-05	-0.000631518	0.000568574	-9.95119e-05	-0.00255504	-0.00541528	0.000109748	-0.00174636	0.00101466	-0.000381159	0.000301495	-0.00078672	0.000484646	0.00102238	0.0029886	-0.00171065		-0.00042185	0.000464715
669.604	0.00311505	-3.10583e-05	0.000461966	0.000920485	-0.00021292	-0.00265455	7.59797e-05	0.00111132	-0.000882317	-6.72634e-05	-0.00339182	-0.0039336	-0.00167423	0.00051119	-0.000291571	0.00138482		-0.000347407	0.000456411
670.258	-0.00259587	-0.00030023	-0.000390894	0.000298536	0.00180982	-0.00594619	0.00019417	-0.00174636	-0.00326457	0.000224211	-0.00369332	0.00236016	-0.000572763	-0.000817904	0.00116628	0.000488759		-0.000799135	0.000544241
670.92	-0.00129794	-0.000175997	-0.000533038	0.00154243	-0.00021292	-0.000424728	0.000185728	0.000555661	0.000176463	4.48422e-05	-0.000678365	-0.00157344	-0.00308411	0.000869023	0.00335306	0.000896057		-2.23296e-05	0.000354858
671.584	0.00302852	-0.000238113	7.10717e-05	-0.000572193	-0.00755866	-0.00456582	-0.000118191	0.00246079	-0.000132347	0.000313896	-0.00120598	-0.00334356	-0.00105741	0.000408952	0.000583141	-0.000244379		-0.000760643	0.000641575
672.238	0.00259587	0.000227761	0.000319823	0.000447804	-0.00489716	-0.00891928	5.48742e-05	-0.0019845	0.00242637	0.000246632	-0.00233659	0.00708048	0.00123364	-0.000869023	0.00138496	0.0016292		-8.49462e-05	0.000872843
672.904	0.00285546	0.000238113	-0.000497502	0.00149268	0.00127752	-0.00212364	9.70852e-05	0.0015876	0.00163229	-0.000313896	-0.000904486	-0.00255684	0.001498	-0.00311826	0.00328017	0.000896057		0.000333772	0.000461987
673.559	-0.00605704	1.03528e-05	-0.000959468	-0.00037317	-0.00574884	0.000424728	0.000299698	0.00309583	0.0016764	-0.00060537	-0.00391944	-0.00373692	-0.000308411	-0.000408952	0.00167653	-0.00203649		-0.00106066	0.000653117
674.221	-0.00138447	0.000103528	-0.000142143	0.000820973	0	-0.00361018	-0.000122412	0.000317521	0.00551448	-0.000448422	-0.00165822	0.0009834	-0.00185046	0.000204476	0.00284281	-0.000896057		4.21765e-05	0.000509985
674.89	0.00155752	0.000196702	0.000461966	0.000746339	-0.00617468	-0.00488437	8.8643e-05	0.00285769	0.00247049	-0.000426001	0.00271346	-0.00472032	-0.00299599	-0.00051119	0.000291571	-0.00285109		-0.000698704	0.000704042
675.541	0.000865291	-0.000144939	0.000355358	0.00151756	-0.0042584	0.00159273	-0.000249045	0.000873182	0.00233814	4.48422e-05	-0.000829112	-0.00137676	-0.00118958	0.00224924	0.000218678	-0.00154774		2.87153e-05	0.000416585
676.207	0.000865291	-0.000445169	0.000995004	0.000472681	0.00511008	-0.00658328	-3.37688e-05	-0.00111132	-0.000485274	8.96845e-05	0.00271346	0.00413028	-4.40587e-05	0.00132909	0.00167653	0.000977517		0.000603547	0.000636465
676.865	0.00320158	-0.000258819	0.000284287	0.000323414	-0.00734574	-0.00148655	2.11055e-05	-0.00142884	0.00127936	-0.00183853	-0.00301495	-0.00314688	-0.00237917	-0.00199364	-0.000947605	-0.00187357		-0.00128778	0.000578191
677.526	0.00320158	-1.03528e-05	0.000142143	0.000223902	0.00095814	-0.000849455	-2.53266e-05	0.00015876	0.00352927	-0.000426001	0.00195972	-0.00137676	-0.00286381	-0.000204476	-0.000728927	-0.00276963		5.74235e-05	0.000441361
678.195	0.0041534	-0.000269172	0.000106608	0.000149268	0.00042584	-0.00456582	0.000392562	-0.0011907	0.0011029	0.000291475	-0.000904486	-0.00314688	0.000440587	-0.000766785	0.00145785	0.00179211		-3.32027e-05	0.000491937
678.849	0.00648969	-0.000507285	-0.000746253	0.000348292	-0.00361964	-0.00169891	-0.000341909	0.00365149	0.00242637	0.000627791	0	-0.00944064	-0.000748998	-0.000869023	0.000437356	-0.000488759		-0.000280027	0.000837628
679.514	0.00553787	7.24693e-05	-0.000604109	-0.000497559	0.00010646	-0.00222982	-1.68844e-05	-0.000952562	0.00185286	-0.000582949	-0.00150748	-0.00059004	0.000793056	-0.000613428	-0.000583141	-8.14598e-05		6.45519e-06	0.000432636
680.177	0.00597051	0.000227761	-0.000319823	-0.00116926	-0.00223566	-0.00254837	6.33164e-05	0.000555661	-4.41158e-05	-0.000224211	-0.00226122	0.00550704	-0.00207076	-0.00260707	-0.000801819	-0.00228087		-0.000264931	0.000646379
680.837	0.00121141	-6.21166e-05	-0.000213215	-0.000199024	-0.00361964	-0.000955637	0.000164623	0.00142884	-0.00145582	0.000515686	-0.00293958	-0.00118008	0.000440587	-0.000971261	0.000437356	-0.000407299		-0.000487823	0.000340014
681.504	-0.00233629	1.03528e-05	-0.000106608	-0.000721461	-0.00628114	-0.004672	0.000198391	-0.00142884	0.00352927	0.000896845	0.00211047	0	0.00185046	-0.000306714	-0.000145785	0.000407299		-0.000437234	0.000604539
682.162	-0.00519175	0.000165644	0.000177679	-0.000646827	-0.00095814	0.000212364	0.000202613	0.00142884	-0.00158817	0.00060537	-0.00195972	-0.00137676	0.000132176	-0.000664547	0	0.00016292		-0.000581144	0.000377404
682.826	0.00320158	0.000424463	-0.000390894	-0.00126878	-0.00361964	0	0.000185728	0.000714422	-0.000794085	8.96845e-05	-0.000829112	0.0009834	-0.000528704	-0.00148245	-0.000145785	-0.00105898		-0.000282447	0.000356348
683.495	0.00216323	0.000238113	-0.000355358	-0.000721461	-0.00191628	-0.00392873	0.000227939	0.00166698	-0.000485274	-0.00107621	0.00233659	0.00314688	0.000616822	0.00260707	-0.00160364	-0.00016292		0.000172109	0.000471605
684.151	0.00441299	0.000424463	-0.000568574	0	0.00010646	-0.00286691	0.000211055	-0.00182574	-0.00260283	-0.000896845	-0.00203509	-0.0019668	-0.000484646	-0.00102238	-0.00160364	0.000814598		-0.000618993	0.0004357
684.818	-0.00112488	0.000341641	-0.000639645	-0.000348292	-0.0005323	-0.004672	6.75375e-05	-0.00190512	-0.00344103	-6.72634e-05	0.00263808	-0.00137676	0.000881174	-0.00153357	-0.000583141	0.00325839		-0.000564824	0.000488785
685.487	-0.00250935	0.000652224	-7.10717e-05	-0.000945363	-0.00340672	-0.00700801	0.000198391	-0.00174636	-0.000485274	0.00060537	0.000527617	0.00432696	0.00163017	-0.00122686	0.000437356	0.00138482		-0.000477256	0.000624694
686.143	-0.00778762	2.07055e-05	0.000888396	2.4878e-05	0.0026615	-0.00053091	-5.06531e-05	-0.000635042	-0.000397042	0.00040358	-0.0014321	-0.00059004	0.00066088	-0.000204476	-0.000145785	0.000896057		-0.000388604	0.000543195
686.811	-0.00311505	-0.000548696	0.000746253	0.000174146	-0.00063876	-0.00339782	0.000341909	-0.00150822	0.00339692	0.000538107	-0.00271346	-0.00334356	-0.000352469	0.000357833	0.00116628	0.000325839		-0.000535672	0.000467418
687.474	0.00328811	0.000207055	-0.000568574	0.000646827	0.00031938	-0.00297309	0.000198391	-0.00301645	-0.00123524	0.00080716	-0.00203509	-0.00255684	0.00361281	-0.0010735	0.000583141	0.0016292		-0.000135419	0.000497652
688.137	-0.00164405	-0.000103528	-7.10717e-05	0.000746339	0.00095814	0.000637091	0.000223718	-0.00412777	0.000926432	0.000470844	-0.00542692	-0.00157344	0.00114553	0.00173805	0.00138496	-8.14598e-05		-0.000299821	0.000497974
688.805	-0.00501869	2.07055e-05	-0.000248751	7.46339e-05	-0.00074522	-0.000637091	0.000244823	-0.00261955	0.000661737	-0.000112106	-0.000301495	-0.0009834	-0.000352469	-0.00143133	0.000801819	-0.000977517		-0.000726494	0.000353397
689.466	0.00199017	0.000362347	0.00110161	0.00126878	0.00085168	0.000318546	0.000101306	-0.00261955	-0.000132347	-0.000493265	-0.000301495	-0.00550704	0.00123364	-0.000306714	-0.00167653	-0.00244379		-0.000390791	0.000471032
690.132	0.00449952	0.000134586	0.000639645	0.00176634	0.00628114	-0.000637091	0.000451657	0.000793802	0.00286753	-0.000381159	-0.000602991	0.00216348	0.000528704	0.00127797	0.00240546	0.000570218		0.00142243	0.000472358
690.801	0.00233629	0.000289877	-0.000284287	0.00116926	-0.00063876	0.002336	0.000274371	0.00015876	0.00348515	-0.000829582	0.00128136	-0.00472032	-0.00167423	-0.000153357	-0.00123918	0.000325839		0.000132324	0.000473909
691.462	0.00346117	0.000310583	0.000675181	0.00181609	-0.00010646	-0.00403491	0.000316582	0.000873182	0.00154405	-0.0011659	0.00105523	-0.00334356	0.000704939	0.00184028	-0.00174942	0.000814598		0.000188227	0.000483312
692.127	0.00129794	0.000445169	0.000248751	0.000149268	0.0042584	0.00244218	0.000211055	-0.00325459	0.00132347	-0.00192822	-0.00113061	-0.00511368	-0.000748998	-0.00235147	0.00138496	-0.0016292		-0.000274723	0.00057393
692.799	0.00155752	-7.24693e-05	-0.000319823	0.000845851	-0.00149044	-0.00159273	0.000320803	-0.00365149	0.00538213	-0.000829582	0.00241196	-0.0029502	0.001498	-0.00286266	-0.0010205	-0.000733138		-0.000219173	0.00056594
693.459	0.000605704	-0.000279525	0.000746253	0.000845851	-0.00308734	0.00053091	0.000265929	-0.00254017	0.00463216	-0.000269053	-0.00203509	-0.00019668	-0.000704939	-0.00342497	-0.000801819	-0.000244379		-0.000372322	0.000476426
694.126	-0.00484563	-0.000372699	-0.000639645	-0.000945363	0.00287442	-0.00361018	0.000211055	-0.00222265	0.00185286	-0.000134527	-0.00188435	0.00413028	0.00286381	-0.000204476	0.000947605	0.00342131		9.01137e-05	0.00063239
694.798	-0.000432646	-0.000496932	-3.55358e-05	0.000572193	0.00170336	-0.00254837	0.000198391	0.000635042	-0.000926432	-0.000784739	-0.000602991	0.00216348	-0.00246729	-0.00158469	0.000510249	-0.00236233		-0.000403703	0.00034732
695.458	0.00328811	0	7.10717e-05	0.000820973	0.00021292	-0.000212364	-0.000139296	-0.00190512	4.41158e-05	-0.000179369	-0.00188435	0.00137676	0.000793056	-0.00153357	-0.000874712	0.00114044		6.36666e-05	0.000327185
696.126	-0.00398034	-0.000383052	0.000604109	-0.000273658	-0.00383256	-0.0053091	0.000396783	-0.00222265	0.0019411	-0.000134527	0.000452243	-0.00354024	0.000528704	-0.00454959	-0.000510249	-0.000896057		-0.00135682	0.000553445
696.798	-0.00346117	1.03528e-05	0.0013859	-0.000497559	0.00010646	0.00403491	9.28641e-05	-0.00444529	0.00255872	-0.000448422	0.000452243	-0.00039336	0.000176235	-0.00209588	7.28927e-05	0.00130336		-7.1734e-05	0.000513818
697.459	-0.00761456	-0.000465874	-0.000142143	0.000149268	-0.00298088	-0.00499055	0.00019417	-0.000396901	-0.00295576	0.000313896	-0.000376869	0.00059004	0.00193858	-0.00301602	0.00160364	0.00358423		-0.000910358	0.000696914
698.126	-0.00510522	-0.00041411	-3.55358e-05	-9.95119e-05	-0.00063876	-0.00286691	0.000173065	-0.000793802	-0.00114701	-0.000381159	0.000527617	0.00019668	0.00163017	0.000715666	-0.000510249	0.00179211		-0.00043481	0.000412956
698.801	-0.00250935	-0.000248466	0.000710717	0.000398048	-0.00021292	-0.00318546	-6.33164e-05	-0.00015876	0.00123524	0.000538107	-0.000226122	-0.00531036	0.000176235	-0.000920142	0.000728927	0.00333985		-0.000356736	0.000490908
699.462	-0.00129794	-7.24693e-05	-0.000923932	-2.4878e-05	0.00276796	-0.00297309	8.44219e-05	0.00015876	-8.82317e-05	0.000426001	-0.00505005	-0.00609708	0.000220293	-0.00250483	-0.000291571	0.000896057		-0.000923161	0.000560948
700.13	0.00224976	-0.000155291	-0.000355358	4.97559e-05	0.00404548	-0.00254837	0.000244823	-0.00238141	-0.000264695	-0.000560528	-0.00203509	0.00314688	0.000264352	0.000255595	-0.000364463	-0.00203649		-2.78156e-05	0.000468317
700.802	-0.00588398	0.000165644	7.10717e-05	2.4878e-05	0.00063876	-0.000318546	0.000105527	0.000238141	0.00158817	0.000156948	0.00128136	-0.00354024	-0.00114553	-0.00357833	0.000656034	-0.00105898		-0.000662442	0.000502498
701.466	-0.00337464	-9.31748e-05	0.00131483	-0.000671705	0.00074522	0.00138036	-0.000312361	0.000238141	-0.00114701	-0.000986529	-0.000678365	-0.00236016	-0.000528704	0.00245371	0.00116628	0		-0.000178382	0.000363218
702.133	-0.001471	0.000227761	-0.000639645	0.000174146	0.0069199	0.000424728	0.000130854	0.00111132	-0.0036175	-0.000627791	-0.00248734	0.00019668	0.0027757	0.000971261	-0.000801819	0.00105898		0.00027164	0.000580626
702.807	-0.00865291	0.000155291	-0.000248751	0.000970241	-0.00010646	-0.00276073	0.000160402	-0.000476281	-0.000926432	-0.000919266	-0.00248734	0.00354024	0.00110147	0.000153357	0.00204099	0.00171065		-0.000421596	0.000676061
703.473	-0.00285546	-4.1411e-05	0.000284287	-0.000646827	0.00553592	0.00191127	-0.000282813	-0.00174636	-0.00392631	0.000762318	-0.00180897	-0.00157344	0.000748998	-0.000613428	-0.000728927	0.000325839		-0.000290957	0.000532483
704.139	-0.00250935	0.000248466	-0.000390894	0.00012439	0.00223566	0.00244218	0.00015618	0.000476281	-0.00224991	-0.00080716	-0.0031657	0.00216348	0.00264352	0.000460071	0.00160364	0.00016292		0.000224611	0.000443223
704.812	0.00164405	0.000383052	-0.000568574	0.000447804	-0.0047907	0.0053091	0.000109748	-0.000873182	-0.000308811	0.00040358	0.00105523	-0.00432696	0.000484646	-0.00362945	0.00145785	0.00187357		-8.30654e-05	0.000626872
705.485	8.65291e-05	-5.17638e-05	-0.000355358	-0.000671705	0.00191628	-0.00053091	-1.26633e-05	-0.0019845	0.00149994	0.000313896	0.000829112	0	0.00158611	0.000204476	0.000874712	0.000325839		0.000251875	0.000240915
706.148	-0.00441299	-0.000124233	-0.000568574	0.000646827	0.0047907	0.00286691	0.000147738	0.00103194	-0.00229402	-0.000313896	-0.000150748	-0.00472032	-0.000704939	0.000971261	0.000583141	-0.00105898		-0.000206886	0.000585841
706.82	-0.0062301	0.000207055	-0.000142143	-7.46339e-05	0.00021292	-0.000106182	7.59797e-05	0.00373087	0.000794085	-0.000470844	-0.00301495	-0.00019668	0.00163017	0.000357833	0.00218678	-0.00179211		-0.000176997	0.000551979
707.495	-0.00164405	0.000196702	0.00142143	-0.00164195	0.00042584	0.00445964	-0.000122412	0.00166698	0.000176463	-0.000739897	0.000226122	0.00275352	0.000352469	-0.000920142	-0.000583141	8.14598e-05		0.000381815	0.000395381
708.157	0.00216323	-0.000165644	0.000497502	0.000273658	-0.00149044	0.00053091	0.000206834	0.00214327	0.00211756	0.000762318	-0.000527617	-0.0039336	8.81174e-05	0.000817904	0.0019681	0.000570218		0.000376395	0.00038511
708.829	0.00112488	0.000869632	-3.55358e-05	-0.000845851	-0.00127752	-0.00127418	-0.000164623	0.0011907	-0.00052939	-0.000852003	0.00211047	0.00570372	-0.000969291	-5.1119e-05	0.00247835	-0.00219941		0.000329927	0.000481368
709.504	-0.000778762	-7.24693e-05	0.000248751	0.000547315	-0.00127752	-0.000106182	0.000249045	-0.00182574	-0.000661737	0.000358738	0	-0.00314688	-0.000132176	-0.000562309	0.00123918	0.00179211		-0.00025804	0.000292239
710.17	0.0020767	0.00041411	0.000461966	0.000895607	0.00383256	-0.00392873	-0.000219497	-0.000555661	0.00149994	-0.000470844	-0.000376869	-0.0059004	0.000220293	-0.000408952	-0.000218678	-8.14598e-05		-0.000172495	0.000552277
710.839	0.00285546	-4.1411e-05	-3.55358e-05	0.00121902	-0.00138398	0.001168	6.33164e-05	-0.00333397	-0.00211756	-0.000179369	0.000226122	0.00137676	0.00176235	-0.00102238	0.00182232	0.00171065		0.000255612	0.00040752
711.513	-0.000346117	0.000269172	0.000710717	-0.00121902	-0.00042584	-0.00106182	0.000189949	-0.00285769	-0.00149994	-0.000313896	0.000678365	0.00019668	0.0027757	0.00204476	-0.000510249	0.00154774		1.11569e-05	0.000348098
712.191	-0.00129794	0	-0.000355358	-0.0012439	-0.00255504	-0.00318546	0.000337688	-0.00222265	-0.00247049	-0.000470844	0.00271346	0.00570372	0.00176235	0.00184028	0.000145785	0		-8.11499e-05	0.000569051
712.853	-0.00441299	0.00018635	0.000639645	-0.000174146	0.00223566	-0.00138036	-8.44219e-05	-0.00261955	-0.0019411	-0.00123316	0.00437168	0.00078672	0.000308411	-0.000817904	0.00167653	8.14598e-05		-0.000148574	0.000508137
713.526	-0.00138447	0.000383052	0.000284287	0.000149268	-0.00542946	-0.00307928	2.95477e-05	-0.00166698	0.000573506	0.000986529	0.00293958	0.00039336	-0.001498	-0.00270931	-0.000947605	-0.000244379		-0.000701272	0.000485965
714.201	-0.001471	6.21166e-05	0.000248751	-0.000671705	-0.00234212	-0.000424728	2.53266e-05	-0.00015876	0.0016764	0.000336317	0.00376869	0.00767052	-0.00066088	-0.000664547	0.000583141	-0.00203649		0.000371315	0.000603792
714.87	0.00311505	-0.000258819	0.000390894	-9.95119e-05	-0.00830388	-0.000743273	0.000160402	-0.0019845	-0.000132347	-4.48422e-05	0.00203509	0.0088506	0.000220293	-0.000306714	-0.000656034	0.000814598		0.000191063	0.000833044
715.539	0.00103835	-1.03528e-05	0.00085286	-0.00114439	-0.0015969	0.00222982	5.48742e-05	-7.93802e-05	0.00264695	0.000515686	-0.00097986	0.0068838	0.00158611	-0.00158469	-0.00116628	-0.00171065		0.000470997	0.000547837
716.215	-0.00164405	-0.000134586	0.000284287	-0.000348292	-0.00542946	-0.00414109	0.000118191	-0.000476281	0.00238225	0.000426001	0.00241196	0.00354024	-0.00110147	0.00143133	-0.00233257	0.00276963		-0.000140244	0.00061257
716.893	-0.00372075	0.000331288	0.000177679	0.000671705	-0.00074522	-0.00053091	-0.000291255	0.00269893	0.00299988	0.000650213	0.00188435	0.00275352	4.40587e-05	0.00168693	0.0010205	-0.000488759		0.000571385	0.000418836
717.557	0.00302852	-0.000217408	0.000568574	0.00116926	-0.00085168	-0.00297309	-0.00015618	-0.00015876	0.00052939	0.000919266	0	0.0029502	0.00233511	0.00143133	-0.00182232	0.000733138		0.000467834	0.000399013
718.231	0.00164405	-0.000403758	-0.000817324	0.000223902	0.00063876	-0.00127418	1.26633e-05	0.00214327	-0.00308811	0.00020179	0.000301495	0.00275352	0.00185046	-0.00051119	0.000947605	0.000814598		0.000339847	0.000358576
718.907	-0.000605704	0.000196702	-0.000568574	0.000447804	-0.00095814	-0.00212364	-3.37688e-05	-0.000396901	-0.00141171	-0.00179369	0.00407019	0.0029502	-0.000440587	0.000971261	0.00160364	-0.000325839		9.88277e-05	0.000411579
719.582	-0.00259587	7.24693e-05	-0.000817324	0.000771217	-0.00298088	-0.00138036	8.02008e-05	-0.000635042	0.0019411	0.00020179	0.000678365	0.00039336	-0.000616822	5.1119e-05	-0.00328017	-0.00203649		-0.000634584	0.000367863
720.249	0.00216323	8.28221e-05	0.000923932	0.00024878	-0.00670698	0.003504	-0.000109748	0.000238141	-0.00180875	6.72634e-05	0.00195972	0.00157344	-0.00295193	0.00219812	-0.0019681	0.000570218		-9.90094e-07	0.000613286

## Sheet: H126
	H126-01	H126-02	H126-03	H126-04	H126-05	H126-06	H126-07	H126-08	H126-09	H126-10	H126-11		H126-13	H126-14	H126-15	H126-16
lambda (nm)	FRET pair	FRET pair	FRET pair	FRET pair	FRET pair	FRET pair	FRET pair	FRET pair	FRET pair	FRET pair	FRET pair		FRET pair	FRET pair	FRET pair	FRET pair		AVERAGE	sem
399.934	-0.000267137	-9.75667e-05	-0.000943269	0.000583952	2.86161e-05	-8.36232e-05	0.000519718	0.0021451	-0.000316649	0.000432801	-0.000671133		-0.00183993	0.000620322	-0.00103722	0.00180882		5.88534e-05	0.000267215
400.524	-0.00164734	0.00336605	0.00350357	0.000912425	0.000643862	0.000271775	0.000533765	0.00344109	-0.0012666	0.00187547	0.00167783		0.000919963	0.00124064	0.00288118	0.000266003		0.00124131	0.000410269
401.099	-0.00115759	0.00341483	-0.000269505	0.00036497	0.00100156	0.000752609	0.000168557	0.00339641	0.000633299	0.00177929	-0.00106263		-0.00183993	-0.000310161	0.00242019	-0.000266003		0.000601726	0.000408336
401.662	-0.000667842	0.000390267	0.00323407	0.00072994	0.00130203	0.00064808	0.000491626	0.00308358	-0.00221655	-0.00120222	0.00419458		-0.00172493	0.00144742	-0.00334217	0.000798008		0.000477726	0.000538352
402.246	-0.00186996	-0.0002927	0.00539011	0.00049271	0.00080125	0.000188152	-9.83251e-05	-8.93791e-05	0.00158325	-0.00105796	0.0030201		-0.00212741	-0.00113726	-0.000576236	-0.00191522		0.000154075	0.0005154
402.833	-0.000356182	0.00141472	-0.00107802	0.000693443	0.000758326	0.00123344	5.61858e-05	-0.000178758	-0.00348314	-0.00177929	-0.00050335		-0.00270239	0.000206774	-0.00103722	-0.000904409		-0.000510658	0.000357119
403.424	0.0015583	0.00165863	-0.00242555	0.000419716	0.000558013	0.000982573	0.000154511	0.000312827	-0.0016888	0.000288534	-0.00134227		-0.0024149	0.00289483	-0.00230494	-0.00170242		-0.000203396	0.00043192
404.009	0.00186996	-0.000634183	0.00269505	0.000474461	1.4308e-05	0.000480834	8.42787e-05	0.00143007	-0.00379979	0.00120222	0.00335567		0.00419733	0.00279145	0.000345742	-0.000851209		0.000910413	0.000510071
404.564	-0.00146925	0.00136593	0.00107802	-0.000547455	0.000486473	0.000439022	0.000140464	0.00138538	0.0014777	-0.000336623	-0.00257268		0.00126495	-0.00134403	-0.000576236	0.00244723		0.000215926	0.000350499
405.149	0.00160282	4.87833e-05	0.00404258	0.000784686	-0.000228929	-4.18116e-05	0.000561858	0.00102786	0.00263875	0.00201974	0.00117448		0.00293238	-0.00175758	0.00184396	0.000159602		0.00112061	0.000375783
405.736	-0.00138021	0.0020489	0.00619863	0.000456213	0.000257545	0.00114982	0.00063209	0.00281544	0.00010555	-0.000144267	-0.000167783		0.00195492	0.00124064	0.00138297	0.00127681		0.00118848	0.000448411
406.326	0.000712365	-0.00214647	0.00714189	0.000182485	0.000400625	0.000585363	0.000337115	0.000446895	0.00474974	-0.000336623	-0.0010067		0.00172493	0.000620322	0.00080673	0.00138321		0.00104013	0.00057881
406.92	0.00151378	0.00200012	0.000404258	0.0012409	0.000615245	0	-0.000168557	0.00178758	0.00221655	-0.000384712	-0.000671133		0.00218491	0.000413548	0.0021897	0.000851209		0.000946227	0.000259516
407.471	-0.00178091	0.00151228	0.0022908	0.00100367	-0.000271853	6.27174e-05	-2.80929e-05	0.00120662	-0.00116105	-0.000817512	0.00106263		0.00333487	0.000930483	0.000691483	0.000744808		0.000585396	0.000339983
408.055	-0.000578796	0.00151228	0.0048511	0.000602201	0.000701094	0.000564457	-0.000294975	-4.46895e-05	0.002111	0.00149076	0.000111856		0.00235741	0.00113726	0.000576236	0.000638407		0.00104904	0.00034635
408.641	4.45228e-05	-0.00112202	0.000808516	0.000985419	2.86161e-05	0.000459928	-4.21393e-05	0.00250261	-0.00158325	0.000288534	-0.000838917		0.0024149	0.00124064	0.00161346	0.000159602		0.000464028	0.000304149
409.231	0.000667842	0.0008781	-0.00188654	0.000821183	0.000457857	0.000522645	-0.000379254	0.0025473	-0.00010555	0	0.000950772		0.00339236	-0.00134403	-0.00207445	-5.32005e-05		0.000293002	0.00037679
409.823	-0.00146925	0.0014635	0.00431209	0.000346722	0.000629554	0.000919855	-8.42787e-05	0.00192165	0.0016888	-0.000625156	-0.00123041		0.00373735	0	0.00299643	-0.000851209		0.000917043	0.000456542
410.404	-0.000133568	0.000926884	0.000404258	0.00107666	0.000600937	2.09058e-05	-0.000449486	0.00147475	0.00527749	-0.000817512	-0.000279639		0.00183993	-0.00134403	-0.00207445	-0.00095761		0.000371035	0.000446593
410.965	-0.000890456	0.00307335	0.00148228	0.0012409	0.000400625	0.000104529	-9.83251e-05	0.00250261	0.00200545	0.000577067	0.000559278		-0.000689972	-0.0015508	-0.00288118	-0.00196842		0.000257796	0.000431758
411.552	-0.000400705	-0.00219525	-0.00121277	0.000620449	0.000629554	0.000961667	0.000477579	0.00236855	0.000633299	0.00158694	0.00329974		0.00166743	0.00144742	-0.000691483	0.000266003		0.000630562	0.000360308
412.138	0.00129116	0.00282943	0.00121277	0.000255479	-1.4308e-05	-2.09058e-05	0.000280929	0.00245792	0.0023221	0.000192356	0.00223711		0.0048873	0.00299822	0.000230494	0.00106401		0.0014816	0.000370949
412.729	0.00124664	0.00121958	0.00269505	0.000930674	4.29241e-05	0.000209058	0.000477579	0.00125131	-0.000422199	0.0017312	0		-0.00327737	0.00258467	-0.000115247	0.00148962		0.000670899	0.000372175
413.323	0.00169187	-0.0008781	0.00107802	0.00049271	-0.00014308	0	0.000182604	0.00210041	-0.00327204	-0.00091369	0.000559278		-0.00201242	-0.00217113	0.00334217	0.00117041		8.18008e-05	0.00045019
413.904	0.00106855	-0.000829317	0.00242555	0.000346722	-0.000414933	0.000271775	0.000744461	0.00326234	0.00221655	0.000865601	0.00190154		-0.00120745	0.00299822	0.00172871	0.000478805		0.00105714	0.000348166
414.467	0.00209257	-0.0017562	0.00107802	0.000346722	0.000329085	-0.000125435	0.000674229	0.0029942	0.00390534	0.000480889	0.00212526		-0.00235741	0.000930483	0.000115247	0.000266003		0.000739934	0.000417382
415.053	0.000489751	-0.000536617	-0.000943269	-3.6497e-05	0.000128772	0.000689892	0.000140464	0.000715033	0.00242765	0.00110605	0.00190154		0.00390984	0.00434225	0.00449464	0.000159602		0.00126594	0.000455157
415.641	0.000534274	0.0020489	0.00282981	0.000675195	-0.000286161	-0.000146341	0.000449486	0.00361985	0.00221655	-9.61779e-05	0.00335567		0.00344986	-0.00196435	0.000230494	-0.000532005		0.00109234	0.000440438
416.231	0.00129116	0.00341483	0.00404258	0.000875928	-0.000243237	0	0.00023879	0.00227917	0.00601634	0	0.00240489		-0.000172493	-0.00485919	0.00138297	-0.00127681		0.00102633	0.000651418
416.825	0	0.000536617	0.00202129	0.000437964	-0.000214621	0.000271775	0.000266882	-0.00187696	-0.00010555	0	5.59278e-05		0.000517479	-0.00403209	0.00253544	-0.000319203		6.33005e-06	0.000386369
417.42	0.00231519	0.00190255	-0.000943269	0	-0.000629554	0.000334493	8.42787e-05	-0.0029942	0.000949948	-0.00105796	0.00106263		0.00270239	-0.000827096	-0.000921978	0.00133001		0.000220496	0.000392657
417.977	4.45228e-05	0.00268308	0.00377308	0.000802934	0.000457857	-6.27174e-05	0.000168557	0.000491585	0.002111	0.000384712	0.00050335		-0.00218491	-0.000723709	0.00138297	0.00154282		0.000758342	0.000367665
418.561	-0.00124664	-0.000536617	0.00134753	0.00113141	0.000357701	0.000564457	0.000407347	-0.00183227	0.0023221	-9.61779e-05	0.00111856		0.0024724	0.000723709	0.00345742	-0.000638407		0.000636835	0.000368231
419.149	-0.00111307	0	0.00107802	0.000218982	0.000214621	0.000752609	0.000323068	0.000312827	0.000316649	0.00105796	0.00274046		0.00149494	-0.000310161	0.00507088	-0.000798008		0.000757318	0.0003908
419.738	-0.000267137	0.00248795	0.00175179	0.00142338	0.000228929	0.000459928	-1.40464e-05	8.93791e-05	-0.00432754	4.80889e-05	-0.00134227		-0.0024149	-0.000310161	0.000921978	0.00095761		-2.04681e-05	0.000435608
420.329	0.000400705	0.0014635	0	0.000711692	0.000414933	0.000710797	-0.000252836	-0.000759722	0.00548859	0.000240445	-0.000223711		-0.000229991	-0.000930483	-0.00138297	0.00170242		0.000490225	0.000416817
420.924	0.000133568	0	-0.0022908	0.000620449	0.000472165	0.00137978	0.00019665	0.000670343	0.00306094	-9.61779e-05	0.00134227		-0.00166743	0.0015508	0.00311167	0.00170242		0.00067911	0.000379811
421.519	-0.000400705	0.00219525	-0.00148228	0.000401467	-0.000386317	0.000815326	0.000337115	0.000134069	0.000422199	-0.000480889	0.00173376		0.000459982	0.00206774	-0.00230494	-0.00175562		0.000117077	0.000340696
422.078	0.000178091	0.00112202	0.0022908	0.000693443	0.00065817	0.00152612	0.000758508	-0.00138538	-0.00432754	0.000721334	0.00184562		-0.00114995	0.00310161	0.00172871	-0.000532005		0.00048197	0.000466291
422.662	0.00276041	0.00200012	-0.000404258	0.000638698	0.000500781	0.000606268	0.000182604	-0.00120662	0.00316649	0.00134649	-0.000111856		0.000689972	0.0055829	0.00161346	0.000319203		0.00117898	0.000434531
423.251	0.00302755	-0.0005854	0.000134753	5.47455e-05	7.15402e-05	0.000668986	0.000603997	0.000804412	-0.00137215	0.000288534	0.00318788		-0.000574977	-0.000413548	0.00149821	-0.000638407		0.000450408	0.000332622
423.841	0.00378444	0.000341483	0.00121277	0.000310225	0.000701094	0.000209058	0.000618043	8.93791e-05	-0.0018999	0.00197165	0.00341159		5.74977e-05	0.00341177	0.00368791	-0.00234082		0.00103775	0.000491047
424.433	0.00293851	-0.00014635	0.00148228	0.000456213	-0.000357701	0.000439022	-0.000154511	-0.00151944	0.00242765	0.00211591	0.00329974		-0.000459982	0.00289483	0.000576236	0.000266003		0.000950561	0.000380567
425.027	0.00102402	0.00141472	0.00202129	0.000328473	7.15402e-05	0.000209058	0.000519718	0.000178758	0.00453864	0.000721334	0.00268453		-0.000862466	-0.00165419	0.00080673	0.000478805		0.000832064	0.000377309
425.622	0.00080141	0.00253673	0.00134753	0.00113141	0.000500781	0.000773515	0.000491626	0.00192165	0.000949948	0.0030296	0.00184562		-0.000862466	0.00227451	0.00242019	0.000159602		0.00128811	0.00027041
426.218	0.00284946	0.00043905	0.000404258	0.000291976	0.000600937	-4.18116e-05	0.000477579	0.00120662	0.00327204	0.00192356	0.00190154		0.00212741	0.00134403	0.00138297	0.00175562		0.00132902	0.000253197
426.772	-8.90456e-05	0.000829317	0.000808516	0.000109491	0.000572321	0.000146341	0.000351161	0.00196634	0.000633299	0.00298151	0.00318788		0.00413983	0.00351516	-0.000345742	0.00271323		0.00143464	0.000385795
427.361	0.00262685	-0.000195133	0.000539011	0.000145988	0.000386317	0.000480834	-7.02322e-05	0.000715033	0.000844398	0.00091369	0.00106263		-0.00172493	0.00196435	0.00161346	0.00228762		0.000772659	0.000280641
427.951	0.000133568	0.00239038	0.00242555	0.000839431	0.000443549	0.000167246	0.000351161	-0.000178758	0.000422199	-0.000865601	-0.00206933		0.00178243	0.0039287	0.00207445	0.000691607		0.000835772	0.000383126
428.543	0.000623319	0.00209768	-0.00134753	0.000784686	0.00065817	0.000731703	0.000351161	0.00312827	-0.0025332	0.0017312	0.00570463		-0.000517479	0.000620322	0.00172871	0.00234082		0.0010735	0.000497086
429.136	0.00124664	-4.87833e-05	0.00444684	-0.00036497	0.000429241	0.000209058	0.000224743	-0.000804412	0.00422199	-0.000625156	0.00162191		0.00183993	0.00258467	-0.000115247	0.00095761		0.00105494	0.000422797
429.728	0.000934979	0.00200012	0.00296456	0.000766437	0.000243237	-0.000271775	-1.40464e-05	0.000536275	0.00179435	0.00177929	0.000335567		0.00074747	0.00434225	0.00161346	0.000266003		0.00120255	0.00032046
430.324	0.0025378	0.00448807	0.0051206	0.000766437	0.000128772	0.000376305	1.40464e-05	0.00259199	0.00010555	4.80889e-05	0.00352345		0.00137994	0.00661677	-0.0019592	-0.000159602		0.00170527	0.000611893
430.921	0.00169187	0.00121958	0.00269505	0.000985419	0.000600937	-8.36232e-05	0.000997297	0.00277075	0.000422199	0.000961779	0.00525721		0.00551978	-0.003205	0	-0.00117041		0.00124419	0.000574271
431.498	-4.45228e-05	0.0020489	0.00215604	0.00036497	0.000472165	-0.000585363	0.000210697	0.000715033	0.00337759	0.000625156	0.00374716		-0.000402484	0.00165419	0.00403365	0.000851209		0.00128163	0.000385436
432.071	0	0.0023416	0.00309931	0.00178835	0.000486473	0.000836232	0.00023879	-0.000625654	-0.00010555	0.00110605	-0.00162191		0.00143744	0.00485919	0.00334217	0.000319203		0.00116678	0.000436795
432.662	0.00080141	0.00214647	0.00309931	0.00151463	0.000615245	0.000501739	0.000309022	0.00156413	0.00284984	0.00182738	0.00128634		0.00189742	0.00310161	0.00149821	0.000425604		0.00156256	0.000243579
433.253	0.00186996	0.00165863	0.00390783	0.0018431	0.000915714	0.000522645	0.000477579	-0.000715033	0.0002111	0.0012984	0.00106263		-0.000632475	0.00361854	0.00484038	0.00335163		0.00161538	0.000428961
433.844	0.0015583	0.00258552	0.00242555	0.000711692	0.000443549	0.000606268	-0.00019665	0.000759722	0.00263875	0.00245254	-0.000223711		0.0024724	0.00682354	0.000345742	0.000372404		0.00158504	0.000462691
434.438	-0.000845933	0.00014635	-0.0025603	0.00107666	0.000443549	0.000543551	-0.000252836	-0.00263668	-0.000527749	-0.00125031	0.000335567		0.00074747	0.000827096	0.00207445	0.00111721		-5.07937e-05	0.000342745
435.033	0.000534274	0.00209768	0.00134753	0.00109491	0.000744018	0.00064808	-0.000365208	-0.0025473	0.00158325	0.00144267	0.000894845		-0.000459982	0.00310161	0.000460989	0.00271323		0.00088604	0.000353987
435.627	0.00218162	0.00112202	0.00175179	0.000602201	0.000200312	0.000522645	9.83251e-05	0.00236855	0.00369424	0.00269298	0.00268453		0.000977461	-0.00299822	0.00334217	0.000372404		0.00130754	0.000431486
436.224	0.00204805	0.000682967	0.00525536	0.0011679	0.0010731	0.000334493	0.000547811	0.00531806	0.00474974	0.00134649	0.00391495		-0.000229991	-0.000310161	0.00760632	0.00234082		0.00238973	0.000621104
436.821	0.00191448	0.00209768	0.00471635	0.00155112	0.00135926	0.000815326	0.000112372	0.00312827	0.00432754	0.000577067	0.00111856		0.00580727	-0.000413548	0.00161346	0.00484125		0.00223776	0.000488734
437.418	0.00329469	0.00248795	0.00768091	0.00113141	0.00147373	0.000878044	0.000603997	0.00402206	0.00242765	0.00197165	0.00251675		0.00465731	0.00248129	0.00518612	0.00122361		0.00280248	0.000494508
437.981	0.00111307	0.00414658	0.00296456	0.00177011	0.00163112	0.000836232	0.000280929	0.00312827	0.0012666	0.00317387	0.00480979		0.00827967	0.00620322	0.00518612	0.00324523		0.00320236	0.000573317
438.567	0.00356182	0.00419537	0.00727665	0.00191609	0.00100156	0.000480834	0.000603997	0.00303889	0.00548859	0.00163502	0.00559278		0.0051173	0.00547951	0.00760632	0.00228762		0.00368549	0.000607016
439.161	0.00338373	0.00414658	0.00579437	0.00208033	0.00183143	0.000459928	0.000252836	0.00572026	0.00992168	0.00360667	0.00492165		0.00735971	0.00640999	0.00553187	0.00207482		0.00423306	0.000689879
439.753	0.00681199	0.0052686	0.00323407	0.00288326	0.00186004	0.000836232	0.00119395	0.00665874	0.00496084	0.000625156	0.0044183		0.00839466	0.00175758	0.00668434	0.00175562		0.00382289	0.000652773
440.347	0.00676747	0.00609792	0.00862417	0.00220807	0.00171696	0.000919855	0.000323068	0.00665874	0.00876063	0.002164	0.0060402		0.00620975	0.0071337	0.00299643	0.00287283		0.00463292	0.000733911
440.941	0.0054763	0.00634183	0.00565961	0.00229931	0.0017885	0.000940761	0.000955158	0.00625654	0.00696629	0.00307769	0.0050335		0.00856716	0.00661677	0.00772156	0.00361764		0.00475457	0.000639205
441.537	0.00467489	0.00312213	0.00565961	0.00202558	0.00134496	0.00133797	0.000870879	0.00496054	0.00781069	0.00341432	0.00676726		0.00540478	0.0140606	0.00437939	0.00367084		0.00463363	0.000852642
442.132	0.00516465	0.00126837	0.00444684	0.003011	0.0017742	0.00211149	0.000983251	0.00679281	0.0116105	0.00153885	0.0050335		0.0098896	0.0121997	0.00357266	0.00297923		0.00482511	0.000959656
442.728	0.00712365	0.00268308	0.00673764	0.00335773	0.00144511	0.0017979	0.000997297	0.00817819	0.0131937	0.00519361	0.00665541		0.00983211	0.00961499	0.00553187	0.00478805		0.00580869	0.000898909
443.325	0.0054763	0.00390267	0.0025603	0.00259129	0.00227498	0.00200696	0.00115181	0.00741846	0.00802179	0.00557832	0.00654355		0.0106946	0.00837434	0.00622335	0.00510725		0.00519506	0.000713231
443.923	0.00596606	0.0049759	0.00646813	0.00310225	0.00188866	0.00154703	0.000786601	0.0063906	0.0124549	0.00456845	0.00917216		0.00954462	0.0101319	0.00933502	0.00547966		0.0061208	0.000895276
444.521	0.00823672	0.00395145	0.00875893	0.00229931	0.0016025	0.00064808	0.000927065	0.00804412	0.00960503	0.00327005	0.00715876		0.0074172	0.0100285	0.00599285	0.00510725		0.00553652	0.000833821
445.119	0.0060551	0.00268308	0.00660288	0.00302925	0.00110172	0.000773515	0.0013625	0.00567557	0.0115049	0.00461654	0.00631984		0.0100621	0.00940821	0.00334217	0.00500085		0.00516922	0.000848699
445.691	0.00302755	0.005854	0.00848942	0.00228106	0.00174558	0.000459928	0.000884926	0.00934011	0.00865508	0.00601112	0.00676726		0.0100621	0.00837434	0.00679959	0.00569246		0.00562963	0.000826496
446.276	0.00578796	0.00404902	0.00754615	0.00193434	0.00167404	0.00167246	0.00119395	0.00540743	0.00696629	0.00432801	0.00525721		0.00402484	0.00599644	0.00852829	0.00404324		0.00456064	0.000581417
446.868	0.00467489	0.00424415	0.00363832	0.00125915	0.00167404	0.00148431	0.000716369	0.00625654	0	0.00240445	0.00436237		0.0075897	0.00403209	0.00184396	0.00462845		0.00325392	0.000552178
447.462	0.00218162	0.00229282	-0.00121277	0.00220807	0.00147373	0.00137978	0.000772554	0.00227917	0.00506639	0.00221209	0.00721468		0.00448482	0.00310161	0.00541662	0.00436244		0.00288224	0.000544836
448.058	0.00338373	0.00331727	0.00781566	0.00153287	0.000815558	0.00112891	0.000660183	0.00572026	0.000527749	0.00221209	0.00559278		0.00304738	0.00620322	-0.0019592	0.00287283		0.00285809	0.000671758
448.653	0.00405158	0.0035124	0.00458159	0.00178835	0.00072971	0.00114982	0.000646136	0.00357516	0.00717739	0.00091369	0.00430644		0.00563477	0.00423887	0.00265069	0.00186202		0.00312124	0.000502234
449.249	0.00369539	0.00443928	0.00471635	0.00202558	0.00115895	0.000752609	0.000758508	0.00321765	0.00485529	0.000288534	0.00536907		0.00206992	0.00599644	0.00299643	0.00138321		0.00291488	0.000481654
449.846	0.00173639	0.00370753	-0.000673764	0.00217157	0.000715402	0.000209058	0.0011799	0.00446895	0.00348314	0.00120222	0.00251675		0.0024149	0.000103387	0.00253544	0.00143641		0.00181382	0.000369983
450.441	0.000934979	0.00112202	0.00148228	0.00109491	8.58482e-05	0.00135888	0.0011799	0.00232386	0.00401089	0.00221209	0.00727061		0.00350736	0.00206774	0.000230494	0.00159602		0.00203186	0.00046429
451.038	-0.000356182	0.00302457	0.00202129	0.00129564	0.000429241	0.000376305	0.00120799	0.00134069	0.00432754	0.00201974	0.00385902		0.0050598	0	0.0019592	0.00191522		0.00189867	0.000410311
451.636	4.45228e-05	0.000780533	-0.00121277	0.000930674	0.000186004	0.00112891	0.000730415	0.00455833	0.00242765	0.00365476	0.00480979		0.00333487	-0.00372193	-0.000230494	0.00106401		0.00123235	0.000582821
452.234	0.000222614	0.00107323	0.00215604	0.00160587	0.00094433	0.000940761	0.00101134	0.00232386	0.00369424	0.00187547	-0.000279639		0.00362236	0.00103387	0.00322692	0.00186202		0.00168755	0.000302566
452.831	0.0025378	-0.000390267	-0.0022908	0.000784686	0.000744018	0.000794421	0.000323068	0.00245792	0.00939393	0.000288534	0.00341159		0.00344986	-0.00351516	0.00599285	0.000532005		0.0016343	0.000816922
453.428	0.00235971	0.00200012	-0.00282981	0.00049271	0.00080125	0.000439022	0.000955158	0.0038433	0.00390534	0.00120222	0.00195747		0.00189742	0.00165419	0.00484038	0.00175562		0.00168494	0.000463572
454.027	0.00164734	0	-0.00175179	0.00100367	0.00105879	0.000794421	0.000477579	0.00303889	0.00242765	0.00187547	0.000391495		0.00212741	0.000413548	0.000230494	0.00244723		0.00107881	0.0003151
454.626	0.00387348	0.0002927	0.00188654	0.00113141	0.00117326	0.000857138	0.000575904	0.00205572	0.00179435	0.000673245	0.00307603		0.00183993	-0.0015508	0.00184396	0.00266003		0.00147886	0.000332332
455.225	0.00333921	0.00170742	0.00242555	0.00036497	0.000572321	0.000919855	0.000337115	0.00116193	0.00538304	0.002164	0.00413866		-0.00109246	-0.00103387	0.00276593	0.00223442		0.00169254	0.000465183
455.823	0.0015583	-0.000536617	-0.00107802	0.000967171	0.00100156	0.000104529	0.000519718	0.000893791	-0.00158325	0.00149076	0.00195747		-0.00218491	-0.00165419	0.00368791	0.000851209		0.000399695	0.000407645
456.422	0.00191448	0.000780533	-0.000134753	0.00109491	0.00114464	0.000752609	0.000379254	0.00402206	0.00200545	0.000769423	0.00167783		0.000574977	-0.00341177	0.00207445	0.00133001		0.000998274	0.00040363
457.022	0.00316112	0.0008781	0.00175179	0.000912425	0.00130203	0.00100348	0.000744461	0.00147475	-0.000422199	0.00187547	0.000838917		0.000689972	-0.000413548	-0.00161346	0.000904409		0.000872514	0.000285731
457.621	0.00436323	0.00219525	-0.000539011	0.00167886	0.000543705	0.00102438	0.00116585	0.000491585	0.0023221	-0.000384712	0.00195747		0.00327737	-0.00361854	0.00115247	0.00250043		0.0012087	0.000481984
458.22	0.00356182	0.00414658	0.00444684	0.000985419	0.000271853	0.000710797	0.000800647	0.00330703	0.0027443	0.00379903	0.00413866		0.00632475	0.000103387	0.00311167	0.000744808		0.00261317	0.000486461
458.819	0.00574344	0.00521982	0.00525536	0.00202558	0.00134496	0.00204877	0.00221934	0.00576495	0.00295539	0.00476081	0.00290824		0.00442732	0.000930483	0.00253544	0.00207482		0.00334765	0.000431379
459.419	0.00690103	0.0084883	0.00687239	0.00479936	0.00485042	0.00476652	0.00460723	0.00978701	0.00833843	0.00413565	0.00861288		0.0100621	0.00640999	0.01164	0.00702247		0.00715292	0.00059236
460.012	0.012689	0.0147814	0.014688	0.00870454	0.00686786	0.00819508	0.0078941	0.0136303	0.0155158	0.0129359	0.0163868		0.0198367	0.0217113	0.0161346	0.0120765		0.0134699	0.00111168
460.601	0.0193229	0.0218549	0.0219647	0.0129382	0.0122906	0.0132752	0.0125856	0.0224341	0.0184712	0.0172158	0.0259505		0.025529	0.0294653	0.020053	0.0202162		0.0195711	0.001356
461.194	0.028272	0.0263918	0.0330144	0.0177558	0.0166116	0.0186062	0.0184008	0.0301208	0.0327204	0.0222652	0.0348989		0.0341536	0.0327737	0.0277746	0.0271323		0.0267261	0.0016722
461.79	0.0349949	0.0366851	0.0404258	0.0229749	0.0226067	0.0261741	0.0243144	0.0374498	0.0393701	0.0294304	0.0435677		0.0429508	0.0542782	0.0368791	0.0338887		0.035066	0.00227998
462.387	0.0440776	0.0472223	0.0499933	0.0308765	0.0305477	0.0352054	0.0324894	0.0450917	0.0478141	0.0382307	0.0528518		0.0518054	0.0566561	0.0493258	0.0410708		0.0435506	0.00217314
462.984	0.050667	0.0531251	0.0638728	0.0372635	0.0376301	0.0416026	0.0395969	0.0543872	0.0606911	0.045396	0.0609613		0.0657199	0.0682354	0.0605048	0.0536793		0.0528889	0.00271669
463.583	0.0577461	0.0622475	0.0681849	0.042738	0.0429956	0.0505502	0.0475753	0.0651574	0.0621688	0.0503972	0.0678963		0.0730796	0.0755759	0.0691483	0.0601166		0.0597052	0.00275152
464.182	0.0662054	0.0693699	0.0722275	0.0485775	0.0485615	0.0573237	0.0552166	0.0672578	0.0745182	0.0611691	0.0732095		0.0780819	0.0871552	0.071338	0.0643727		0.0663056	0.00277926
464.781	0.0710584	0.0774679	0.0830077	0.0536324	0.0547568	0.0651634	0.0619729	0.0736931	0.0800068	0.0641026	0.0857932		0.0784844	0.0928415	0.0782529	0.0750128		0.0730165	0.00289714
465.381	0.0778704	0.0820536	0.08449	0.0579208	0.0595787	0.0715188	0.0684343	0.0819606	0.0863397	0.0715083	0.0942383		0.0890064	0.0977007	0.0862049	0.0789496		0.079185	0.0029937
465.981	0.0866859	0.089176	0.0940574	0.0619537	0.0669902	0.0785222	0.0748114	0.0879937	0.0967892	0.0774232	0.0979296		0.0965386	0.109383	0.0910453	0.0877809		0.086472	0.00324811
466.581	0.0896689	0.0987375	0.0983695	0.067045	0.0708105	0.0848985	0.0819048	0.0916136	0.0981613	0.0829053	0.103634		0.103208	0.113622	0.094157	0.0929946		0.0914487	0.0032115
467.181	0.0962583	0.103616	0.105242	0.0733043	0.0754606	0.0921319	0.0873829	0.0956803	0.107239	0.0888684	0.11331		0.109878	0.119102	0.101302	0.098421		0.0978131	0.00335058
467.783	0.104718	0.10908	0.108341	0.0782861	0.0823714	0.09855	0.0950523	0.101669	0.111249	0.0923308	0.12209		0.116433	0.126029	0.103492	0.106561		0.10375	0.00341639
468.384	0.111485	0.113909	0.115079	0.0834139	0.0872933	0.104069	0.100615	0.108149	0.114838	0.102285	0.124104		0.124138	0.133162	0.114325	0.11603		0.110193	0.00342616
468.986	0.116516	0.123422	0.127207	0.0886148	0.0936318	0.112034	0.108228	0.116103	0.125182	0.108681	0.135513		0.132072	0.141123	0.119281	0.122255		0.117991	0.00371991
469.59	0.125332	0.128934	0.131384	0.0943265	0.0997556	0.11933	0.116628	0.119455	0.130776	0.115077	0.139819		0.13558	0.152806	0.127118	0.128001		0.124288	0.00378588
470.194	0.129873	0.135032	0.140008	0.0999653	0.106251	0.125769	0.122682	0.127991	0.138798	0.120799	0.1453		0.141444	0.156631	0.134609	0.13231		0.130497	0.00373292
470.8	0.135038	0.13952	0.14459	0.10283	0.109743	0.132062	0.128834	0.132415	0.141437	0.125849	0.15313		0.148114	0.167694	0.137375	0.13747		0.13574	0.00410391
471.411	0.140737	0.145423	0.151597	0.107465	0.11372	0.135846	0.13368	0.137465	0.15463	0.133206	0.163868		0.152771	0.162834	0.143598	0.14412		0.141397	0.00407795
472.019	0.143764	0.148936	0.150519	0.110604	0.118428	0.141679	0.138933	0.139119	0.153153	0.134889	0.160401		0.163638	0.17307	0.147401	0.150185		0.144981	0.00413631
472.619	0.147059	0.153911	0.159682	0.113506	0.122005	0.144313	0.143751	0.143275	0.151886	0.137294	0.166385		0.162833	0.176068	0.146825	0.152686		0.148099	0.00413498
473.22	0.147237	0.153033	0.165746	0.117812	0.125067	0.148243	0.144369	0.145599	0.157164	0.142824	0.165994		0.162489	0.177515	0.154431	0.15625		0.150918	0.00396075
473.821	0.152713	0.156351	0.158604	0.117758	0.127714	0.150166	0.148583	0.148995	0.158219	0.142776	0.172034		0.164903	0.184339	0.158926	0.159176		0.153417	0.00417259
474.422	0.155741	0.157521	0.166285	0.119692	0.129645	0.151839	0.149819	0.149084	0.161597	0.14393	0.177403		0.167836	0.178446	0.161346	0.161783		0.155464	0.00411796
475.022	0.154049	0.160741	0.163859	0.120513	0.129602	0.15255	0.152306	0.154581	0.163391	0.1472	0.171866		0.166743	0.189095	0.154547	0.157793		0.155922	0.00418132
475.623	0.154272	0.160351	0.159008	0.122156	0.130046	0.154619	0.152994	0.151721	0.158536	0.146912	0.174271		0.169733	0.187647	0.15835	0.163485		0.156273	0.00411308
476.225	0.155117	0.159034	0.165342	0.1219	0.130504	0.154598	0.152277	0.148325	0.164658	0.148595	0.174495		0.167548	0.181858	0.160539	0.16024		0.156335	0.00396148
476.826	0.153292	0.159717	0.162377	0.119455	0.130103	0.1551	0.154342	0.147207	0.16033	0.147008	0.175278		0.165996	0.190749	0.15835	0.161091		0.156026	0.00434192
477.427	0.155696	0.156009	0.16049	0.120276	0.129903	0.155142	0.152615	0.148101	0.159486	0.147296	0.175669		0.169791	0.187854	0.153164	0.161198		0.155513	0.00423323
478.028	0.155474	0.157619	0.166554	0.120915	0.129645	0.153971	0.152165	0.150961	0.158114	0.14494	0.171586		0.164616	0.187854	0.155699	0.161836		0.155463	0.00412455
478.631	0.154583	0.159522	0.171271	0.120385	0.12996	0.154013	0.152418	0.15047	0.157797	0.145469	0.17511		0.166398	0.18589	0.153279	0.157154		0.155581	0.00421361
479.234	0.150932	0.158351	0.168037	0.119272	0.128872	0.152257	0.153134	0.152928	0.162652	0.145229	0.171922		0.167778	0.188888	0.159272	0.159123		0.15591	0.0043354
479.836	0.153737	0.155863	0.161703	0.119181	0.127442	0.153658	0.152938	0.150202	0.159908	0.144074	0.173991		0.166513	0.185993	0.157428	0.159336		0.154798	0.0042202
480.438	0.149953	0.154936	0.165207	0.117338	0.129044	0.152717	0.149791	0.147073	0.15463	0.144796	0.170076		0.162603	0.186303	0.155123	0.159921		0.153301	0.00417882
481.041	0.147326	0.156302	0.160356	0.118469	0.127241	0.151985	0.148443	0.145777	0.157058	0.142199	0.172537		0.167261	0.183305	0.149821	0.157686		0.152384	0.00419187
481.644	0.150264	0.152741	0.159682	0.116425	0.125811	0.151442	0.148808	0.146671	0.152203	0.142968	0.168063		0.159671	0.188061	0.13991	0.156356		0.150605	0.00430269
482.249	0.147415	0.151814	0.156987	0.11575	0.124609	0.147323	0.145985	0.144079	0.159169	0.142295	0.167448		0.161109	0.183925	0.152703	0.154601		0.150347	0.00418828
482.853	0.146703	0.150887	0.153888	0.114856	0.122491	0.147909	0.144636	0.141532	0.154947	0.140035	0.165323		0.160649	0.176482	0.152242	0.151249		0.148255	0.00393861
483.458	0.146836	0.152058	0.159278	0.111827	0.122849	0.144898	0.143021	0.143498	0.148297	0.136765	0.168007		0.158291	0.175344	0.152011	0.15109		0.147605	0.0041082
484.062	0.145055	0.146984	0.151597	0.11221	0.121075	0.14402	0.142599	0.144928	0.153153	0.137438	0.167504		0.156624	0.178239	0.142791	0.150824		0.146336	0.00413109
484.667	0.143631	0.145423	0.149576	0.109747	0.119901	0.141783	0.141293	0.144883	0.150725	0.135947	0.167392		0.155129	0.17431	0.147747	0.149919		0.14516	0.00409936
485.275	0.144877	0.145521	0.15793	0.109856	0.118914	0.141595	0.139664	0.146582	0.144709	0.133928	0.167616		0.158004	0.17307	0.144059	0.146195		0.144835	0.0042081
485.891	0.141271	0.145472	0.153214	0.107739	0.118785	0.140968	0.138484	0.144168	0.149775	0.133928	0.165826		0.153231	0.173587	0.147171	0.14678		0.144027	0.00418294
486.518	0.140781	0.146692	0.150654	0.109053	0.117512	0.140801	0.138315	0.143007	0.152097	0.133014	0.163085		0.157946	0.176171	0.143137	0.142684		0.143663	0.00425892
487.121	0.141983	0.144252	0.156313	0.108579	0.117698	0.141658	0.136658	0.143453	0.147981	0.134841	0.162806		0.155359	0.169451	0.144635	0.145344		0.143401	0.00401715
487.723	0.139624	0.143667	0.150654	0.108506	0.117798	0.139693	0.13781	0.142336	0.149353	0.132533	0.165378		0.158061	0.166143	0.145557	0.14811		0.143015	0.00401158
488.325	0.14087	0.145716	0.151866	0.109491	0.118313	0.138605	0.137824	0.143275	0.149986	0.133447	0.168958		0.155876	0.173277	0.145672	0.146887		0.144004	0.00423843
488.928	0.144966	0.147814	0.155235	0.109655	0.118242	0.139797	0.139074	0.146626	0.151675	0.136188	0.162135		0.153864	0.172243	0.142791	0.149281		0.144639	0.00402409
489.532	0.147103	0.150009	0.156448	0.109655	0.118113	0.141302	0.137093	0.14609	0.154947	0.135226	0.167839		0.155704	0.173483	0.145557	0.145344		0.145594	0.0042802
490.137	0.145144	0.147667	0.15793	0.111042	0.118113	0.14124	0.138905	0.147297	0.154208	0.134938	0.164595		0.157601	0.173793	0.145442	0.142897		0.145387	0.00417881
490.741	0.141538	0.150887	0.1551	0.110057	0.118843	0.142578	0.140914	0.148146	0.14777	0.134649	0.172649		0.161051	0.178756	0.143483	0.147791		0.146281	0.00455034
491.346	0.145545	0.153619	0.15537	0.111206	0.119243	0.144731	0.140085	0.148995	0.150092	0.139073	0.172258		0.158406	0.172243	0.149245	0.149334		0.147296	0.00420398
491.953	0.146079	0.153863	0.157795	0.111462	0.120316	0.143853	0.141377	0.150872	0.154419	0.137102	0.173376		0.163753	0.184649	0.153394	0.151462		0.149585	0.00473255
492.559	0.150086	0.153326	0.165072	0.113414	0.122291	0.143811	0.142459	0.154179	0.158219	0.139795	0.175334		0.164846	0.179893	0.151781	0.150345		0.15099	0.00456346
493.167	0.151734	0.158204	0.166959	0.11482	0.122062	0.14563	0.144117	0.15114	0.160647	0.143401	0.174551		0.163811	0.18072	0.155814	0.151994		0.152374	0.00451372
493.78	0.151244	0.157912	0.164668	0.116498	0.125167	0.148494	0.146687	0.156637	0.164236	0.142007	0.173376		0.162431	0.18558	0.159041	0.157048		0.154068	0.004468
494.418	0.157833	0.157082	0.170058	0.116681	0.12468	0.149999	0.148752	0.156458	0.15748	0.144748	0.178298		0.170366	0.187337	0.164458	0.156888		0.156075	0.0047331
495.021	0.154004	0.161327	0.162781	0.118196	0.127613	0.153553	0.149201	0.160927	0.15653	0.147537	0.183331		0.169216	0.188268	0.16319	0.159336		0.157001	0.00461487
495.624	0.15396	0.163375	0.165881	0.120586	0.128572	0.151693	0.149609	0.159229	0.160858	0.150038	0.187414		0.171056	0.180514	0.16319	0.160666		0.157776	0.0044359
496.227	0.156809	0.162888	0.168171	0.122648	0.129473	0.156145	0.150732	0.162268	0.167719	0.148595	0.18445		0.171803	0.196952	0.166417	0.161091		0.160411	0.00480591
496.832	0.160861	0.164546	0.172214	0.121207	0.129917	0.15347	0.15357	0.161329	0.171518	0.15047	0.186072		0.17577	0.194471	0.167339	0.163804		0.161771	0.004893
497.438	0.160549	0.167376	0.17464	0.122885	0.132621	0.155686	0.154427	0.164055	0.174685	0.151192	0.191441		0.174678	0.194884	0.168837	0.16423		0.163479	0.00492361
498.044	0.15997	0.167571	0.183803	0.124473	0.132836	0.158717	0.155326	0.165262	0.174474	0.156097	0.18417		0.174506	0.200881	0.168837	0.16423		0.164744	0.00493973
498.652	0.161484	0.168205	0.182725	0.125623	0.13524	0.15926	0.157629	0.171161	0.176901	0.153163	0.192559		0.180198	0.201915	0.171027	0.167316		0.16696	0.00512568
499.261	0.163488	0.173132	0.18232	0.126261	0.136313	0.161957	0.15923	0.172814	0.177851	0.156193	0.194013		0.18129	0.207498	0.180016	0.168699		0.169405	0.00530035
499.871	0.167495	0.174888	0.181512	0.128907	0.140033	0.162145	0.159511	0.1742	0.180279	0.158934	0.196139		0.188995	0.200674	0.176328	0.174817		0.17099	0.00497628
500.496	0.174129	0.176596	0.193101	0.130112	0.140433	0.165156	0.163796	0.17782	0.19189	0.162541	0.203186		0.187098	0.209359	0.173908	0.17769		0.175121	0.00549511
501.12	0.173416	0.181913	0.192831	0.13367	0.143438	0.166766	0.166057	0.179429	0.191573	0.164272	0.203801		0.193595	0.210496	0.178633	0.182797		0.177512	0.0053649
501.724	0.179249	0.182791	0.192292	0.135002	0.145498	0.171846	0.16683	0.18573	0.194317	0.167879	0.210904		0.198827	0.214011	0.18647	0.183329		0.180998	0.00556502
502.328	0.178225	0.187328	0.197413	0.13513	0.146185	0.174354	0.170889	0.186892	0.197484	0.170283	0.211799		0.200322	0.214011	0.187392	0.187		0.18298	0.00561911
502.935	0.179115	0.184499	0.195122	0.137503	0.148618	0.173853	0.173249	0.1885	0.190834	0.169465	0.213365		0.202737	0.221455	0.195229	0.186628		0.184011	0.00569364
503.542	0.181742	0.188596	0.19903	0.138415	0.150306	0.177072	0.172308	0.189394	0.201072	0.175428	0.218957		0.205439	0.217319	0.197073	0.191203		0.18689	0.00574597
504.15	0.181831	0.191475	0.20442	0.140568	0.151479	0.17655	0.174204	0.191495	0.20445	0.177256	0.216888		0.205727	0.230553	0.196842	0.190884		0.188975	0.00603749
504.761	0.180674	0.190792	0.198221	0.14159	0.151193	0.179476	0.173769	0.192344	0.199278	0.175909	0.215825		0.203829	0.224246	0.192693	0.187266		0.18714	0.00560274
505.372	0.181163	0.189718	0.203881	0.140295	0.150463	0.177323	0.175215	0.191852	0.2016	0.172735	0.217112		0.208774	0.226314	0.195229	0.189447		0.188075	0.00597545
506.018	0.183211	0.185621	0.20186	0.141919	0.152824	0.176173	0.17471	0.196142	0.199384	0.174899	0.220523		0.206129	0.225384	0.188544	0.189181		0.187767	0.00579424
506.622	0.183211	0.188987	0.206576	0.141973	0.15497	0.177135	0.173937	0.192969	0.198645	0.173793	0.219852		0.211477	0.226934	0.192809	0.190086		0.18889	0.00590854
507.226	0.18477	0.195768	0.208597	0.144619	0.154112	0.180187	0.176578	0.196321	0.201072	0.174467	0.221138		0.212684	0.236549	0.199147	0.197002		0.192201	0.00622786
507.833	0.190068	0.198451	0.21008	0.14597	0.157531	0.181651	0.177744	0.198734	0.205928	0.178362	0.223096		0.209982	0.232931	0.201913	0.197587		0.194002	0.00595611
508.441	0.194119	0.200939	0.208328	0.149218	0.160436	0.183846	0.180511	0.200164	0.2092	0.184036	0.225333		0.215846	0.236756	0.203988	0.198012		0.196715	0.00590848
509.05	0.199596	0.204402	0.218973	0.153543	0.164385	0.187316	0.183531	0.207851	0.210994	0.184517	0.227906		0.222919	0.241202	0.209635	0.205354		0.201475	0.00607533
509.662	0.20013	0.205378	0.223285	0.1567	0.167261	0.18926	0.185441	0.211113	0.21796	0.18822	0.234281		0.222631	0.236756	0.204794	0.207163		0.203358	0.00592552
510.277	0.205339	0.213281	0.229888	0.159747	0.171954	0.194069	0.189753	0.219873	0.221127	0.190576	0.238364		0.226196	0.244924	0.21436	0.211313		0.208718	0.00615118
510.919	0.209391	0.215378	0.223959	0.163835	0.17669	0.198229	0.192717	0.220945	0.225771	0.196588	0.244516		0.233211	0.25795	0.215167	0.21493		0.212618	0.0063351
511.524	0.214155	0.222794	0.235009	0.167394	0.180181	0.199943	0.1971	0.227112	0.232843	0.19577	0.251228		0.234821	0.25733	0.221044	0.220569		0.217153	0.00647989
512.129	0.217538	0.222062	0.238378	0.171426	0.18609	0.204103	0.199895	0.231447	0.231049	0.201348	0.250892		0.239305	0.260328	0.222427	0.223815		0.220007	0.00620641
512.738	0.21923	0.227574	0.246193	0.174364	0.191055	0.209664	0.203519	0.233548	0.241181	0.207552	0.258163		0.242698	0.265601	0.226461	0.23238		0.225279	0.00642101
513.347	0.223727	0.230599	0.247406	0.180824	0.196764	0.212236	0.208407	0.241815	0.249414	0.210245	0.262917		0.2454	0.271287	0.236372	0.23222		0.229976	0.0064087
513.959	0.230628	0.23777	0.254683	0.18785	0.203002	0.218278	0.212045	0.246552	0.254797	0.218997	0.264259		0.259602	0.277284	0.243748	0.239722		0.236614	0.00638385
514.576	0.234413	0.2466	0.255895	0.193361	0.209684	0.222647	0.218057	0.252764	0.27063	0.221498	0.273934		0.264547	0.294549	0.247897	0.251053		0.243835	0.00701743
515.219	0.246701	0.252844	0.261825	0.200715	0.220287	0.232305	0.225221	0.260183	0.272741	0.22924	0.285064		0.270699	0.297134	0.248127	0.256054		0.250609	0.00667752
515.824	0.258499	0.257186	0.270718	0.210935	0.231618	0.241588	0.234421	0.273589	0.281079	0.23679	0.292167		0.283579	0.300029	0.254927	0.27111		0.259882	0.00648842
516.431	0.264465	0.275382	0.277591	0.2213	0.245326	0.253441	0.244394	0.282974	0.291423	0.246985	0.302905		0.291283	0.320706	0.266913	0.280899		0.271066	0.00669137
517.041	0.278223	0.291334	0.29969	0.23619	0.257516	0.265148	0.256137	0.297275	0.307572	0.259392	0.31465		0.306405	0.332803	0.283854	0.296593		0.285519	0.00680925
517.652	0.295498	0.304993	0.311818	0.250041	0.27274	0.279636	0.266798	0.313452	0.320555	0.26901	0.334113		0.322792	0.342211	0.297338	0.309255		0.29935	0.00691999
518.265	0.307697	0.316067	0.327719	0.265461	0.290768	0.289943	0.280943	0.326681	0.337126	0.283677	0.348374		0.338201	0.361234	0.310476	0.327769		0.314142	0.00710955
518.9	0.329246	0.333678	0.344158	0.28152	0.308596	0.306396	0.296914	0.341652	0.354014	0.301422	0.367334		0.355738	0.367954	0.323845	0.34442		0.330459	0.0068811
519.523	0.342336	0.34524	0.358308	0.29621	0.323934	0.322075	0.311803	0.361315	0.376918	0.316185	0.379694		0.372815	0.394628	0.342169	0.362455		0.347072	0.00738077
520.128	0.356494	0.359045	0.372457	0.31194	0.343693	0.338235	0.326889	0.372487	0.396128	0.328015	0.393899		0.388569	0.405794	0.349545	0.379267		0.361497	0.00733798
520.738	0.373858	0.379339	0.386875	0.324732	0.359189	0.350381	0.340135	0.389291	0.397184	0.341239	0.414369		0.403634	0.424507	0.366947	0.394003		0.376379	0.00750049
521.35	0.383341	0.38773	0.399946	0.338145	0.374012	0.362465	0.352271	0.401714	0.416394	0.351771	0.423709		0.417721	0.439395	0.379279	0.406346		0.388949	0.00764701
521.964	0.395941	0.398804	0.407627	0.348674	0.388606	0.374967	0.363101	0.410608	0.424944	0.366197	0.430924		0.426978	0.44901	0.385963	0.420018		0.399491	0.00736329
522.6	0.407651	0.408951	0.426627	0.359696	0.402785	0.38521	0.375616	0.420931	0.445631	0.368554	0.442557		0.430658	0.460382	0.388959	0.428903		0.410207	0.00774403
523.223	0.414374	0.417781	0.430939	0.370426	0.412815	0.394513	0.382035	0.424104	0.449431	0.383077	0.451337		0.445837	0.476924	0.395528	0.442575		0.419446	0.0078669
523.829	0.423501	0.424415	0.443202	0.376686	0.424362	0.404381	0.388904	0.437466	0.455342	0.387501	0.452512		0.453197	0.475166	0.405209	0.446193		0.426536	0.00748105
524.441	0.427686	0.43344	0.446166	0.386138	0.433276	0.410925	0.399818	0.446091	0.464525	0.394329	0.465207		0.466824	0.499049	0.416503	0.456354		0.436422	0.00811601
525.055	0.439485	0.440758	0.444684	0.396102	0.443177	0.416862	0.405366	0.454493	0.472863	0.403033	0.472758		0.471769	0.50763	0.421459	0.461621		0.443471	0.00805874
525.671	0.449903	0.448904	0.45506	0.403201	0.45222	0.429029	0.41142	0.461509	0.480463	0.414046	0.480755		0.476138	0.504942	0.428143	0.475826		0.451437	0.00764219
526.319	0.458718	0.4611	0.472713	0.411887	0.462436	0.434945	0.423556	0.476167	0.489223	0.417797	0.493227		0.483383	0.530168	0.441973	0.489392		0.463112	0.00843901
526.926	0.467935	0.469101	0.472308	0.420135	0.471793	0.443078	0.43013	0.481038	0.501889	0.426837	0.503518		0.492698	0.525309	0.445891	0.49833		0.469999	0.00813514
527.536	0.474524	0.476906	0.492656	0.428402	0.479291	0.447907	0.438137	0.487339	0.500306	0.429771	0.51118		0.500977	0.52624	0.45465	0.504873		0.476877	0.0079581
528.148	0.480267	0.479248	0.499528	0.434169	0.48643	0.457963	0.444163	0.493104	0.511811	0.438619	0.514927		0.50529	0.54061	0.450962	0.506576		0.482911	0.00820719
528.763	0.486011	0.484565	0.504379	0.436924	0.491553	0.457565	0.448812	0.502355	0.520361	0.439629	0.520911		0.512649	0.5464	0.458108	0.513598		0.488255	0.00862155
529.403	0.482939	0.488029	0.506131	0.438548	0.494285	0.462771	0.4487	0.497618	0.517827	0.442418	0.515151		0.518227	0.554257	0.467443	0.520993		0.490356	0.0086048
530.024	0.48147	0.483687	0.50411	0.437143	0.490208	0.457984	0.447463	0.497216	0.513816	0.442707	0.514536		0.512477	0.547641	0.462026	0.51562		0.487207	0.00832311
530.633	0.481024	0.483931	0.49333	0.43123	0.490236	0.457691	0.445469	0.491004	0.513711	0.438186	0.508999		0.50644	0.549605	0.452806	0.502373		0.483069	0.0084112
531.246	0.471586	0.471979	0.48794	0.425464	0.482338	0.448534	0.440103	0.486714	0.505478	0.429146	0.503909		0.497758	0.533787	0.437824	0.498808		0.474758	0.00832106
531.862	0.463839	0.462808	0.489152	0.418657	0.474798	0.443893	0.433024	0.481128	0.497562	0.423519	0.494961		0.483958	0.530065	0.431025	0.493435		0.468122	0.00835219
532.496	0.456047	0.454758	0.483493	0.40946	0.46245	0.43344	0.421576	0.463609	0.488168	0.412026	0.485397		0.476598	0.513937	0.423418	0.480454		0.457655	0.00815007
533.124	0.446029	0.446319	0.466918	0.398255	0.455511	0.421336	0.413555	0.459364	0.471702	0.408852	0.471919		0.466881	0.505149	0.423994	0.47141		0.44848	0.00766314
533.733	0.434053	0.436904	0.455734	0.388894	0.44033	0.412931	0.401742	0.448683	0.464947	0.395099	0.465263		0.458659	0.493259	0.413853	0.455397		0.437717	0.00770903
534.346	0.427642	0.42383	0.440237	0.382416	0.433033	0.402959	0.395323	0.439343	0.458086	0.390338	0.459726		0.445435	0.481266	0.401176	0.445289		0.428407	0.00742625
534.963	0.418114	0.417195	0.433769	0.375244	0.423489	0.395747	0.386994	0.43398	0.443309	0.385289	0.448093		0.438305	0.477958	0.397718	0.437362		0.420838	0.00727301
535.618	0.413661	0.416122	0.430265	0.368492	0.417094	0.38705	0.380574	0.427277	0.436237	0.374998	0.445129		0.433878	0.461106	0.394722	0.435446		0.414803	0.00716813
536.225	0.406137	0.408804	0.41679	0.364623	0.410669	0.383392	0.3732	0.418518	0.430854	0.37067	0.43797		0.432613	0.459658	0.385732	0.425551		0.408345	0.00716732
536.836	0.396787	0.40256	0.429457	0.359204	0.405218	0.378834	0.369674	0.415523	0.428321	0.365813	0.431035		0.421918	0.459762	0.387461	0.428956		0.405368	0.00747506
537.451	0.401195	0.398706	0.419755	0.357543	0.39958	0.371015	0.364772	0.407211	0.429904	0.361917	0.428519		0.418641	0.448079	0.37536	0.418529		0.400048	0.0072692
538.07	0.390599	0.393535	0.411535	0.353218	0.395274	0.369866	0.360937	0.406943	0.421038	0.35557	0.426505		0.419216	0.448906	0.369022	0.410389		0.395504	0.00743249
538.72	0.390109	0.387876	0.407762	0.346411	0.388134	0.364388	0.357763	0.403993	0.420933	0.350568	0.419682		0.412201	0.441152	0.370289	0.411879		0.391543	0.00738344
539.328	0.382184	0.385681	0.409648	0.339404	0.380708	0.357531	0.351316	0.398273	0.41175	0.346337	0.415879		0.403174	0.433915	0.362568	0.399164		0.385169	0.00735784
539.941	0.375594	0.376705	0.401833	0.33424	0.375185	0.354061	0.34411	0.393357	0.402567	0.340181	0.408776		0.398114	0.426161	0.360609	0.39645		0.379196	0.00716546
540.559	0.370608	0.372119	0.387549	0.326119	0.366658	0.343441	0.336216	0.387011	0.394229	0.332583	0.402121		0.389144	0.423887	0.346548	0.383204		0.370762	0.00736478
541.197	0.355871	0.359094	0.385528	0.319531	0.358445	0.33535	0.328715	0.38004	0.391484	0.328832	0.388642		0.37845	0.412307	0.341132	0.382352		0.363052	0.0071956
541.825	0.3475	0.352265	0.372322	0.310608	0.348157	0.328995	0.322436	0.371728	0.37924	0.319455	0.384392		0.37224	0.406724	0.334332	0.370861		0.35475	0.0071591
542.436	0.342959	0.345728	0.364641	0.30287	0.340789	0.320193	0.31457	0.362477	0.374069	0.312193	0.376618		0.367008	0.389252	0.327072	0.359423		0.346657	0.00685974
543.052	0.333298	0.335581	0.355208	0.295644	0.330931	0.311434	0.305847	0.3526	0.362141	0.308346	0.37041		0.352978	0.386667	0.323153	0.35405		0.338553	0.00679623
543.676	0.326263	0.326263	0.341059	0.289622	0.322846	0.308925	0.299442	0.350277	0.35222	0.298825	0.35777		0.344296	0.375501	0.317045	0.34192		0.330152	0.00634034
544.322	0.318694	0.321141	0.338634	0.279567	0.316837	0.299246	0.290747	0.338613	0.347259	0.290169	0.357602		0.337339	0.367437	0.312435	0.334525		0.32335	0.00666392
544.933	0.312995	0.316311	0.331896	0.275388	0.306907	0.291322	0.282881	0.331507	0.335226	0.28334	0.348486		0.331647	0.351309	0.303215	0.329311		0.315449	0.00627143
545.549	0.30654	0.309238	0.315995	0.27006	0.299868	0.282521	0.27819	0.325742	0.330054	0.278243	0.341048		0.328139	0.35348	0.298606	0.317022		0.308983	0.00636917
546.169	0.298303	0.302945	0.314513	0.262852	0.295332	0.276605	0.272403	0.321899	0.326677	0.273001	0.33607		0.322045	0.343245	0.289847	0.315958		0.303446	0.00643272
546.821	0.29434	0.296115	0.312761	0.259768	0.287763	0.272863	0.26611	0.312514	0.324143	0.269539	0.330981		0.317675	0.338282	0.282586	0.308563		0.298267	0.00639936
547.431	0.28646	0.290602	0.304811	0.252413	0.283342	0.267971	0.262022	0.311575	0.311794	0.261219	0.32371		0.311063	0.327943	0.280857	0.30468		0.292031	0.00616563
548.046	0.281651	0.286066	0.295108	0.245059	0.276202	0.263727	0.25587	0.30161	0.308311	0.259536	0.320466		0.30468	0.320189	0.280166	0.294093		0.286182	0.0059859
548.667	0.280316	0.280358	0.29686	0.240296	0.269792	0.256222	0.250532	0.298526	0.300289	0.253429	0.313811		0.293181	0.317501	0.268526	0.291539		0.280745	0.00610989
549.321	0.271589	0.27504	0.289584	0.236227	0.263411	0.250159	0.24622	0.295577	0.300606	0.24434	0.306372		0.288638	0.30861	0.26334	0.282867		0.274839	0.00610376
549.931	0.265044	0.267625	0.282981	0.22942	0.258818	0.244828	0.237736	0.288694	0.286146	0.241503	0.302234		0.280474	0.304785	0.254466	0.27893		0.268246	0.00605567
550.547	0.258277	0.258942	0.271662	0.223343	0.249418	0.24002	0.232188	0.279757	0.279285	0.23554	0.293118		0.271504	0.300959	0.25412	0.267492		0.261042	0.0058188
551.168	0.252711	0.252112	0.271257	0.216792	0.244438	0.230967	0.225656	0.272293	0.278968	0.226739	0.285399		0.270699	0.291138	0.244785	0.267014		0.255398	0.00604859
551.821	0.250485	0.250502	0.264789	0.212321	0.237399	0.227288	0.220712	0.266975	0.264402	0.225681	0.274326		0.26035	0.284624	0.237524	0.258555		0.249062	0.00550828
552.432	0.240557	0.241331	0.25886	0.20796	0.232606	0.220661	0.215135	0.259289	0.268097	0.217073	0.274214		0.256095	0.276663	0.232684	0.252277		0.243567	0.00573447
553.049	0.238731	0.240453	0.2563	0.204237	0.228571	0.215581	0.211357	0.257144	0.258914	0.214044	0.270914		0.253277	0.274699	0.232799	0.249511		0.240435	0.00572989
553.674	0.23183	0.235867	0.248215	0.198726	0.222418	0.21025	0.205654	0.252183	0.257225	0.205676	0.263867		0.246608	0.263327	0.227383	0.2402		0.233962	0.00561535
554.323	0.225508	0.230111	0.246867	0.195077	0.21867	0.204522	0.203575	0.250798	0.254269	0.205436	0.257324		0.244998	0.267049	0.220698	0.23621		0.230741	0.00580888
554.936	0.223905	0.221574	0.238378	0.193033	0.214163	0.203434	0.198841	0.246552	0.247092	0.203368	0.255702		0.243215	0.259811	0.218739	0.232912		0.226715	0.00553991
555.555	0.222035	0.222501	0.239725	0.19004	0.20997	0.199191	0.196004	0.245256	0.240654	0.198752	0.253073		0.237236	0.259915	0.218048	0.232114		0.224301	0.0056819
556.192	0.219186	0.218793	0.237973	0.184018	0.207982	0.19687	0.191369	0.237257	0.238965	0.193606	0.254304		0.234591	0.248749	0.21701	0.223283		0.220264	0.00565179
556.826	0.216425	0.21372	0.237165	0.184657	0.203718	0.192229	0.19165	0.231939	0.23622	0.191923	0.249885		0.230796	0.25092	0.212055	0.222378		0.217712	0.00560015
557.441	0.211305	0.211134	0.232853	0.181281	0.20213	0.190117	0.186649	0.233145	0.230521	0.191346	0.246586		0.227633	0.241512	0.211248	0.219878		0.214489	0.0053881
558.062	0.207966	0.210012	0.225172	0.17816	0.198095	0.188236	0.18318	0.228721	0.229676	0.187258	0.244404		0.228093	0.238617	0.201913	0.21908		0.211239	0.00547392
558.72	0.204093	0.200695	0.218838	0.175897	0.196521	0.186563	0.181621	0.225101	0.234954	0.187499	0.237973		0.223839	0.238617	0.20491	0.21243		0.208637	0.00536872
559.331	0.205384	0.206012	0.223016	0.17493	0.192529	0.182738	0.177856	0.224029	0.218594	0.182065	0.234281		0.219181	0.242649	0.205255	0.210887		0.206627	0.00541678
559.949	0.204003	0.198792	0.216009	0.169529	0.191928	0.177511	0.175412	0.221705	0.222499	0.180766	0.234226		0.213949	0.233861	0.202028	0.212696		0.203661	0.00543438
560.577	0.195099	0.202109	0.213044	0.168963	0.187349	0.177595	0.173909	0.219381	0.216483	0.178073	0.227626		0.210327	0.229726	0.201683	0.205833		0.20048	0.00508015
561.224	0.192873	0.199573	0.216278	0.166372	0.185461	0.174856	0.170201	0.213571	0.215322	0.178747	0.22332		0.214236	0.224246	0.197303	0.20014		0.198167	0.00504278
561.838	0.191136	0.19167	0.209675	0.163561	0.184602	0.172013	0.169035	0.20794	0.216166	0.174659	0.222481		0.207567	0.221248	0.191771	0.202481		0.195067	0.00499433
562.461	0.188732	0.188401	0.206172	0.162156	0.180553	0.168166	0.165987	0.211873	0.204344	0.171293	0.222928		0.207854	0.218974	0.189005	0.197746		0.192279	0.00509122
563.12	0.189088	0.189035	0.203611	0.15732	0.178536	0.1648	0.164147	0.208834	0.210044	0.167157	0.220803		0.202909	0.215148	0.186585	0.197108		0.190342	0.0052447
563.731	0.186328	0.182547	0.194583	0.156609	0.17669	0.164717	0.160944	0.205617	0.204028	0.166388	0.217		0.197677	0.213701	0.183358	0.194022		0.186947	0.00494446
564.351	0.182989	0.182986	0.195796	0.155769	0.172655	0.161539	0.159554	0.206376	0.201389	0.162204	0.216105		0.192042	0.212047	0.181399	0.191309		0.184944	0.00505964
564.986	0.182944	0.179132	0.19903	0.152922	0.171582	0.160055	0.156969	0.203606	0.204133	0.161964	0.211966		0.19302	0.208325	0.177826	0.190405		0.183592	0.00510925
565.626	0.178715	0.175522	0.191079	0.152959	0.170008	0.156522	0.155101	0.201371	0.195584	0.159174	0.207604		0.190432	0.206464	0.170796	0.187904		0.179949	0.00487866
566.243	0.177067	0.174596	0.197952	0.149291	0.167061	0.156835	0.151968	0.199137	0.196956	0.158213	0.204584		0.192157	0.200777	0.17264	0.184499		0.178916	0.00495791
566.868	0.176533	0.174059	0.190406	0.146755	0.164757	0.155267	0.150845	0.19574	0.192206	0.154702	0.20436		0.1898	0.200364	0.174254	0.181999		0.176803	0.00486948
567.523	0.170033	0.171669	0.190001	0.147959	0.162167	0.152382	0.148766	0.194042	0.189779	0.152779	0.20313		0.187615	0.198813	0.178057	0.176466		0.174911	0.00486002
568.137	0.167361	0.16762	0.184342	0.144857	0.160236	0.150752	0.147179	0.188903	0.187034	0.154125	0.201676		0.1783	0.201811	0.16561	0.172263		0.171471	0.00478725
568.761	0.164156	0.167912	0.182186	0.141371	0.159291	0.148222	0.144903	0.190735	0.191362	0.150855	0.199774		0.181233	0.202432	0.164343	0.172636		0.170761	0.00515153
569.42	0.163799	0.1644	0.181108	0.141481	0.155299	0.146257	0.142852	0.188009	0.183446	0.145998	0.193119		0.178818	0.194264	0.162268	0.170295		0.167428	0.00476405
570.033	0.159347	0.164936	0.176122	0.13794	0.153425	0.144459	0.140773	0.181931	0.182918	0.144892	0.191273		0.17646	0.186613	0.165956	0.166092		0.164876	0.00454261
570.655	0.158635	0.16079	0.172753	0.135185	0.152867	0.140592	0.137978	0.179741	0.182496	0.142632	0.186295		0.176518	0.178343	0.160194	0.162847		0.161858	0.00444435
571.318	0.154583	0.158448	0.170058	0.134455	0.148346	0.138794	0.135253	0.17916	0.174368	0.136044	0.184618		0.168813	0.182478	0.155468	0.160453		0.158756	0.00453417
571.929	0.15209	0.154497	0.169115	0.130294	0.145684	0.133755	0.132051	0.17706	0.177535	0.135851	0.179752		0.167433	0.1801	0.155238	0.160825		0.156752	0.00469523
572.55	0.150799	0.151863	0.165611	0.127356	0.141306	0.133065	0.129649	0.174066	0.169513	0.134986	0.173376		0.158234	0.179066	0.148784	0.153856		0.152769	0.00440935
573.192	0.146391	0.15035	0.155909	0.127575	0.140319	0.13039	0.127345	0.17201	0.166558	0.129552	0.177123		0.157026	0.17307	0.15374	0.149547		0.15046	0.00439017
573.827	0.143274	0.14796	0.157391	0.122593	0.136642	0.128341	0.124311	0.164726	0.165819	0.128878	0.171642		0.150874	0.167177	0.147516	0.151249		0.147226	0.00421584
574.447	0.141493	0.140008	0.159951	0.120714	0.13564	0.125038	0.122555	0.159854	0.161808	0.126618	0.167224		0.148287	0.163145	0.145672	0.145982		0.144266	0.00408759
575.084	0.138689	0.138008	0.150923	0.117593	0.130861	0.121651	0.119381	0.16057	0.155053	0.123781	0.166441		0.150931	0.162834	0.142907	0.141301		0.141395	0.004201
575.727	0.139713	0.137325	0.151732	0.115641	0.12986	0.119665	0.116445	0.156145	0.15157	0.121473	0.163365		0.150586	0.162628	0.142446	0.143216		0.140121	0.00421635
576.346	0.136774	0.133471	0.144724	0.11356	0.127227	0.117825	0.116024	0.158156	0.150303	0.120463	0.159226		0.145469	0.152289	0.138642	0.140503		0.136977	0.00392624
576.98	0.130719	0.133374	0.149441	0.1119	0.12561	0.114773	0.11372	0.153955	0.154525	0.114356	0.159003		0.146677	0.150842	0.13288	0.134278		0.13507	0.00428083
577.626	0.129205	0.131227	0.144994	0.110549	0.123235	0.112411	0.110475	0.147788	0.147031	0.113249	0.156933		0.146619	0.147637	0.131728	0.136406		0.132632	0.00407165
578.246	0.125599	0.129227	0.141625	0.106918	0.119587	0.111616	0.108762	0.147833	0.141437	0.111711	0.151676		0.141099	0.146603	0.134148	0.130341		0.129879	0.00393667
578.882	0.123684	0.124154	0.140817	0.105987	0.11744	0.108438	0.106907	0.142068	0.145448	0.110989	0.151452		0.137362	0.146086	0.131728	0.129597		0.128144	0.00402017
579.527	0.122616	0.124202	0.132866	0.102849	0.114894	0.107456	0.104562	0.142202	0.139431	0.107046	0.149886		0.138512	0.137091	0.128385	0.124436		0.125096	0.00388693
580.147	0.11892	0.122885	0.132462	0.100878	0.113162	0.105679	0.101387	0.139208	0.141964	0.104161	0.145636		0.134487	0.133266	0.122623	0.121297		0.122534	0.00389521
580.787	0.117941	0.115763	0.131923	0.0972645	0.108827	0.101749	0.0995471	0.137197	0.131515	0.101756	0.143007		0.133567	0.136367	0.121932	0.120712		0.119938	0.0039666
581.428	0.112108	0.115421	0.133944	0.095093	0.107053	0.100808	0.0958248	0.135231	0.128243	0.100554	0.138309		0.127587	0.132749	0.115362	0.116828		0.117008	0.00387243
582.05	0.108903	0.110202	0.124242	0.0937973	0.10339	0.0966894	0.0941112	0.131611	0.12476	0.0961298	0.134394		0.120343	0.125305	0.117437	0.114594		0.113061	0.00357864
582.7	0.106499	0.108055	0.129093	0.0902571	0.0997556	0.0950587	0.0925942	0.127678	0.122016	0.0943986	0.128969		0.120458	0.125615	0.109831	0.109966		0.110683	0.00365661
583.33	0.105519	0.105762	0.125051	0.0895819	0.0982962	0.0922782	0.0891809	0.124148	0.12096	0.0920903	0.127459		0.120228	0.123444	0.104414	0.111455		0.108658	0.00365374
583.954	0.102937	0.105274	0.115618	0.0850928	0.0957923	0.0888079	0.0868211	0.12303	0.117477	0.09084	0.124272		0.11442	0.119825	0.110061	0.103954		0.105615	0.00350036
584.619	0.102937	0.100982	0.114405	0.0843446	0.0929736	0.0861946	0.0845455	0.119634	0.113255	0.0863197	0.126788		0.114248	0.121376	0.0991126	0.102783		0.103327	0.00372214
585.234	0.0993304	0.101762	0.113866	0.0823373	0.0900118	0.0834142	0.0822419	0.116506	0.112727	0.0874738	0.118958		0.105623	0.114966	0.102685	0.102464		0.100958	0.00338333
585.859	0.0962583	0.0978106	0.110767	0.0802934	0.0882233	0.0828288	0.080767	0.114182	0.115155	0.0837229	0.12416		0.104703	0.114346	0.0972686	0.0985274		0.0992676	0.00367455
586.521	0.0936315	0.0935665	0.109015	0.0780124	0.0852616	0.0795884	0.0779016	0.115299	0.110511	0.0817031	0.113981		0.103093	0.112899	0.0998041	0.0959206		0.0966792	0.00356629
587.138	0.0937205	0.0936152	0.105511	0.0766802	0.0857481	0.0773306	0.0765812	0.108372	0.109561	0.0794429	0.11303		0.106313	0.113622	0.0902386	0.0962398		0.0950671	0.003548
587.767	0.0925629	0.0935177	0.101738	0.0734502	0.0815558	0.0762017	0.074994	0.109266	0.101011	0.0781926	0.110066		0.0982061	0.105351	0.0954247	0.0929946		0.0923022	0.00324688
588.424	0.0892682	0.0909322	0.101334	0.0723006	0.0800105	0.0745501	0.0736174	0.105825	0.102278	0.0759805	0.110066		0.101828	0.110727	0.0943875	0.0908133		0.0915946	0.00351978
589.044	0.086864	0.0866392	0.0963482	0.0710597	0.0787371	0.0735466	0.0709767	0.105423	0.109033	0.0743455	0.106039		0.0911914	0.109383	0.0848219	0.0876745		0.0888055	0.00356571
589.683	0.0874428	0.086249	0.0987738	0.0685779	0.0762904	0.0714142	0.0690664	0.0978254	0.0998501	0.0744898	0.106375		0.0879715	0.100389	0.0917368	0.0844825		0.086729	0.003222
590.328	0.0825898	0.0796144	0.0902843	0.0682677	0.0740584	0.0690519	0.0681252	0.0995683	0.100483	0.0694885	0.107046		0.0919963	0.099665	0.0890861	0.0860785		0.0850269	0.00342399
590.953	0.0829015	0.079712	0.0950007	0.0663698	0.0719694	0.067254	0.0655126	0.0986745	0.0970003	0.0678054	0.104529		0.0907314	0.10194	0.0870116	0.0804392		0.0837901	0.00356883
591.619	0.081922	0.077907	0.0936531	0.0636873	0.0697517	0.0660205	0.0638551	0.0948312	0.0928838	0.0657857	0.103019		0.0857291	0.0948058	0.0812493	0.0767684		0.0807913	0.00337655
592.236	0.0784937	0.0766874	0.0921709	0.0625194	0.0690363	0.0633446	0.0625629	0.0938033	0.0944671	0.0666994	0.0964195		0.0889489	0.0942889	0.0841305	0.0748		0.0798915	0.00334031
592.863	0.0754662	0.0757605	0.0843552	0.0611872	0.0667756	0.0627383	0.0624926	0.0908091	0.0910895	0.0647758	0.0990481		0.0837741	0.0930483	0.0798663	0.07347		0.0776438	0.00321387
593.524	0.0742195	0.0766386	0.0843552	0.0588514	0.0645435	0.0605223	0.059585	0.0897366	0.094256	0.0659299	0.0914419		0.0792893	0.0903602	0.0766394	0.0725655		0.075929	0.00316132
594.144	0.0714591	0.0720042	0.0827382	0.0565521	0.0628695	0.0592471	0.0584753	0.0903623	0.0859175	0.061073	0.0914419		0.0811293	0.0897399	0.073643	0.0711823		0.0738556	0.00320801
594.785	0.0702125	0.0720042	0.0836814	0.0562784	0.0614101	0.0586199	0.0560453	0.0877256	0.0751515	0.060015	0.0922808		0.076127	0.0862247	0.0714533	0.0699587		0.0718126	0.00306131
595.429	0.0716372	0.0715652	0.0811211	0.055147	0.0610381	0.0575746	0.0561155	0.0849995	0.080429	0.0592937	0.0883659		0.076242	0.0842604	0.0742192	0.0691607		0.0714113	0.00292244
596.056	0.0681644	0.069565	0.0769438	0.0525557	0.0593783	0.0560694	0.0537979	0.0841504	0.0810623	0.0598707	0.0907708		0.0746895	0.0776436	0.0709923	0.0682563		0.069594	0.00297935
596.721	0.0667397	0.0685406	0.0708799	0.0510411	0.0573323	0.0544596	0.052927	0.0857592	0.0768403	0.0573701	0.0864644		0.0767019	0.0803317	0.0726057	0.0642131		0.0681471	0.00303363
597.339	0.0658047	0.0656136	0.0731707	0.0505849	0.0551146	0.0522436	0.0522809	0.0810668	0.0743071	0.0554946	0.083668		0.0745745	0.0806418	0.0688026	0.0649579		0.0665551	0.00292439
597.972	0.0647807	0.0609304	0.075192	0.0504754	0.0541702	0.0509475	0.0503003	0.0791005	0.071035	0.0536192	0.0812071		0.0756095	0.0781605	0.061542	0.0649047		0.0647983	0.00291698
598.627	0.064469	0.0602962	0.0733055	0.0488513	0.0527251	0.0504248	0.0494716	0.0798155	0.0786346	0.0515994	0.079753		0.0716421	0.073198	0.0655757	0.0617658		0.0641018	0.00298333
599.253	0.0618867	0.0601986	0.0714189	0.0470812	0.052396	0.0491496	0.0480669	0.078743	0.0789513	0.0514071	0.0792497		0.0710672	0.0769199	0.0636165	0.060489		0.0633761	0.00310513
599.92	0.0597496	0.0615646	0.0747878	0.0468804	0.0505074	0.0470381	0.0477439	0.0766873	0.0726183	0.0521284	0.0771803		0.0676748	0.0707167	0.0654604	0.0593718		0.0620073	0.00287847
600.538	0.0584584	0.0591254	0.0618515	0.0460227	0.0502784	0.0451356	0.0454262	0.0717267	0.0638576	0.0481851	0.0793056		0.0707222	0.0760928	0.0654604	0.0579886		0.0599758	0.00292955
601.171	0.0558316	0.0590766	0.0658941	0.0439059	0.0481179	0.0458464	0.0453138	0.0739165	0.0650187	0.04756	0.0746077		0.0665248	0.0721641	0.062003	0.0548498		0.0587087	0.00280496
601.827	0.0553864	0.0552227	0.0592912	0.0442709	0.0485615	0.0451984	0.0439232	0.0698944	0.0707184	0.0455883	0.0724265		0.0642249	0.0727844	0.0556644	0.0566586		0.0573209	0.002742
602.453	0.0548521	0.0540519	0.062121	0.0422088	0.0469017	0.0430032	0.0427855	0.0704754	0.0651242	0.0455883	0.0719791		0.0646274	0.0692693	0.0626945	0.0563394		0.0568015	0.00276149
603.12	0.0550747	0.0575643	0.0696672	0.0413511	0.0458143	0.0434423	0.0423781	0.0676153	0.065652	0.0453479	0.0714757		0.0603151	0.0703031	0.0553187	0.0491573		0.0560318	0.00284789
603.739	0.0505779	0.055174	0.0622558	0.0399642	0.0435823	0.041728	0.0411139	0.0705201	0.0643854	0.0426068	0.0720909		0.06273	0.0700964	0.0572779	0.0511257		0.0550153	0.00299216
604.376	0.0503553	0.0507835	0.0641423	0.0397635	0.043153	0.0402228	0.0391334	0.0691347	0.06143	0.0420297	0.0691827		0.0585902	0.0652372	0.0596981	0.0520301		0.0536591	0.00284327
605.029	0.0485299	0.0534178	0.0656246	0.039727	0.0429384	0.0386966	0.0386277	0.0643976	0.0619577	0.0424625	0.0675048		0.0589926	0.0634796	0.0575084	0.0505405		0.0529604	0.00273579
605.658	0.0475058	0.0525884	0.0640075	0.0373729	0.0410641	0.0395329	0.0373214	0.0629676	0.0603745	0.0413084	0.0685675		0.0554278	0.0673049	0.052668	0.0474017		0.0516942	0.00285736
606.322	0.0453242	0.047515	0.0579437	0.0370627	0.0406491	0.0381531	0.0373916	0.0603756	0.0600578	0.0399619	0.0649881		0.0557728	0.0616186	0.0568169	0.0481997		0.0501221	0.0025795
606.944	0.0465263	0.0465393	0.0567309	0.0363875	0.0393328	0.0369406	0.0358465	0.0618503	0.0579468	0.0398657	0.0668337		0.0553703	0.0588272	0.0542814	0.0455929		0.0492581	0.00264145
607.597	0.0455468	0.0460515	0.059965	0.0352379	0.0392183	0.0376095	0.0357342	0.0636826	0.0600578	0.0376056	0.0656033		0.0551978	0.0632728	0.050824	0.0447417		0.0493566	0.00287575
608.234	0.0453687	0.0462466	0.059426	0.0356758	0.0371866	0.0351218	0.0339503	0.0626994	0.0538304	0.0384231	0.0613528		0.0538178	0.0543815	0.052207	0.0441565		0.0475896	0.00257941
608.865	0.0442111	0.0467344	0.0529578	0.0348182	0.0375443	0.0348918	0.0341188	0.0566216	0.0563636	0.0373651	0.0603461		0.0550253	0.0555188	0.0493258	0.042986		0.0465886	0.0023913
609.526	0.0430536	0.0455149	0.0528231	0.033997	0.0364855	0.0342437	0.0330653	0.0612694	0.0541471	0.0369804	0.0586682		0.0523229	0.0562425	0.050824	0.0448481		0.046299	0.00249294
610.153	0.0416288	0.0442465	0.0508018	0.0326466	0.0363567	0.0332193	0.0329951	0.0592136	0.0542526	0.0361629	0.058892		0.0500805	0.0532443	0.0486343	0.0403792		0.0448503	0.00243245
610.821	0.0404712	0.0450758	0.049589	0.0320626	0.0353838	0.0330312	0.0326439	0.0591243	0.0517194	0.034047	0.0595631		0.0488155	0.0568628	0.0497868	0.0410176		0.0446129	0.00255031
611.443	0.0412281	0.0438562	0.0526883	0.0312962	0.0343393	0.0316305	0.0322225	0.0569792	0.0486585	0.0349607	0.0569345		0.0472056	0.0573798	0.0473666	0.0406452		0.0438261	0.00246907
612.092	0.0414953	0.0444904	0.050667	0.0302378	0.0338957	0.0303343	0.0303403	0.0567557	0.0525638	0.0368361	0.0577734		0.0493905	0.0513833	0.0482886	0.0395812		0.0436022	0.00249951
612.734	0.0385567	0.0431245	0.0486457	0.030402	0.0332233	0.0306897	0.0300313	0.0578283	0.0500306	0.0338065	0.0562634		0.0497355	0.0531409	0.0418347	0.0380384		0.0423568	0.00251034
613.367	0.0400705	0.0418561	0.0491847	0.0303108	0.0321788	0.0308988	0.0297644	0.0557279	0.0483418	0.0324119	0.0573819		0.0508855	0.0508664	0.0431025	0.0371872		0.0420113	0.0024886
614.027	0.0386458	0.0390755	0.0493195	0.0289604	0.0320643	0.0301253	0.0287109	0.0528677	0.0502417	0.0332295	0.0574378		0.0474931	0.0520036	0.0474818	0.036602		0.0416173	0.00253382
614.656	0.0387794	0.0413683	0.0482415	0.0279932	0.0309769	0.0292681	0.028416	0.0523761	0.0413755	0.0329409	0.0562074		0.0452507	0.0508664	0.0444854	0.037134		0.0403787	0.0023761
615.323	0.0380225	0.0399048	0.0447379	0.0284859	0.0295032	0.0275748	0.0282053	0.0486669	0.0495029	0.0295747	0.0579412		0.0474356	0.045697	0.0403365	0.0362828		0.0394581	0.00244549
615.947	0.0389575	0.0389291	0.0463549	0.027829	0.0289595	0.0282647	0.0275029	0.0497395	0.0452809	0.0298632	0.0506706		0.0451357	0.0470411	0.042872	0.0378788		0.0390186	0.00220406
616.619	0.0382896	0.0360021	0.0472982	0.0272085	0.0293315	0.0280347	0.0271237	0.0493819	0.0422199	0.030296	0.0529077		0.0436408	0.0463174	0.0417195	0.0354848		0.0383504	0.00223393
617.239	0.0347723	0.0380998	0.0428514	0.0269348	0.0284873	0.0270521	0.0261123	0.0471028	0.0447531	0.0285167	0.0506146		0.0428358	0.0416649	0.0446007	0.034208		0.0372404	0.00215109
617.885	0.0361525	0.0363436	0.0428514	0.0247815	0.0271423	0.0258605	0.0251291	0.0475497	0.0492918	0.0277473	0.049552		0.0413408	0.042492	0.0368791	0.0339419		0.0364704	0.00229552
618.533	0.0345942	0.0352704	0.0448727	0.0248545	0.0266845	0.026195	0.0239632	0.0453152	0.0435921	0.0283244	0.0501672		0.0427783	0.0437327	0.0383773	0.0305903		0.0359541	0.0022656
619.167	0.0346387	0.0364412	0.0423124	0.0244165	0.0253395	0.0250661	0.0243003	0.0447342	0.0420088	0.030296	0.0500554		0.0429508	0.0470411	0.0357266	0.0313351		0.0357775	0.00226773
619.828	0.0320119	0.0360021	0.0444684	0.0237231	0.0257402	0.0238535	0.0235559	0.0468793	0.0440143	0.0261604	0.0478742		0.0399034	0.0402175	0.0413737	0.0320267		0.035187	0.00232397
620.459	0.0335702	0.0318555	0.0433904	0.0227194	0.0250391	0.0236236	0.0227412	0.0456727	0.0408478	0.025391	0.0479301		0.0398459	0.0445598	0.0389536	0.0326119		0.0345835	0.00234347
621.125	0.0319229	0.0308799	0.0397521	0.0239785	0.0243237	0.0218466	0.023289	0.0445108	0.0428532	0.0260642	0.0491046		0.0402484	0.0423887	0.0368791	0.0308563		0.0339265	0.00230022
621.752	0.03219	0.0312701	0.0388088	0.0223909	0.024109	0.02331	0.0225164	0.0441533	0.038209	0.0249582	0.0461404		0.0381785	0.0406311	0.0359571	0.0301647		0.0328658	0.00209674
622.422	0.0304981	0.0320994	0.037596	0.0225004	0.023737	0.0224737	0.0218001	0.045494	0.0420088	0.0252467	0.0477064		0.0391559	0.0422853	0.0360724	0.0287815		0.0331637	0.00231463
623.047	0.0310324	0.0340996	0.0400216	0.0209128	0.0242807	0.021972	0.0211539	0.0429913	0.038209	0.0249101	0.0449659		0.0355336	0.0385633	0.0367639	0.0316543		0.032471	0.0020967
623.72	0.0284946	0.0305384	0.035979	0.0207668	0.0231933	0.0227037	0.0206483	0.0430807	0.0353592	0.0254391	0.0414984		0.0343261	0.0409412	0.0353809	0.0268663		0.0310144	0.00198228
624.341	0.0301865	0.0323434	0.0366527	0.0193799	0.0226925	0.0202368	0.0198617	0.0411144	0.0387368	0.0241407	0.0422255		0.0355911	0.0383566	0.0367639	0.0296859		0.0311979	0.00209665
625.006	0.030231	0.0303432	0.0396173	0.0196171	0.0209327	0.0214912	0.0194543	0.0389246	0.0416922	0.0235636	0.0428407		0.0389834	0.0363922	0.0342284	0.0268131		0.0310083	0.00220746
625.638	0.0260013	0.02927	0.0335534	0.01865	0.0209327	0.0208013	0.01937	0.0405334	0.0327204	0.023275	0.0455252		0.0350736	0.0375295	0.0337674	0.0255363		0.0295026	0.0021328
626.285	0.0278268	0.0305872	0.0339577	0.0190879	0.020532	0.019965	0.0189487	0.0385671	0.039159	0.0230346	0.0407714		0.0299563	0.0376329	0.0367639	0.0259619		0.0295168	0.00205973
626.935	0.0288063	0.0291237	0.0344967	0.01865	0.0202459	0.0194006	0.0180637	0.039148	0.0365202	0.0234674	0.0414984		0.0344411	0.0339109	0.032615	0.0281431		0.0292354	0.0019986
627.573	0.0252444	0.028831	0.035979	0.0185952	0.0201314	0.0200069	0.018148	0.0392374	0.0337759	0.0242368	0.0405476		0.0328887	0.0395972	0.031232	0.0269727		0.0290283	0.0020337
628.232	0.0264465	0.0291237	0.0346315	0.0174456	0.0198739	0.0192124	0.0171367	0.0408016	0.0354647	0.0224094	0.0409391		0.0326587	0.0403209	0.0350352	0.0262279		0.0291819	0.00222944
628.868	0.027337	0.0251234	0.034901	0.0184675	0.0189438	0.0185225	0.0177407	0.039014	0.0325093	0.0225056	0.0393732		0.0333487	0.0390803	0.0339979	0.0251107		0.0283984	0.00209171
629.529	0.0238642	0.0266845	0.0318016	0.0181573	0.0189438	0.0185644	0.0165046	0.0375839	0.0324038	0.0217362	0.0392613		0.0288063	0.0319466	0.0337674	0.0256427		0.0270446	0.00189235
630.164	0.025378	0.0286358	0.0330144	0.0173543	0.0180854	0.0196096	0.016322	0.0350813	0.0284984	0.0206782	0.0392054		0.0292663	0.0310161	0.0295033	0.0238338		0.0263655	0.00178704
630.828	0.0259123	0.0270748	0.0295108	0.0173361	0.0180281	0.0176027	0.0159568	0.0350366	0.0315594	0.0207744	0.0370801		0.0319687	0.0337041	0.0306558	0.0253767		0.0265052	0.00182488
631.463	0.0280048	0.0271723	0.0344967	0.0176098	0.0178278	0.0191288	0.015423	0.0351707	0.033987	0.0196684	0.0411629		0.0270239	0.03205	0.0331912	0.0221846		0.0269401	0.00204987
632.127	0.0230628	0.0242941	0.0328797	0.0163507	0.017885	0.0188361	0.0154792	0.0348578	0.0305039	0.0176967	0.0393172		0.0299563	0.0343245	0.032615	0.0221314		0.0260127	0.0020337
632.761	0.0223059	0.0228794	0.0288371	0.0163142	0.0168119	0.0184389	0.0151561	0.0347238	0.0291317	0.017312	0.0384224		0.0326587	0.0292585	0.0290423	0.020429		0.0247815	0.00191872
633.427	0.0233745	0.0248307	0.0280286	0.0154565	0.0164256	0.0176236	0.0143414	0.031953	0.0294484	0.018947	0.0392054		0.0296113	0.0313262	0.0320387	0.0211738		0.024919	0.00192279
634.059	0.0236416	0.0238551	0.0285676	0.0150003	0.0164113	0.0180835	0.0141026	0.0343663	0.0345148	0.0179853	0.0352904		0.0298988	0.0296721	0.030771	0.0208546		0.0248677	0.00193421
634.726	0.023508	0.0254161	0.0301846	0.0142521	0.0159392	0.0182717	0.0140043	0.0320424	0.0291317	0.0182257	0.0368005		0.0291513	0.0328771	0.0324997	0.020961		0.0248844	0.00194755
635.359	0.0227512	0.0249771	0.0296456	0.0145258	0.0155385	0.0179163	0.0141307	0.0319083	0.0303983	0.0164464	0.0401562		0.0285189	0.0325669	0.0259306	0.0193118		0.0243148	0.00203511
636.026	0.0232409	0.022733	0.0289718	0.014836	0.014122	0.0183762	0.0135689	0.0327127	0.0298706	0.0176006	0.0380309		0.026104	0.0343245	0.0300795	0.0185138		0.0242057	0.00204069
636.659	0.0221724	0.0219525	0.0265463	0.0143068	0.0147373	0.0184598	0.0127823	0.0312827	0.032826	0.0152923	0.0361293		0.0253565	0.031533	0.0265069	0.018567		0.0232301	0.00193917
637.326	0.0202134	0.0221964	0.0296456	0.0136864	0.0143653	0.0176654	0.0133863	0.0290929	0.030715	0.0170716	0.0398765		0.0258165	0.0287416	0.0258154	0.0188862		0.023145	0.00197218
637.961	0.02146	0.0232209	0.0274896	0.0139784	0.0135783	0.0167874	0.0127401	0.0295845	0.0291317	0.0143305	0.0342837		0.024724	0.0286382	0.0269678	0.0180882		0.0223336	0.00181003
638.627	0.0209257	0.0218549	0.0269505	0.0128105	0.0128915	0.0160557	0.0124873	0.029942	0.0279707	0.0172639	0.036409		0.0289788	0.0308093	0.0270831	0.0180882		0.0227014	0.00196125
639.262	0.0204805	0.021611	0.0262768	0.012482	0.0132779	0.0162647	0.0116445	0.030523	0.0246987	0.0154366	0.0330533		0.0232866	0.0254332	0.0299643	0.018035		0.0214979	0.00177488
639.928	0.01959	0.0212695	0.0293761	0.0128834	0.0127771	0.0160138	0.0122906	0.0310145	0.0271263	0.015677	0.03406		0.024494	0.0260535	0.0262764	0.0174498		0.0217568	0.00184229
640.564	0.0207476	0.0214647	0.0254683	0.0115148	0.0127914	0.0149058	0.0108579	0.0278416	0.0218488	0.0141381	0.0328855		0.0221941	0.0243993	0.0237409	0.016439		0.0200825	0.00166497
641.229	0.0200798	0.018684	0.0231775	0.0115331	0.0115323	0.0136515	0.0116866	0.0268137	0.0248042	0.0160617	0.0306484		0.0228266	0.0272942	0.0301948	0.015641		0.0203086	0.00175356
641.867	0.0170968	0.0199036	0.0220994	0.0114601	0.0121904	0.0133379	0.0109984	0.0264115	0.0217433	0.0126474	0.0314873		0.0217916	0.0318432	0.0245477	0.015641		0.0195466	0.00180266
642.531	0.0168296	0.0175132	0.0243902	0.0106936	0.0114321	0.0130243	0.0101696	0.0256071	0.0252264	0.0130802	0.0300332		0.0221941	0.0248129	0.0246629	0.0145237		0.0189462	0.00170599
643.171	0.0155385	0.017123	0.0211562	0.0104929	0.0104878	0.0121881	0.00920042	0.0242217	0.0275485	0.0113971	0.0269013		0.0217916	0.0249163	0.0194768	0.0144173		0.0177905	0.00164762
643.834	0.0128226	0.0155619	0.0200782	0.0100184	0.0103447	0.0118118	0.0092847	0.0230151	0.0214266	0.0109162	0.0257268		0.0208717	0.0225384	0.0201683	0.0124489		0.016469	0.0014632
644.479	0.014559	0.0149277	0.0172483	0.00947098	0.00955777	0.00993026	0.00886331	0.0209147	0.0176268	0.0101468	0.0262861		0.0201817	0.0208842	0.0185548	0.0123425		0.015433	0.00138009
645.137	0.0128671	0.0137081	0.0215604	0.00936148	0.00839882	0.00986754	0.00827336	0.0235961	0.0174157	0.0100025	0.0225389		0.0162144	0.0241925	0.0160194	0.0121829		0.0150799	0.00146809
645.795	0.0117985	0.0137569	0.0154966	0.00859505	0.00865636	0.00913584	0.00738843	0.0199315	0.0194212	0.00971397	0.0213644		0.0179968	0.0194367	0.0162499	0.0113317		0.0140183	0.00124818
646.44	0.0144254	0.0138057	0.0164398	0.00786511	0.00822712	0.00890587	0.00730415	0.0195293	0.0206878	0.00928117	0.0233778		0.0183418	0.0191266	0.0187853	0.0118105		0.0145276	0.00138372
647.119	0.0112643	0.0146838	0.0177874	0.00833957	0.00736864	0.00817417	0.00702322	0.0176971	0.0137215	0.00658819	0.0206933		0.0170768	0.0174724	0.0129077	0.0107465		0.0127696	0.00120516
647.744	0.0110417	0.0140008	0.0203477	0.00720816	0.00706817	0.00786058	0.0063209	0.0192165	0.0158325	0.00774232	0.0181765		0.0184568	0.01282	0.0135992	0.00782048		0.0125008	0.00129642
648.421	0.00868195	0.00970789	0.0132058	0.00698918	0.00575183	0.00622993	0.00581523	0.0163117	0.0161491	0.00620347	0.0121923		0.0136845	0.0147843	0.0115247	0.0098953		0.0104751	0.000983726
649.05	0.00730174	0.0114641	0.0140143	0.0043249	0.00495058	0.00572819	0.00495839	0.0153732	0.00981613	0.00639583	0.0101229		0.013167	0.0108556	0.00956552	0.00787368		0.0090608	0.000902534
649.724	0.00489751	0.00663453	0.00956744	0.00359496	0.00394902	0.00393029	0.00415775	0.00960825	0.00992168	0.00379903	0.00559278		0.00816467	0.00889128	0.00703008	0.00452205		0.00628409	0.000619148
650.356	0.00494203	0.00268308	0.00444684	0.00209858	0.00260406	0.00311497	0.00290761	0.00732908	0.0131937	0.0017312	0.00671133		0.00459982	0.00940821	0.00437939	0.00473485		0.00499232	0.000798778
651.027	0.000489751	0.00287822	0.000404258	0.00204383	0.00175989	0.00133797	0.00167153	0.00455833	0.00316649	0.00221209	0.000782989		0.00287489	0.00568628	0.00265069	0.00393684		0.00243027	0.000386609
651.664	0.00258232	0.00356118	0.00336882	0.00155112	0.00094433	0.000857138	0.00146083	0.00205572	0.00158325	0.00120222	0.00296417		0.00218491	0.00609983	0.00161346	0.00127681		0.00222041	0.000352489
652.331	0.00129116	0.000195133	0.00161703	0.000291976	8.58482e-05	0.000313587	0.000702322	0.00098317	-0.00158325	0.000480889	-0.000391495		0.000862466	0.00578967	-0.000921978	0.000904409		0.000708062	0.000421301
652.975	0.00151378	-0.000926884	0.00296456	0.00036497	0.000744018	4.18116e-05	0.000407347	0.00250261	-0.000316649	0.0030296	-0.00139819		0.000172493	0.00217113	-0.00115247	0.000585206		0.000713556	0.000372042
653.637	-0.00142473	0.00151228	0.00296456	-0.000145988	0.000701094	-4.18116e-05	0.000744461	0.00192165	0.00158325	0.00153885	-0.00341159		0.00195492	0.00186097	0.0019592	-0.00133001		0.000692474	0.000436873
654.31	-0.000445228	0.000634183	0.000134753	-0.000328473	0.000629554	-0.000229964	0.000337115	0.00223448	-0.000949948	0.0012984	0.00173376		0.000574977	0.00299822	0.00115247	-0.000904409		0.000591326	0.000293562
654.944	-0.00080141	4.87833e-05	0.000673764	-0.000419716	-0.000114464	2.09058e-05	0.000927065	0.0021451	0.00358869	0.00120222	0.000671133		-0.00431233	-0.00413548	0.00080673	0.000798008		7.32666e-05	0.000527479
655.621	0.00146925	0.000487833	0.00121277	-0.000821183	0.000300469	-0.00039721	0.000224743	-0.000268137	0.000949948	0.000721334	0.0020134		0.000287489	-0.00444564	0.000921978	-0.000319203		0.000155856	0.000383112
656.252	0.001959	0.00014635	-0.00121277	-0.000145988	1.4308e-05	-0.000418116	0.00023879	-0.000446895	-0.00263875	0.000480889	-0.00123041		0.00212741	-0.00196435	0.000230494	0.00138321		-9.84552e-05	0.000342933
656.925	0.00151378	0.00307335	0.00296456	0.00012774	0.000472165	-6.27174e-05	-0.000154511	0.000893791	-0.0014777	0.00254871	-0.000391495		0.000344986	-0.00485919	-0.000230494	-0.000478805		0.000285611	0.000503388
657.562	-0.00102402	-0.00107323	0.000943269	-0.000419716	0.000228929	0.000376305	0.000547811	-0.000312827	-0.00358869	0.00125031	-0.00134227		0.00126495	-0.00258467	0.00149821	0		-0.000282376	0.000374364
658.231	0.00111307	-0.00136593	0.0025603	-0.000784686	4.29241e-05	0.000313587	-0.000351161	-0.00160882	0.0025332	0.000480889	0.000391495		0.00166743	-0.000827096	0.00368791	0.00180882		0.000644129	0.000402388
658.878	-0.00031166	0.00151228	0.00363832	-0.000638698	7.15402e-05	8.36232e-05	-0.0003933	-0.00201103	-0.00369424	0.000336623	-0.000671133		-0.00103496	-0.00341177	0.00253544	-0.000585206		-0.000304945	0.000500186
659.538	-0.000578796	0.00151228	0.000134753	-0.000164237	-0.000357701	-0.000146341	-2.80929e-05	-4.46895e-05	-0.00179435	0.000480889	-0.00234897		-0.000977461	-0.00113726	-0.000921978	0.00228762		-0.000272289	0.000300854
660.219	0.00146925	0.00126837	0.00202129	-9.12425e-05	-0.000157388	-0.00110801	-0.00019665	0.00147475	0.0025332	0.000528978	-0.00128634		-0.00149494	-0.00134403	-0.00149821	0.000212802		0.000155455	0.000349474
660.849	0.00133568	0.00141472	0	-1.82485e-05	0.000228929	0.000229964	0.000224743	0.00134069	0.00200545	0.0012984	-0.00145412		-0.000229991	-0.00217113	0.00103722	-0.00095761		0.000285646	0.000301558
661.524	0.00080141	0.00331727	-0.00134753	-0.000291976	-0.000100156	0.000188152	0.000323068	0.000491585	0.00116105	0.000673245	-0.000838917		0.00166743	-0.00279145	-0.00322692	0.00170242		0.000115245	0.000437137
662.161	0.000445228	0.00443928	-0.00121277	0.000711692	-0.000243237	-0.000376305	-0.00023879	0.00357516	-0.00137215	0.000577067	0.00139819		0.000517479	-0.00134403	0.00403365	0.000691607		0.000773471	0.00048276
662.831	0.00173639	0.00385388	-0.000808516	0.000766437	-0.000186004	-0.000209058	-0.000112372	0.000849101	-0.00284984	0.00187547	-0.000782989		-0.00137994	-0.0063066	-0.000345742	0.000319203		-0.000238705	0.000590467
663.479	0.001959	0.0023416	0.000269505	0.000912425	0.000515089	0.000209058	-0.000463533	0.0029942	-0.000949948	-0.0012984	-0.00257268		0.000114995	-0.000723709	-0.00080673	0.000478805		0.000198645	0.000376368
664.14	0.000623319	0.00239038	0.000673764	0.000675195	-5.72321e-05	-0.000104529	0.000126418	0.00183227	-0.0002111	-0.000192356	0.00123041		-0.000344986	0.00465241	-0.00495563	-0.000266003		0.000404822	0.000516074
664.82	0.000712365	0.00190255	-0.00202129	0.000894177	-0.000128772	0.000229964	-0.000337115	0.00263668	0.00390534	-0.000192356	0.00335567		0.00183993	0.00175758	-0.0041489	-0.00122361		0.000612148	0.0005445
665.452	-0.00289398	0.000243917	-0.00107802	0.000583952	0.000829866	0.000334493	-0.000154511	0.00335172	0.00306094	0.000144267	0.00151005		-0.00270239	-0.00217113	-0.00080673	0.000266003		3.45631e-05	0.00046999
666.126	-0.00347278	0.000829317	0.000673764	0.000510958	0.000329085	0.000271775	-0.000266882	0.00183227	0.00464419	-0.00091369	0.000335567		-0.00183993	0.000310161	-0.000115247	-0.00138321		0.000116357	0.000461852
666.767	-0.00227066	0.000926884	-0.000539011	0.00049271	-0.000257545	0.000229964	0.000449486	0.000491585	0.0027443	0.00206782	-0.00223711		0.00218491	-0.000827096	-0.00265069	-0.000851209		-3.04413e-06	0.000420495
667.436	-0.000667842	0.00073175	0.00269505	7.2994e-05	0.000443549	-0.000292681	-0.000449486	-0.00120662	0.0012666	0.000432801	-0.00123041		0.00454232	0.00289483	-0.00299643	0.00101081		0.000483149	0.000483083
668.118	-0.00080141	-0.0002927	0.00121277	0.000583952	-0.000686786	0	-0.000224743	-0.000759722	0.00295539	0	-0.000279639		-0.00178243	0	-0.000230494	0.000904409		3.99065e-05	0.000280101
668.747	-0.00289398	0.00156107	0.00188654	0.000237231	0.000186004	0.000334493	-0.000168557	0.0025473	0.000527749	0.00110605	-0.000894845		0.00166743	-0.000206774	0	-0.000585206		0.000353634	0.00034284
669.424	-0.000356182	0.000243917	-0.000269505	-0.000200734	-0.000114464	-0.00039721	-0.000589951	0.000625654	0.0018999	-0.000528978	0.00234897		-0.00206992	-0.00134403	-0.00207445	-0.00106401		-0.0002594	0.000317234
670.063	-0.00213709	-0.000829317	-0.00134753	0.000510958	-0.000600937	-0.000919855	-0.00023879	0.00277075	0.00411644	-0.000336623	0.00212526		-0.00287489	-0.00113726	-0.00288118	0.000159602		-0.000241364	0.000511112
670.734	-0.00106855	4.87833e-05	-0.00121277	0.000547455	-0.000271853	0	-0.000772554	0.00294951	-0.00179435	0.000288534	0.00257268		-0.00333487	0.00434225	-0.00138297	0.000106401		6.78464e-05	0.000507271
671.401	-0.00173639	-0.000390267	0.000404258	-1.82485e-05	-0.000414933	0.000480834	-0.000112372	0.00120662	-0.000527749	-0.00158694	0.00106263		-0.00149494	-0.000930483	0.000230494	0.000478805		-0.000223245	0.000236689
672.046	0	0.00136593	-0.00161703	0.000456213	-0.000128772	0.000229964	9.83251e-05	0.00411144	0.000738849	-0.00139458	-0.000335567		-0.000459982	0.00268806	-0.00403365	0.00133001		0.000203281	0.000483695
672.724	0.000578796	0.00014635	-0.00336882	-0.000437964	0.000157388	-0.000167246	-5.61858e-05	0.00379861	-0.00369424	-0.00144267	0.00190154		0.00166743	0.00206774	-0.00230494	-0.00159602		-0.000183349	0.00053514
673.363	-0.000222614	0.00126837	0.00390783	-0.000912425	-0.000186004	0.00064808	-0.00043544	0.000446895	-0.000738849	-0.00115413	0.00145412		0.000919963	0.00506596	-0.000230494	-0.00154282		0.000552563	0.000472894
674.034	0.000267137	0.000195133	0.000943269	-0.000346722	-0.000386317	-8.36232e-05	-0.000280929	0.00111724	0.00200545	0.000192356	0.000335567		0.00442732	0.000930483	-0.00103722	0.000851209		0.00060869	0.000334408
674.718	0.000133568	0.0011708	-0.000808516	-0.000200734	0.000629554	-0.000146341	-0.000294975	0.00227917	-0.0010555	-0.000192356	0.000615206		0.00304738	0.00134403	-0.00311167	-0.00212802		8.54397e-05	0.000405357
675.349	0.00271589	0.000195133	-0.00282981	-0.000437964	-8.58482e-05	-0.000439022	7.02322e-05	4.46895e-05	-0.0010555	-0.000769423	0.00324381		0.00385235	0.00144742	-0.00437939	-0.00117041		2.68105e-05	0.000558582
676.026	0.000623319	-0.00141472	0.000404258	0.000748189	4.29241e-05	0.000146341	-0.000365208	0.000670343	0.000844398	-0.00192356	0.00257268		0.00201242	0.00423887	0.000115247	-0.00180882		0.000460445	0.000419034
676.668	-0.000489751	0.000926884	0.00148228	1.82485e-05	0.000186004	0.00025087	0.0003933	0.0021451	0.000422199	0.00091369	-0.000223711		0.00189742	0.00361854	-0.0021897	-0.000744808		0.000573771	0.000354015
677.338	-0.000890456	-0.000390267	0.000943269	-0.000164237	0.000400625	-0.000564457	8.42787e-05	0.00160882	0.000527749	-0.00091369	-0.00279639		-0.00293238	-0.00165419	0.00184396	-0.000744808		-0.000376145	0.000358817
678.02	-0.00111307	-0.00014635	0.000673764	-0.000383219	0.000228929	-0.000585363	-0.00019665	0.00093848	0.00179435	0.000865601	-0.00162191		0.00201242	-0.00124064	-0.000460989	-0.00250043		-0.000115672	0.000320923
678.655	0.00151378	-0.0011708	-0.00242555	-0.000328473	0.000314777	-0.000668986	7.02322e-05	0.00294951	-0.00854953	-0.000144267	-0.00285232		0.00333487	-0.00217113	-0.00184396	-0.000532005		-0.00083359	0.000721278
679.329	-0.000178091	-0.0008781	-0.000673764	-3.6497e-05	-0.000186004	-0.000292681	0.000505672	0.00151944	-0.000633299	-0.000673245	-0.000782989		0.00465731	-0.00217113	-0.000115247	-0.000532005		-3.13753e-05	0.000390945
679.987	0.000756888	0.00195133	-0.00134753	0	-0.000100156	-0.000167246	0.000140464	0.00218979	0.0027443	0.00105796	-0.000950772		0.00390984	-0.00568628	-0.00253544	0.000851209		0.000187624	0.000597014
680.646	0.00129116	0.000975667	-0.00107802	0.00072994	0.000114464	2.09058e-05	-8.42787e-05	0.00107255	-0.000633299	-0.000721334	-0.00106263		-0.00218491	-0.00382532	-0.000921978	-0.000478805		-0.000452393	0.0003447
681.324	0.00142473	-0.000195133	-0.00242555	0.000218982	-0.000357701	-0.000459928	-0.000112372	0.00245792	-0.0016888	-0.000865601	-0.000950772		-0.000689972	-0.003205	-0.00115247	0.000372404		-0.000508618	0.000360109
681.967	-0.00325016	-0.00253673	-0.00148228	-0.000218982	-0.000214621	-0.000418116	0.000323068	0.00093848	-0.000422199	0.000240445	-0.000447422		0.00126495	-0.000620322	-0.00115247	-0.000904409		-0.000593385	0.000306558
682.637	-0.00124664	-0.00112202	-0.000943269	0.00164237	8.58482e-05	0.000125435	-0.000365208	0.000312827	0.0023221	-0.000192356	0.000335567		0.000114995	-0.00217113	-0.00357266	-0.00101081		-0.000378997	0.000368745
683.321	-0.00213709	-0.00185377	0.00377308	-9.12425e-05	-0.000171696	4.18116e-05	0.000337115	0.001296	0.0002111	-0.000817512	-0.000671133		-0.00103496	0	-0.00103722	0.000638407		-0.000101141	0.000362773
683.958	0.00258232	-0.000926884	-0.000404258	9.12425e-05	0.000429241	0.000167246	1.40464e-05	0.00393268	0.00538304	-0.00105796	0.00145412		-0.00114995	0.0063066	-0.00126772	-0.00101081		0.00096953	0.000637006
684.631	-0.00240423	0.000780533	0.00269505	0.000273728	0.000329085	-0.000459928	0.000294975	0.00241324	0.0012666	-0.000192356	0.00134227		-0.0025874	0.00196435	-0.000691483	0.00122361		0.000416536	0.000398374
685.31	0.00218162	0.000243917	-0.000134753	0.000328473	0.000472165	-0.000188152	0.000407347	0.000268137	0	-9.61779e-05	-0.00190154		0.00304738	0.00672015	0	0.000266003		0.000774305	0.000509859
685.95	-0.000489751	-0.000341483	-0.0025603	0.000109491	-0.000314777	4.18116e-05	0.000182604	-0.00111724	0.00538304	0.00139458	-0.000335567		-0.00126495	-0.00196435	-0.00149821	0.000851209		-0.000128259	0.000475704
686.627	-0.000578796	-0.000341483	0.000943269	-0.000255479	7.15402e-05	0.000627174	-0.000210697	0.00120662	0.000949948	0.00139458	-0.00156598		-0.000172493	0.00134403	-0.00149821	0.00106401		0.000198536	0.000250966
687.282	0.00111307	-0.00136593	0.00296456	0.000602201	-0.00014308	-0.000271775	-9.83251e-05	-0.00353047	0.00010555	-0.00100987	-0.00178969		0.00316237	0.0023779	-0.00080673	0.000319203		0.000108599	0.000464394
687.945	0.00129116	-0.000195133	0.00323407	0.000510958	-0.000100156	0.000292681	0.000210697	-0.000536275	0.00327204	0.000336623	0.00251675		0.00316237	0.0039287	-0.00253544	-0.00106401		0.000955002	0.000484631
688.625	-0.000712365	0.000829317	0.000404258	1.82485e-05	-0.000772634	2.09058e-05	0.000365208	0.00125131	-0.00242765	-0.00125031	0.00223711		0.00229991	-0.00299822	0.000230494	0.000638407		8.93262e-06	0.000383315
689.271	0.000667842	0.000390267	-0.000269505	0.000437964	-0.000672478	-0.000209058	0.000449486	-0.000491585	0.00422199	-4.80889e-05	0.000727061		0.0025299	-0.0023779	0.00345742	0.000904409		0.000647848	0.000429226
689.941	-4.45228e-05	-0.000195133	0.00161703	0.00100367	0.000128772	-0.000188152	0.000294975	-0.000446895	0	-9.61779e-05	-0.00206933		0.00373735	0.003205	-0.000345742	0.000904409		0.00050035	0.000376161
690.623	-0.00102402	-0.00131715	-0.000673764	-0.000310225	0.00014308	6.27174e-05	-8.42787e-05	0.00277075	-0.00284984	0.000192356	0.000838917		0.00339236	-0.000723709	0.0019592	-0.00196842		2.71982e-05	0.000434459
691.266	-0.000489751	-0.000926884	-0.00202129	-0.000985419	-0.000443549	-0.00039721	0	-0.000715033	-0.0023221	0.000480889	0.00380309		0.00281739	0.0015508	0.000576236	0.000319203		8.30915e-05	0.000424159
691.938	-4.45228e-05	0.00126837	-0.000404258	-0.000255479	0.000171696	0.000313587	-0.000182604	-0.00093848	-0.00390534	-0.000240445	0.00251675		0.00109246	0.00485919	0.00115247	0.00101081		0.000427614	0.000482736
692.622	-0.000133568	0.0002927	0.00471635	-0.000401467	0.000128772	-0.000439022	5.61858e-05	-0.00205572	-0.00633299	-0.000384712	-5.59278e-05		-0.00304738	0.000103387	-0.00276593	0.000638407		-0.000645394	0.000610668
693.263	0.000178091	-0.0008781	0	-1.82485e-05	0.000744018	2.09058e-05	0	-0.000759722	-0.000844398	0.000480889	0.00128634		-0.00074747	0.00279145	-0.00357266	-0.000425604		-0.000116301	0.000349328
693.938	0.000178091	0.00170742	-0.000673764	-0.00109491	-0.000100156	-0.000543551	-8.42787e-05	-0.00218979	-0.000422199	-0.000384712	-0.00178969		-0.000919963	0.0023779	0.00080673	0.000212802		-0.000194671	0.000307565
694.622	0.000712365	0.000195133	0.00175179	-0.000547455	-0.000300469	-0.000188152	2.80929e-05	-4.46895e-05	0.00137215	-0.00105796	-0.0020134		-0.00109246	-0.00382532	-0.00668434	0.00202162		-0.000644873	0.000575095
695.263	-0.000623319	-0.00073175	0.00431209	-3.6497e-05	0.000443549	-0.00104529	-2.80929e-05	0.000446895	0.0018999	0.0012984	-0.00223711		-0.00132245	0.00206774	0.00242019	-0.00133001		0.00036895	0.000452076
695.938	-0.000133568	-0.000341483	0.00296456	-0.000218982	0.000372009	8.36232e-05	-0.000407347	0.000446895	0.00200545	0.000528978	-0.000559278		-0.000114995	0.00527273	0.00103722	0.00170242		0.000842549	0.000409629
696.622	-0.0015583	0.0014635	-0.000808516	0.000547455	0.000558013	-0.00089895	7.02322e-05	-8.93791e-05	-0.00221655	-0.000961779	-0.00111856		-0.000459982	-0.000723709	0.000345742	0.00164922		-0.000280104	0.000277258
697.263	-0.00400705	-0.00229282	-0.000539011	-0.00012774	0.000200312	-0.000439022	0.000379254	0.00138538	-0.00379979	0.000240445	0.00106263		0.00264489	-0.00113726	-0.00184396	0.000638407		-0.000509022	0.000476853
697.938	-0.000934979	-0.00136593	0.000404258	-0.000109491	0.000357701	0.000439022	5.61858e-05	0.00120662	0.000633299	-0.000528978	-0.000447422		0.00178243	0.00124064	0.00138297	-0.000904409		0.000214128	0.000242362
698.623	-0.00106855	-0.0023416	0.00282981	-0.000474461	0.000214621	0.000167246	0.000674229	0.000446895	-0.00295539	0	0.00123041		-0.000287489	-0.000516935	-0.00115247	-0.00095761		-0.00027942	0.00036028
699.265	-0.00249328	0.0014635	-0.000269505	5.47455e-05	0.000286161	0.000271775	0.000252836	-0.000178758	0.000949948	-0.00134649	0.000671133		0.000287489	-0.0015508	-0.00172871	0.00143641		-0.000126236	0.000301991
699.94	0.00164734	0.00043905	-0.000539011	-0.000383219	-0.000572321	-0.000188152	1.40464e-05	0.00134069	0.000844398	0.00139458	0		-0.00362236	0.000516935	-0.000460989	-0.00117041		-4.92948e-05	0.000331641
700.624	-0.000934979	-0.000243917	-0.000539011	-7.2994e-05	-5.72321e-05	-2.09058e-05	-0.00023879	0.000223448	-0.0010555	0	-0.000838917		-0.00206992	-0.00330838	-0.00242019	-0.000532005		-0.000807286	0.000265049
701.27	-0.000222614	0.000487833	0.00242555	0.000583952	0.000171696	0.000418116	2.80929e-05	0.00263668	-0.000422199	-0.000144267	-0.00162191		-0.00183993	-0.0023779	0.00242019	0.000744808		0.000219207	0.000385633
701.943	-0.000534274	0.00131715	0	-0.000894177	-0.000443549	-4.18116e-05	0.000323068	0.0016982	-0.000738849	-0.000144267	0.00111856		-0.000459982	-0.00165419	-0.00103722	-0.000585206		-0.000138437	0.00023808
702.626	-0.000667842	0.00273187	-0.00188654	3.6497e-05	0.000214621	0.000125435	0.000421393	0.000759722	0.00116105	-0.00125031	0.000111856		-0.00287489	-0.003205	0.00253544	0.000159602		-0.000108473	0.000436568
703.28	0.000267137	0.000487833	0.000539011	-0.000456213	7.15402e-05	-0.00104529	0.000491626	-0.00093848	0.0002111	-0.000384712	0.00262861		-0.00103496	-0.00547951	-0.000921978	0.00106401		-0.000300018	0.00044646
703.948	0.00164734	0.000682967	-0.000808516	-5.47455e-05	-0.000429241	-0.000522645	-0.000589951	-0.000670343	-0.00116105	-0.000961779	0.000894845		0.00143744	0.000413548	-0.00242019	-0.000744808		-0.000219142	0.00027684
704.628	0.000267137	0.00014635	-0.00161703	-0.000529207	-0.000186004	-0.000146341	8.42787e-05	-0.000759722	0.000316649	-0.00091369	0.00206933		0.000114995	-0.000310161	-0.00230494	-0.00186202		-0.000375358	0.000272738
705.306	0.000400705	-0.00131715	-0.00390783	-0.000383219	0.000171696	0.000355399	0.000323068	-0.00393268	0.0016888	-0.00120222	0.00234897		-0.000172493	0.00113726	-0.00460989	-0.000691607		-0.000652746	0.000532362
705.955	0.00102402	-0.00165863	-0.00134753	-0.000109491	-0.000286161	0.000313587	-5.61858e-05	-0.000312827	-0.000633299	-0.00125031	0.00123041		-0.00114995	0.00196435	-0.000691483	0.000212802		-0.00018338	0.000263557
706.633	0.00133568	0.0005854	0.00107802	0.000656946	0.000214621	0.000146341	0.000210697	-0.000268137	0.0002111	-0.000384712	0.00218118		-0.000287489	0.00144742	0.000576236	-0.000585206		0.00047454	0.000199149
707.321	-8.90456e-05	0.00195133	0.000943269	-0.000547455	-0.000300469	0.000376305	0.000505672	-0.000536275	-0.00485529	-0.000240445	0.00497757		-0.000689972	0.00134403	-0.00322692	-0.00101081		-9.32337e-05	0.0005681
707.962	0.00031166	-0.000536617	-0.00269505	-0.000145988	-0.000744018	-0.000606268	0.000407347	4.46895e-05	-0.0002111	0.000480889	0.00167783		-0.00172493	-0.000723709	0.00357266	-0.00138321		-0.000151721	0.000375948
708.639	-0.000222614	0.000243917	0.00148228	-0.00175186	-0.000214621	-0.000710797	0.000758508	0.00107255	-0.00580524	0.000288534	-0.000335567		-0.000459982	-0.00299822	-0.00172871	-0.000638407		-0.000734682	0.000468277
709.324	-0.000667842	-0.00073175	0	-0.000383219	-0.000515089	0	0.000646136	0.000625654	-0.002111	0.000192356	0.000838917		-0.00109246	-0.00351516	0.00322692	-0.00148962		-0.000331744	0.000389937
709.975	-0.00262685	-0.00102445	-0.000269505	0.000182485	-0.000472165	-0.000689892	-9.83251e-05	0.00250261	0.0002111	0.000673245	0.00123041		0.000862466	0.00227451	0.0021897	-0.000319203		0.000308409	0.000354739
710.647	0.000356182	0.00151228	0.000808516	0.00109491	-0.000772634	8.36232e-05	0.000224743	-0.00348578	0.00116105	0.000721334	-0.000447422		0.00224241	-0.00310161	-0.00322692	-0.000638407		-0.000231182	0.000456735
711.329	-0.000979502	0.00156107	-0.00269505	0.000620449	0	0.000292681	8.42787e-05	-0.0029942	-0.000844398	-0.000288534	0.00246082		0.000344986	-0.00103387	-0.000345742	-0.000532005		-0.000289934	0.00036045
712.019	-0.00182543	0.000536617	0.000134753	0.000821183	0.000257545	0.000292681	-0.000168557	0.000268137	-0.000738849	-0.00144267	0.000559278		-0.000114995	-0.00124064	-0.00230494	0.000691607		-0.000284952	0.000254768
712.659	0.000267137	-0.000243917	-0.00107802	-0.000437964	7.15402e-05	0.000459928	0.000126418	-0.000134069	0.000949948	0.000288534	0.00123041		0.00149494	0.00124064	-0.00334217	0.00122361		0.000141131	0.000311506
713.338	0.001959	-0.000487833	-0.00296456	-7.2994e-05	-0.000414933	0.000564457	0.000140464	-0.000536275	0.0014777	0.00125031	0		0.00264489	0.00113726	-0.00322692	5.32005e-05		0.000101584	0.000413835
714.023	0.000267137	0.000829317	0.00188654	0.000346722	-0.000357701	0.000125435	-5.61858e-05	-0.00120662	0.00506639	0	-0.00145412		0.000229991	0.000206774	0.00103722	-5.32005e-05		0.000457847	0.000389468
714.673	0.000934979	0.00248795	0.000134753	0.000602201	0.000128772	-0.000125435	0.000112372	-0.000536275	-0.00116105	-0.000480889	0.00167783		-0.00166743	-0.000827096	0.000921978	-0.000691607		0.000100737	0.000282947
715.349	0.000445228	-4.87833e-05	-0.00309931	-5.47455e-05	-7.15402e-05	0.00025087	0.000280929	-0.000893791	0.0002111	-0.000865601	0.000391495		-0.000344986	0.00454903	-0.00207445	0.00207482		5.00177e-05	0.000442319
716.03	-0.000667842	0.000829317	-0.00309931	-0.000711692	-0.000214621	-0.000710797	0.000182604	0.00143007	-0.00316649	-0.000432801	-0.000559278		-0.00218491	-0.00434225	0.0021897	-0.000532005		-0.000799354	0.000455259
716.72	-0.00111307	0.00131715	-0.000269505	-0.000638698	0.000100156	8.36232e-05	7.02322e-05	0.00205572	0.00116105	0.00110605	-0.00111856		-0.00471481	-0.000930483	-0.00115247	0.00101081		-0.000202187	0.000416086
717.362	-0.00129116	-0.00126837	0.000404258	1.82485e-05	-0.000128772	-8.36232e-05	0.0003933	0.000312827	-0.00263875	-4.80889e-05	-0.00195747		-0.000114995	-0.0023779	0.00172871	-0.000266003		-0.000487853	0.000306047
718.041	-0.00289398	0.00121958	-0.00377308	0.000711692	-0.000429241	-0.000459928	-0.000140464	8.93791e-05	0.00116105	0.000673245	0.000335567		0.000287489	0.000103387	-0.0019592	0.00133001		-0.000249633	0.000388578
718.726	-4.45228e-05	0.00248795	-0.00282981	0.00102192	-0.000243237	0.000125435	0.000168557	-0.00147475	-0.00137215	0.00110605	0.00134227		0.000459982	-0.00124064	-0.000115247	0.00154282		6.23085e-05	0.000355341
719.396	-0.00244875	0.000536617	-0.00377308	-0.000656946	-0.000786942	-0.000292681	0.00019665	-0.00218979	0.00179435	4.80889e-05	0.00123041		0.00160994	0.000827096	-0.000576236	0.000744808		-0.000249098	0.00040508
720.056	-0.000890456	-0.0014635	-0.000673764	0.000328473	-0.00111603	-0.000564457	-0.000252836	-0.000893791	0.00200545	0.00153885	0.00262861		0.00149494	-0.00310161	0.0019592	0.000532005		0.000102072	0.000408499

## Sheet: H105
	H105-01	H105-01	H105-02	H105-03	H105-04	H105-05	H105-06	H105-07	H105-08	H105-09	H105-10	H105-11	H105-12	H105-12
lambda (nm)	FRET pair	FRET pair	FRET pair	FRET pair	FRET pair	FRET pair	FRET pair	FRET pair	FRET pair	FRET pair	FRET pair	FRET pair	FRET pair	FRET pair				AVERAGE	sem
400.095	0.00241266	0.00123317	0.00161888	-0.000468454	-0.000466598	0.00115795	0.000731101	0.000313219	0.000276258	0.000441462	0.00122937	0.000287452	0.000540142	0.000325172				0.000687985	0.000209777
400.669	-0.00321688	0.000657689	0.000741174	0.00102208	0	0.0025475	0.000731101	0.000178982	0.00147338	-0.00331097	-0.00069486	0.000279467	0.000720189	0.00130069				0.000173539	0.000437992
401.246	0.00369941	0.00287739	0.000955725	-6.38801e-05	-0.000899868	0.001019	-0.000208886	0.0025505	-0.00174964	0.00463535	0.000587959	1.59695e-05	-0.0015304	0.00325172				0.00108145	0.000538186
401.828	0.000965065	0.000822112	0.00146284	0.000234227	0.000166642	0.000578977	-0.00135776	0.00120813	-0.00276258	-0.000662193	0.00261909	0.00035133	-9.00236e-05	0.0011381				0.000333854	0.00034976
402.411	0.00498617	0.00123317	0.00156037	4.25867e-05	-0.000133314	0.00129691	-0.00407328	-0.00120813	-0.000368344	-0.00375243	-0.000106902	0.000327376	0.0018905	0.00162586				0.000237182	0.000612753
402.995	0.0014476	0.000328845	0.00142383	-0.000361987	-0.000466598	0.000648454	0.000208886	0.000626437	0.000368344	-0.0028695	0.000641409	7.98477e-05	-0.0015304	-0.00162586				-7.71923e-05	0.000324172
403.569	0.00273435	-0.00156201	0	0.00025552	-9.99853e-05	0.000370545	0.000835544	0.00111864	-0.00184172	-0.00154512	0.000213803	1.59695e-05	-0.00387101	0.000162586				-0.000229492	0.000420477
404.15	0.0054687	0	-0.000585138	-0.000149054	0.000999853	0.00122743	0.000313329	0.000760674	0.000368344	-0.000441462	-0.00299324	0.000311406	-0.0045912	-0.00390206				-0.000229458	0.00065637
404.731	0.000321688	0.00230191	-0.000916715	0.000361987	0.000333284	0.00310332	-0.00125332	0.000939656	-9.20861e-05	0.00110366	-0.00213803	0.000359315	0.000540142	-0.0034143				0.000110751	0.000446435
405.315	0.00305604	0.00254855	-0.000760679	-0.000489747	0.00163309	0.00155166	-0.00114887	-8.94911e-05	-0.00211798	-0.00529755	0.000481057	0.000159695	-0.000540142	0.00276396				0.000124971	0.000591027
405.899	0.00450364	0.000493267	-0.000663156	-4.25867e-05	0.00159977	-0.000301068	0.00250663	-8.94911e-05	0.00230215	0.00154512	5.34508e-05	-7.98477e-06	-0.00603158	-0.00373947				0.000152049	0.000693925
406.476	0.00884643	0	0.000565633	4.25867e-05	0.000799883	0.000602136	0.00229775	0.0014766	9.20861e-05	-0.00110366	-0.00171043	0.000247528	-0.00531139	-0.000812929				0.000430873	0.000803596
407.055	0.0094898	0.00123317	-0.00025356	-0.00038328	0.000266628	0.000393704	0.000626658	8.94911e-05	0.000736689	0.00264877	0.00112247	0.000151711	-0.00324085	-0.0079667				0.00035105	0.000976377
407.638	0.00434279	-0.000328845	0.00163839	0.000660094	0.000799883	0.00233907	-0.000208886	0.00174508	0.000460431	-0.00507681	0.000267254	0.000375284	-9.00236e-05	0.00292654				0.000703589	0.000569984
408.22	0.00193013	-0.0007399	0.00243807	0.000851734	0.0011665	0.00194536	0.00261108	-8.94911e-05	-0.00147338	0.00618047	0.00240529	0.000119772	-0.00360094	-0.00130069				0.000888857	0.000631933
408.805	0.000321688	0.00106874	0.0012873	0.000361987	-0.000499927	-4.63182e-05	0.00177553	-0.000223728	0.00221007	0.00309023	-0.000213803	0.000495056	-0.00288075	0.00178844				0.000609608	0.000388769
409.389	0.00209097	0.000411056	0.00218451	-0.0003194	0.000466598	0.00106532	0.00375995	0.00161084	0.00202589	0.00154512	0.000374155	0.000279467	-0.000810212	0.000162586				0.00106049	0.000324355
409.968	0.00273435	0.00164422	0.00132631	-0.000425867	-0.000533255	0.00180641	0.00167109	0.0014766	-0.00184172	0.00331097	-0.000267254	5.58934e-05	-0.0018905	-0.000325172				0.000624434	0.000427688
410.55	-0.00273435	-0.00172643	0.000292569	0.00236356	0.000266628	0.000416864	-0.000522215	0.00080542	0.00174964	0.000662193	0.00160352	0.000175665	-0.0034209	0.00438982				0.000308713	0.000539822
411.132	0.00337773	-0.00328845	0.00196996	-0.000106467	-0.000266628	0.000787409	0.00302885	0.00201355	0.000736689	0.00309023	0	0.000391254	-0.00333087	-0.00276396				0.000402807	0.000605571
411.718	0.0040211	-8.22112e-05	0.000975229	0.000894321	0.00123315	0.00199168	0.000731101	0.00170033	-0.00128921	0.00662193	0.00149662	0.00035133	0.00180047	0.00195103				0.00159978	0.000502376
412.303	-0.00273435	0.00164422	0.00136532	-0.000830441	0	0.00150534	0.000939987	0.00116338	0.00644603	0.00264877	0.00197768	0.000375284	-0.000720189	-0.000162586				0.000972746	0.000560387
412.886	0.0014476	0.0029596	-9.75229e-05	-0.000915614	-0.000599912	0.000717932	0.000208886	-0.00134237	0.00506474	0.000882924	0.000160352	0.000239543	-0.00171045	0.00178844				0.000628868	0.000477662
413.465	-0.00112591	-0.000986534	3.90092e-05	0.000596214	-0.00146645	0.000717932	-0.00125332	-8.94911e-05	0.00147338	-0.000662193	-0.000106902	0.000343345	0.000810212	-0.000812929				-0.00018026	0.000239547
414.05	0.00418195	0.00246633	0.000156037	-0.000170347	9.99853e-05	0.000810568	-0.00365551	-0.000357964	0.00230215	-0.00264877	0.00106902	0.00033536	0.00162042	0.00325172				0.000675782	0.000565296
414.634	0.00386026	0.000822112	-0.000409596	0	0.00086654	0.00220011	-0.00177553	-0.000850165	-9.20861e-05	0.000662193	0.000267254	0.000447147	0.0018905	-0.00390206				0.000284763	0.000489421
415.219	0.00659461	-8.22112e-05	-0.00025356	0.000361987	0.000966525	0.00178325	0.00135776	0.00192406	-0.00119712	0.00507681	-0.000908663	0.000247528	-9.00236e-05	0.00325172				0.00135948	0.000602887
415.805	0.00755967	0.00106874	-7.80183e-05	0.000106467	0.000799883	-0.000602136	-0.000939987	0.000492201	0.00119712	0.00220731	-0.00283289	0.000191635	-0.00333087	-0.00146327				0.000312561	0.000690086
416.392	0.00884643	0.0036995	0.00046811	0.000617507	0.000499927	2.31591e-05	-0.00365551	-8.94911e-05	0.00285467	0.00242804	0.00363465	0.000614827	0.00144038	-0.000650343				0.00148085	0.000761712
416.972	0.0101332	0.000328845	0.000429101	0.000361987	0.00179974	0.00236223	0.00271552	0.00183457	-0.000368344	-0.0028695	0.00181733	0.000423193	-0.000540142	0.00162586				0.0014324	0.000772913
417.555	-0.000321688	0.0007399	0.00046811	-0.000234227	0.00043327	0.00171377	0.00355106	-4.47455e-05	0.00193381	-0.000882924	0	0.000175665	-0.0034209	0.00276396				0.000491076	0.000451965
418.141	-0.0014476	-0.00123317	0.00157987	0.00038328	0.00216635	0.00231591	0.000939987	-0.00102915	-0.000368344	-0.00264877	0.000320705	0.000391254	-0.00297078	0.000487757				-7.94786e-05	0.000436274
418.727	-0.00225182	0.00361729	0.00146284	-0.000702681	0.000933196	0.000301068	-0.000208886	0	0.0033151	-0.00132439	-0.00133627	0.000215589	0	0.00422723				0.000589162	0.000520884
419.315	-0.000482532	0.00115096	0.00181393	0.000830441	0.000199971	-0.000277909	0.00135776	-0.00250575	-0.000276258	-0.00198658	-0.000748311	0.000207604	-0.00297078	-0.00438982				-0.000576948	0.000479462
419.903	-0.00257351	-0.0022197	0.00046811	0.000958201	0.000699897	0.00138955	-0.000417772	-0.00102915	0.000184172	0.00595974	0.00112247	0.000495056	-0.000630165	0.000975515				0.000384458	0.000537999
420.486	0.00675545	0.00164422	-0.000585138	0.000489747	0.00119982	0.000486341	0.00114887	0.000671183	-0.00211798	-0.00309023	0.00069486	0.000463117	0.0030608	0.00487757				0.00112133	0.000673913
421.069	0	-0.000657689	0.00120928	0.000212934	0.00166642	0.000972682	0.000731101	0.000626437	0.000828775	-0.000662193	-0.000855213	0.000255513	9.00236e-05	0.000162586				0.00032719	0.000196789
421.654	-0.00209097	0.0014798	0.00152136	0.000830441	0.000299956	0.00335807	0.000208886	0.00040271	-0.00184172	0.00309023	0.00187078	0.000255513	9.00236e-05	0.00471499				0.00101358	0.000500009
422.241	0.00321688	-0.000904323	-5.85138e-05	2.12934e-05	0.00123315	0	0.00344662	0.00040271	-0.00174964	0.000220731	0.000427606	0.000151711	0.000630165	0.00162586				0.000618875	0.00037597
422.828	0.000321688	0.00246633	0.000117028	8.51734e-05	0.00176641	0.000741091	0.00334218	0.000313219	0.00294676	-0.00463535	-0.00069486	0.000319391	-0.00270071	0.00276396				0.000510879	0.000589183
423.416	-0.000804221	-0.00164422	-0.00046811	-0.000340694	0.00166642	0.00136639	0.00156665	-8.94911e-05	-0.00119712	-0.00529755	0.00208458	0.000319391	-0.000990259	-0.0022762				-0.000436031	0.000514816
424.005	0.00289519	0.000411056	0.00072167	8.51734e-05	0.00086654	-0.000578977	0.000626658	0.00107389	-9.20861e-05	0.00242804	0.00176388	0.000479086	0.00234061	-0.00357689				0.00067456	0.000424898
424.595	-0.00112591	-0.000986534	0.00156037	0.000936908	0.00219968	-0.00145902	0.00135776	0.000760674	0.00248633	-0.00198658	0.000801762	0.00033536	-0.000360094	-0.0022762				0.000160322	0.000411226
425.18	0.00498617	0.000411056	0.0021065	0.000532334	0.000266628	-0.000486341	0.00135776	0.00138711	0.0026705	0.00507681	0.00197768	0.000431178	0.00234061	0.000975515				0.00171668	0.00044476
425.762	0.0107766	0.0029596	0.00120928	-0.00012776	0.000733226	0.00111164	0.0029244	0.000894911	-0.00174964	-0.000441462	0.00203113	0.000311406	0.000360094	0.00162586				0.00161566	0.000781679
426.35	0.00965065	0	0.00120928	0.000170347	0.00149978	0.000717932	0.000522215	0.00201355	0.00101295	-0.00132439	0.00267254	0.000399239	0.00225059	0.00438982				0.00179889	0.000706452
426.938	-0.00675545	0.0014798	0.00216501	0.000574921	0.00123315	0.00169061	0.00187997	-8.94911e-05	-0.000552517	0.00176585	0.00165697	0.000327376	0.00549144	0.000975515				0.00084594	0.000695867
427.528	0.000321688	-0.000328845	0.00222352	0.000830441	0.000699897	0.00150534	-0.00125332	0.00210304	-0.00156546	0	0.00219148	0.000550949	0.00180047	-0.00292654				0.000439476	0.000414397
428.118	0.00289519	8.22112e-05	0.00183343	0.000596214	0.000699897	0.00220011	0.00240219	0.000715929	0.0033151	0.00198658	0.00181733	0.000423193	0.00117031	-0.00195103				0.00129905	0.00036077
428.708	0.00369941	0.00189086	0.0021455	0.000830441	0.00043327	0.00247802	0.000835544	4.47455e-05	0.00349927	0.00264877	0.00181733	0.000447147	-0.00180047	0.000325172				0.00137821	0.000399866
429.299	0.000643376	0.00213749	9.75229e-05	0.00025552	0.00136647	0.000416864	0.00261108	-0.000178982	0.00276258	-0.00154512	0.000855213	0.000383269	-0.00351092	0.00211361				0.000600569	0.000448381
429.884	0.00707714	0.000986534	0.000546128	2.12934e-05	0.00129981	-0.000115795	0.000208886	0.000850165	0.000276258	-0.00331097	0.00235183	0.000542964	-0.00144038	-0.00178844				0.000536102	0.000628715
430.469	0.0014476	8.22112e-05	0.000546128	0.000702681	0.000133314	0.00162114	0.00271552	0.002461	0.0026705	0.00132439	0.000962114	0.000447147	-0.00405106	-0.0011381				0.000708899	0.000466768
431.058	0.00434279	0.000822112	0.00111176	0.000596214	6.66569e-05	0.00111164	0.000104443	0.000984402	0.00340719	0.00375243	0.00171043	0.000367299	-0.00360094	-0.00130069				0.000962553	0.000543619
431.646	-0.00386026	0.000328845	-7.80183e-05	0.000617507	0.000366613	-0.0005095	0.000313329	-0.000313219	0.00377553	0.00684266	-0.000587959	0.000614827	-0.00549144	-0.000975515				7.45285e-05	0.000773239
432.236	-0.00128675	0.00131538	0.000234055	0.000958201	0.000166642	-0.00025475	0.00167109	0.00129762	-0.00202589	0.000882924	0.0031536	0.000423193	-0.00657172	-0.000975515				-7.228e-05	0.000611259
432.828	0.000643376	0.0007399	0.00105325	-0.00121372	0.000899868	0.000138955	0.00156665	-0.000447455	0.00101295	0.00507681	0.00459677	0.000662736	-0.0018905	0.000975515				0.000986793	0.000504322
433.419	0.000160844	0.00304181	0.000916715	8.51734e-05	0.00123315	0.00122743	0.00104443	0.00040271	0.0033151	0.00331097	0.0034743	0.000598858	0.00432113	-0.0034143				0.00140845	0.000531148
434.009	-0.000965065	0.0007399	0.00183343	0.0022571	0.000299956	0.0011348	0	0.00317693	0.00257841	0.00728413	0.00251219	0.000566919	0.0018905	0.000975515				0.00173462	0.000524904
434.603	0.00723798	0.00172643	0.00173591	0.000532334	0.000133314	0.00108848	0.00302885	0.00125287	0.00230215	0.00331097	0.000267254	0.000726614	0.00297078	0				0.00187957	0.000507311
435.195	0.000804221	0.00180865	0.00308172	0.000873028	0.00133314	0.000463182	-0.00229775	0.000536946	-0.000184172	0.00331097	0.00155007	0.000343345	0.00324085	0.00585309				0.00147981	0.000520767
435.78	0.00498617	-8.22112e-05	0.00302321	0.00110725	0.00176641	0.00176009	-0.000313329	-8.94911e-05	0.00165755	0.00375243	0.00128282	0.000319391	0.00387101	0.00552792				0.00204066	0.00051021
436.369	-0.000160844	-0.000246633	0.00280866	0.00110725	0.00129981	0.00125059	0.00177553	0.000581692	0.00303884	0.00618047	0.00235183	0.000487071	0.00180047	0.00829187				0.00218333	0.000639396
436.959	0.0110982	0.00139759	0.00286717	0.000936908	0.00109984	0.00215379	0.000939987	0.000178982	0.00303884	0.00750486	0.00304669	0.000630797	0.000270071	-0.00211361				0.00236072	0.000885604
437.55	0.0069163	0.00156201	0.00243807	0.000468454	0.00149978	0.00182957	0.000417772	0.00299795	0.00313093	0.00154512	0.00422261	0.000814447	0.00504132	0.0045524				0.00267405	0.000513087
438.141	0.00804221	0.00131538	0.00310123	0.00110725	0.00236632	0.00171377	0.00323773	0.00425083	0.00709063	0.00684266	0.00593304	0.000790492	0.00828217	0.0056905				0.00426887	0.000715277
438.734	0.0069163	0.0051793	0.00282816	0.00338564	0.00206636	0.00247802	0.00344662	0.00201355	0.00580143	0.00331097	0.00235183	0.000646766	0.00702184	0.00991773				0.00409747	0.000677959
439.326	0.0106157	0.00698795	0.00362785	0.00215063	0.00239965	0.00273277	0.00344662	0.0019688	0.00248633	0.00728413	0.00454332	0.000990112	0.00540142	0.00617826				0.00434382	0.000712287
439.919	0.0138326	0.00501488	0.00413497	0.0025552	0.00219968	0.00402968	0.00386439	0.00438506	0.00442013	0.00331097	0.00390191	0.000710645	0.00819215	0.0105681				0.00508003	0.000934941
440.512	0.017532	0.0036995	0.00314024	0.00229968	0.00109984	0.00317279	0.00344662	0.00563794	0.000460431	0.00860851	0.00395536	0.00100608	0.00486127	0.011381				0.00502152	0.00124535
441.105	0.015441	0.00353508	0.00323776	0.00174606	0.00306622	0.002038	0.00240219	0.00621963	0.00276258	0.00662193	0.00603994	0.000830416	0.00684179	0.0117062				0.00517777	0.00109852
441.699	0.0149585	0.00378171	0.00347182	0.00140536	0.00216635	0.00386757	0.00167109	0.00635387	0.000920861	0.00662193	0.00614684	0.000918249	0.0109829	0.0123565				0.00540168	0.00120219
442.293	0.0151193	0.00476825	0.00372538	0.00232098	0.00249963	0.00428443	0.00459549	0.00765149	0.00451222	0.00507681	0.00138972	0.000942203	0.00621163	0.00861705				0.00512247	0.000964475
442.884	0.0191404	0.00452161	0.00393993	0.00276814	0.00306622	0.00372861	0.00657991	0.00559319	0.00607768	0.00154512	0.00582614	0.0014692	0.0104427	0.00877963				0.00596275	0.00122175
443.473	0.0159236	0.00254855	0.0042715	0.00268296	0.00276626	0.00592873	0.00511771	0.00720403	0.00552517	0.00618047	0.00545198	0.0013654	0.00783205	0.0091048				0.00585023	0.000971549
444.065	0.0130284	0.00493267	0.00583187	0.0028746	0.00243298	0.00567398	0.00375995	0.00823318	0.00782732	0.00684266	0.00459677	0.00138935	0.00486127	0.00942997				0.00583678	0.000822532
444.658	0.012385	0.00616584	0.00583187	0.00432255	0.00289957	0.00588241	0.00720657	0.00617488	0.00524891	0.0103744	0.0067348	0.00166882	0.0080121	0.00942997				0.00659555	0.000758096
445.251	0.0159236	0.00468604	0.00477862	0.00323659	0.00249963	0.00426127	0.00334218	0.0069803	0.00534099	0.00132439	0.0066279	0.00126958	0.00711186	0.00731636				0.00533567	0.000979152
445.846	0.0135109	0.00394614	0.00368637	0.00374763	0.00256629	0.00477077	0.00459549	0.00559319	0.00626186	0.00507681	0.00448987	0.00126958	0.00657172	0.0126817				0.00562631	0.000923124
446.441	0.0178537	0.00353508	0.00448605	0.00238486	0.00299956	0.00465498	0.00553548	0.00380337	0.00423596	0.00551828	0.00251219	0.00106197	0.00396104	0.0112184				0.00526864	0.00115214
447.034	0.00916811	0.000328845	0.00522723	0.00108596	0.00123315	0.00201484	0.00104443	0.00407184	0.00718272	0.00595974	0.00502437	0.000846386	0.0101727	0.00861705				0.00442696	0.000914936
447.628	0.00562954	0.0007399	0.00417398	0.00200158	0.00226633	0.00210748	0.00522215	0.00268473	0.00607768	0.00750486	0.00320705	0.000806462	0.00909238	0.00552792				0.00407443	0.000674235
448.224	0.00755967	0.00271297	0.00239906	0.00140536	0.00226633	0.00264014	0.00344662	0.00183457	0.0033151	0.00220731	0.00422261	0.00100608	0.00909238	0.00666602				0.00362673	0.000651534
448.819	0.00659461	0.00320623	0.00450556	0.000766561	0.00199971	0.00252434	0.0021933	0.00187931	0.00165755	0.00242804	0.00251219	0.000806462	0.0030608	0.0117062				0.00327435	0.000760563
449.415	0.00595123	0.000657689	0.00257461	0.00134148	0.000799883	0.00268645	0.00125332	0.00263999	0.0066302	0.00529755	0.00288634	0.000750569	-0.000360094	0.00373947				0.00263205	0.000568006
450.011	0.00482532	-0.000822112	0.00150185	0.000596214	0.00223301	0.00280225	0.00135776	0.00425083	0.00138129	0.00176585	0.00374155	0.000758553	0.00567149	0.00178844				0.00227516	0.000479345
450.607	0.0014476	0.000575478	0.00154086	0.00221451	0.000999853	0.00233907	0.00240219	0.000536946	0.00303884	0.00618047	0.00256564	0.000606843	0.00234061	0.00130069				0.0020064	0.000388217
451.203	0	-0.0014798	0.00187244	0.0019377	0.00156644	0.00157482	-0.00229775	0.00120813	0.00313093	0.000662193	0.00342085	0.000590873	0.00207054	0.00162586				0.00113452	0.00042145
451.799	-0.000482532	-8.22112e-05	0.00265262	0.00100079	-9.99853e-05	0.00194536	0.0014622	0.000536946	-0.000920861	0.000220731	0.00400881	0.000710645	-0.000450118	0.00438982				0.00106373	0.000442287
452.395	0	0.000493267	0.00234055	0.00119243	0.00043327	0.00169061	0.0021933	4.47455e-05	0.000368344	0.00618047	0.0034743	0.000718629	0.000180047	-0.000487757				0.00134444	0.000473981
452.991	-0.00176929	-0.00123317	0.00218451	0.0012776	0.00086654	0.00333491	0.00135776	-8.94911e-05	-0.000368344	0.000882924	0.00235183	0.000399239	0.00225059	-0.000812929				0.000759477	0.000399422
453.585	-0.00369941	-0.000575478	0.0029647	0.000361987	-0.000333284	0.0019222	0.00375995	0.00263999	0	0.00529755	0.000801762	0.000766538	-0.00234061	-0.000975515				0.000756456	0.000644347
454.18	-0.00160844	0.00131538	0.00228204	0.000234227	0.00126648	0.00132007	-0.000626658	0.00156609	0.000184172	0.000882924	0.00149662	0.000782508	-0.000180047	0.0011381				0.000718105	0.000272813
454.776	-0.00128675	0.000657689	0.00267213	0.000340694	3.33284e-05	0.002038	0.000417772	0.00165558	0.00156546	-0.00132439	0.00229838	0.000638782	-0.000720189	-0.000650343				0.000595439	0.000349944
455.373	0.00353857	0.000411056	0.00185294	0.00019164	0.000499927	0.00076425	0.00229775	0.00349015	0.00165755	0.00264877	0.00261909	0.00053498	-0.00126033	0.00178844				0.00150248	0.000367253
455.968	0.000482532	0.00106874	0.00140433	0.00123501	0.000766554	0.000555818	0.000835544	0.00232677	-0.000920861	-0.00529755	0.00213803	0.000431178	0.0018905	-0.00276396				0.000296617	0.000552376
456.564	0.00241266	0.000822112	0.00181393	0.000447161	0.00206636	0.0011348	-0.000731101	-0.000760674	0.00202589	-0.00110366	0.00203113	0.000766538	0.00171045	0.00308913				0.00112319	0.0003437
457.162	0.00932896	0.00131538	0.00245758	0.000787854	0.00106651	0.00296436	0.000731101	0.000715929	0.000368344	0.00264877	0.00155007	0.000838401	0.0018905	0.00178844				0.0020323	0.000600359
457.759	0	-0.000411056	0.00202848	0.00110725	0.00149978	0.000486341	0.00135776	0.00120813	0.00570934	0.00154512	0.00069486	0.000830416	0.00315083	0.00422723				0.00167389	0.000444907
458.355	0.00498617	0.000411056	0.00198947	0.00210804	0.00176641	0.00217695	0.00114887	0.00183457	0.00313093	0.00132439	0.00475712	0.00109391	0.00351092	0.00308913				0.00238057	0.000362311
458.954	0.00241266	0.000164422	0.00390092	0.00038328	0.00249963	0.00349702	0.00469994	0.00604065	0.00377553	0.00485608	0.00737621	0.0019403	0.00621163	0.00812929				0.00399197	0.000645551
459.551	0.0146368	0.00493267	0.00797737	0.00361987	0.00593246	0.00502552	0.00616214	0.00706979	0.00451222	0.0132439	0.0119195	0.00391254	0.0126033	0.0165837				0.00843798	0.00118118
460.15	0.0157627	0.0112629	0.0136142	0.00830441	0.0103985	0.0119964	0.0145176	0.014945	0.0118791	0.0222938	0.0169439	0.00767337	0.0263769	0.0336553				0.0156874	0.00193715
460.75	0.0357074	0.01636	0.0186854	0.0121372	0.013898	0.0158177	0.0191131	0.0213884	0.0188777	0.0322267	0.0242667	0.0117696	0.0296178	0.0370696				0.0219239	0.00228434
461.347	0.051631	0.0218682	0.0245563	0.0152886	0.0191305	0.0225569	0.0252752	0.0294873	0.0298359	0.0414974	0.0290772	0.0164566	0.0388902	0.0429226				0.0291767	0.0028987
461.946	0.056778	0.0317335	0.0326702	0.0206759	0.024763	0.0295973	0.0326907	0.0380337	0.0365582	0.0589352	0.0383242	0.0221817	0.0567149	0.0585309				0.038442	0.0036721
462.545	0.0762401	0.038146	0.0382485	0.0276175	0.0303622	0.0390231	0.045746	0.0504282	0.0430042	0.069751	0.0462884	0.0289767	0.0642768	0.0702371				0.047739	0.00434067
463.145	0.0884643	0.0462849	0.0464794	0.0338777	0.0400275	0.0456697	0.0525348	0.0579902	0.0570934	0.0717376	0.0565509	0.0359235	0.0731892	0.0772282				0.0559322	0.00438807
463.745	0.0892685	0.0526151	0.0534816	0.0387539	0.04526	0.0525943	0.0599503	0.0683712	0.0639999	0.0874095	0.061896	0.0418083	0.083902	0.0840568				0.0630977	0.00460814
464.343	0.100528	0.0593565	0.0563097	0.0432042	0.049926	0.0595188	0.0659035	0.074904	0.0616056	0.0909412	0.072212	0.0475413	0.0926343	0.0856827				0.0685906	0.0048341
464.943	0.11629	0.0639603	0.0613029	0.049358	0.054492	0.0653086	0.0688279	0.0818843	0.0744977	0.0964595	0.0799089	0.052963	0.0956951	0.0881215				0.0749336	0.00515834
465.543	0.11822	0.0662622	0.0676029	0.0531482	0.0619243	0.0712373	0.07875	0.0884172	0.079102	0.101316	0.0821539	0.0580094	0.101096	0.0990147				0.0804467	0.00510728
466.143	0.118703	0.0730035	0.0716598	0.0556183	0.0649571	0.0766103	0.0816744	0.0933839	0.0825092	0.122506	0.0894232	0.0632474	0.107758	0.104868				0.0861373	0.00558388
466.743	0.132536	0.0791693	0.0767895	0.0598343	0.0693565	0.0822842	0.087001	0.100498	0.0878502	0.116767	0.0957304	0.0676071	0.111719	0.111046				0.0912992	0.00562685
467.343	0.1372	0.0845131	0.0819973	0.0643272	0.074689	0.0866613	0.0946254	0.108105	0.0942962	0.12074	0.102038	0.0737873	0.119641	0.115598				0.0970156	0.00564119
467.945	0.14862	0.0885414	0.0854106	0.0682026	0.0803549	0.092289	0.0981764	0.114191	0.0986242	0.128465	0.109681	0.0774842	0.121802	0.121777				0.102401	0.00604511
468.545	0.149424	0.0928164	0.0918861	0.071567	0.086454	0.098264	0.104652	0.119426	0.105254	0.147228	0.116683	0.0829298	0.133955	0.133971				0.109608	0.00654508
469.145	0.152802	0.0980779	0.0975619	0.0773162	0.0900868	0.105466	0.11165	0.128778	0.110688	0.145462	0.120371	0.0892697	0.137376	0.141937				0.114774	0.00629631
469.746	0.171138	0.100873	0.101833	0.0805315	0.0923531	0.110423	0.118543	0.136071	0.116121	0.154291	0.127694	0.094372	0.15106	0.144539				0.121417	0.00719847
470.347	0.175642	0.109999	0.107743	0.0854928	0.0985855	0.115911	0.123034	0.144394	0.125421	0.168639	0.13662	0.0993545	0.149889	0.149579				0.127879	0.0072678
470.95	0.180145	0.115013	0.111722	0.0889849	0.102352	0.123808	0.131285	0.149182	0.12846	0.168197	0.136994	0.104345	0.154661	0.15657				0.132266	0.00716315
471.55	0.185292	0.117644	0.116579	0.0926687	0.11035	0.125059	0.132956	0.156386	0.134538	0.171287	0.144317	0.108401	0.164113	0.16096				0.137182	0.0072989
472.151	0.186257	0.121508	0.119739	0.0957562	0.11205	0.1302	0.129614	0.158131	0.134354	0.173274	0.147471	0.112266	0.165463	0.166				0.139435	0.00720479
472.754	0.187062	0.124879	0.122099	0.0985244	0.115216	0.132238	0.138491	0.162337	0.14126	0.185193	0.153831	0.114829	0.170145	0.159984				0.143292	0.00729485
473.355	0.194621	0.126852	0.122976	0.0997594	0.118183	0.135643	0.138491	0.163411	0.139971	0.191374	0.153885	0.117544	0.164563	0.167301				0.145327	0.00755877
473.959	0.199125	0.126523	0.12481	0.10076	0.118283	0.136592	0.143505	0.169138	0.143746	0.192257	0.156023	0.119261	0.171585	0.158846				0.147175	0.00772328
474.561	0.197195	0.131291	0.128165	0.103443	0.118749	0.137542	0.142669	0.170928	0.145588	0.183648	0.158695	0.121249	0.171225	0.168764				0.148511	0.00728942
475.164	0.191565	0.132607	0.12875	0.102464	0.120516	0.138908	0.143609	0.170615	0.144667	0.18431	0.159978	0.122502	0.174736	0.169902				0.148938	0.00713028
475.768	0.200894	0.134662	0.12994	0.102506	0.119382	0.137658	0.14622	0.175089	0.147338	0.182324	0.156237	0.122007	0.175636	0.167789				0.149834	0.00743646
476.372	0.204433	0.132278	0.129374	0.103145	0.120949	0.139765	0.144549	0.172181	0.146693	0.190491	0.157306	0.122766	0.173836	0.163399				0.150083	0.00761772
476.976	0.202503	0.134744	0.129042	0.102059	0.121449	0.140414	0.150085	0.170704	0.149456	0.185414	0.160994	0.12394	0.176356	0.175267				0.151602	0.00756444
477.58	0.197356	0.131127	0.130973	0.102485	0.123049	0.140552	0.150502	0.175581	0.148995	0.18431	0.157413	0.124347	0.176446	0.172178				0.151094	0.00732093
478.185	0.191726	0.129483	0.131246	0.104295	0.122815	0.142637	0.147682	0.170436	0.148903	0.18718	0.162009	0.124586	0.172755	0.164862				0.150044	0.0069263
478.791	0.19816	0.134744	0.129725	0.102442	0.121516	0.141224	0.149249	0.175045	0.148443	0.192477	0.162223	0.124235	0.178607	0.170065				0.152011	0.00760474
479.395	0.196552	0.133429	0.131188	0.103699	0.122282	0.142035	0.14716	0.173165	0.146601	0.183428	0.161475	0.124507	0.178877	0.169902				0.151021	0.0072026
479.999	0.187223	0.13162	0.129179	0.102911	0.121749	0.141525	0.148727	0.172449	0.147154	0.194685	0.16233	0.12461	0.175816	0.173804				0.150984	0.00732707
480.603	0.191887	0.133758	0.129003	0.102655	0.123682	0.140367	0.146011	0.172002	0.146785	0.180117	0.165109	0.123245	0.178877	0.168439				0.150138	0.00704041
481.205	0.191244	0.130058	0.129666	0.102613	0.121715	0.139093	0.140476	0.172449	0.143931	0.186738	0.157306	0.122191	0.178787	0.173479				0.149268	0.00735934
481.809	0.197356	0.131702	0.127911	0.101484	0.120416	0.140228	0.141625	0.169854	0.141628	0.18431	0.156985	0.121808	0.174016	0.169902				0.148516	0.00737051
482.415	0.180467	0.128414	0.126663	0.100419	0.118116	0.136778	0.146116	0.169586	0.145588	0.180779	0.157252	0.120642	0.170055	0.164212				0.146078	0.0067357
483.019	0.183684	0.127756	0.126487	0.0992696	0.118583	0.136685	0.139223	0.169093	0.138221	0.181662	0.155595	0.12061	0.169244	0.171691				0.145557	0.00703276
483.624	0.187223	0.127921	0.124693	0.100526	0.117983	0.13775	0.137865	0.166632	0.141997	0.181441	0.153511	0.118574	0.169784	0.165187				0.145078	0.00699118
484.228	0.179341	0.125947	0.124985	0.09944	0.11585	0.135643	0.141207	0.166543	0.140892	0.18409	0.156504	0.117719	0.175996	0.165187				0.144953	0.00711913
484.834	0.188027	0.126852	0.124147	0.0984818	0.116383	0.134276	0.141938	0.166319	0.139787	0.187621	0.156397	0.117041	0.167264	0.163561				0.144864	0.0073277
485.439	0.180306	0.124714	0.122645	0.0978856	0.11475	0.134415	0.141416	0.165335	0.140431	0.185193	0.154312	0.116458	0.170325	0.156082				0.143162	0.00706547
486.046	0.182076	0.126605	0.122645	0.0980133	0.11345	0.135527	0.134	0.162918	0.139695	0.190049	0.153297	0.116035	0.173295	0.159334				0.143353	0.00736831
486.65	0.184167	0.123399	0.122859	0.095373	0.113983	0.132609	0.137343	0.163858	0.140616	0.186518	0.154206	0.11554	0.171585	0.161935				0.143142	0.00745846
487.258	0.187062	0.123152	0.124069	0.0972894	0.113783	0.132539	0.132329	0.166811	0.136932	0.190491	0.152174	0.115468	0.169064	0.161285				0.143032	0.00762269
487.865	0.184971	0.124385	0.123776	0.0953091	0.114017	0.13423	0.137343	0.167438	0.139879	0.182765	0.152923	0.114254	0.171765	0.158033				0.142935	0.00736317
488.473	0.189796	0.124961	0.12165	0.0956498	0.11615	0.133165	0.135671	0.165066	0.138774	0.185856	0.151105	0.115604	0.172485	0.163236				0.143512	0.00760181
489.082	0.189635	0.125454	0.122898	0.0963312	0.11295	0.13467	0.136507	0.165648	0.142273	0.181662	0.152602	0.115156	0.174646	0.160472				0.143636	0.0075068
489.693	0.18867	0.127756	0.125141	0.0968422	0.114183	0.13386	0.138596	0.164171	0.141628	0.191815	0.152709	0.116953	0.171405	0.161935				0.14469	0.00757093
490.299	0.187062	0.126687	0.124342	0.0971616	0.11605	0.13555	0.135776	0.168556	0.136932	0.186738	0.154526	0.116274	0.173655	0.16096				0.144305	0.00747867
490.905	0.184649	0.127263	0.125414	0.0964163	0.11425	0.135041	0.140998	0.168825	0.141444	0.189608	0.155381	0.117105	0.175276	0.16096				0.145188	0.00752954
491.512	0.193817	0.129565	0.125434	0.0996316	0.115316	0.136824	0.138178	0.169183	0.140339	0.195126	0.156985	0.11752	0.179147	0.167789				0.14749	0.00800876
492.119	0.188831	0.125454	0.126624	0.0995039	0.117849	0.13863	0.144027	0.169988	0.145036	0.192036	0.162009	0.118087	0.178247	0.162423				0.147767	0.00764658
492.724	0.204433	0.130387	0.126409	0.101016	0.11665	0.139788	0.145385	0.171017	0.142181	0.196451	0.160833	0.119516	0.178787	0.160797				0.149546	0.00818433
493.334	0.206202	0.131702	0.129062	0.102016	0.119816	0.142058	0.146011	0.17227	0.15139	0.192698	0.163185	0.120786	0.180407	0.171853				0.152104	0.00809045
493.941	0.201055	0.130305	0.128808	0.104146	0.118416	0.143424	0.149249	0.174731	0.146693	0.200203	0.164522	0.121536	0.179327	0.175105				0.15268	0.00816765
494.55	0.210384	0.133018	0.130447	0.104359	0.120082	0.145949	0.149667	0.177103	0.150192	0.215434	0.165163	0.122662	0.185989	0.179007				0.15639	0.00903904
495.158	0.21344	0.132771	0.131695	0.104891	0.122915	0.145069	0.150502	0.177327	0.148995	0.203293	0.166018	0.12358	0.188329	0.174942				0.155983	0.00863867
495.769	0.213923	0.138608	0.131909	0.10734	0.124282	0.145393	0.151233	0.181935	0.151666	0.213226	0.168958	0.125704	0.188509	0.184047				0.159052	0.00892952
496.38	0.201055	0.136388	0.13464	0.107255	0.125815	0.149121	0.152069	0.180817	0.157467	0.206825	0.169439	0.125992	0.19013	0.181608				0.158473	0.00820015
496.993	0.207811	0.141074	0.135362	0.106978	0.125148	0.14801	0.15374	0.180861	0.15185	0.212123	0.169653	0.127341	0.194361	0.189087				0.160243	0.00872793
497.601	0.203789	0.136306	0.136493	0.106829	0.124915	0.150372	0.15186	0.184307	0.16069	0.211902	0.167408	0.127908	0.196251	0.182909				0.160138	0.00859885
498.209	0.215049	0.139101	0.138619	0.10849	0.127748	0.151044	0.156142	0.185157	0.160046	0.212123	0.173875	0.12877	0.193821	0.18486				0.162489	0.00874094
498.819	0.216335	0.139183	0.139789	0.110513	0.128914	0.151738	0.157813	0.185202	0.159493	0.215875	0.176281	0.129313	0.201203	0.187136				0.164199	0.00897346
499.428	0.218587	0.14502	0.143612	0.112983	0.132281	0.15234	0.160842	0.189408	0.164466	0.218524	0.177136	0.130982	0.197782	0.190876				0.166774	0.00881669
500.036	0.223412	0.14724	0.143222	0.111982	0.132414	0.154031	0.160947	0.193122	0.167413	0.218524	0.183871	0.1323	0.203003	0.198355				0.169274	0.00925793
500.646	0.231133	0.151186	0.145621	0.114984	0.132014	0.157852	0.161678	0.191332	0.167044	0.220952	0.185581	0.135158	0.205254	0.195428				0.171087	0.00930603
501.257	0.23049	0.151269	0.147552	0.117433	0.13518	0.159728	0.167213	0.199028	0.168794	0.231105	0.185528	0.136292	0.209485	0.206159				0.174661	0.00969888
501.869	0.231616	0.150775	0.149522	0.116113	0.137946	0.16121	0.16878	0.203861	0.172938	0.231547	0.193813	0.138184	0.214796	0.199493				0.176471	0.00978009
502.484	0.241427	0.157845	0.149951	0.119307	0.140013	0.164846	0.169511	0.208872	0.177542	0.234858	0.190819	0.139326	0.218217	0.210711				0.180232	0.0101669
503.097	0.246413	0.15579	0.153579	0.121287	0.140079	0.164568	0.17066	0.203861	0.179292	0.243246	0.191835	0.140205	0.214166	0.210223				0.181086	0.0103295
503.705	0.245931	0.159079	0.153365	0.122075	0.140613	0.167278	0.175778	0.205516	0.179568	0.242583	0.192156	0.140221	0.223168	0.205021				0.182311	0.0102959
504.315	0.246091	0.157434	0.152623	0.12052	0.141913	0.166745	0.1763	0.206635	0.179292	0.236844	0.197821	0.140851	0.216687	0.202419				0.181584	0.0100574
504.928	0.244001	0.155872	0.151941	0.120861	0.142612	0.168065	0.173375	0.210617	0.177634	0.232651	0.197821	0.140237	0.218757	0.206159				0.181472	0.0100321
505.538	0.247057	0.158668	0.151317	0.120925	0.140446	0.16839	0.17066	0.210215	0.178095	0.23552	0.193919	0.140987	0.213806	0.206484				0.181178	0.0101067
506.15	0.239819	0.154886	0.153579	0.121649	0.139713	0.168783	0.173584	0.207977	0.180581	0.239272	0.190873	0.140923	0.217587	0.212337				0.18154	0.0100735
506.762	0.248826	0.159736	0.154359	0.123246	0.13928	0.166398	0.172227	0.208738	0.179936	0.244791	0.197661	0.14074	0.218937	0.206972				0.182989	0.0104632
507.377	0.24207	0.160887	0.1551	0.12035	0.141946	0.170127	0.169929	0.207977	0.181962	0.245011	0.197447	0.141802	0.216687	0.20811				0.182815	0.0101756
507.995	0.257994	0.162203	0.157987	0.121926	0.143346	0.170103	0.177658	0.206635	0.176161	0.242142	0.200066	0.144173	0.224159	0.212012				0.185469	0.0106213
508.604	0.249148	0.164669	0.158572	0.123501	0.145479	0.173114	0.169302	0.210841	0.182883	0.246557	0.199746	0.145994	0.22902	0.215914				0.186767	0.0104851
509.215	0.257351	0.165984	0.160952	0.127803	0.146279	0.17228	0.175255	0.218224	0.187764	0.242363	0.205892	0.147191	0.224519	0.214938				0.189057	0.0104033
509.828	0.261854	0.165409	0.16222	0.128442	0.150878	0.175245	0.18382	0.222699	0.191447	0.244349	0.20803	0.149148	0.232441	0.225994				0.192998	0.0107686
510.441	0.264428	0.171081	0.164755	0.132445	0.151411	0.180757	0.183089	0.221848	0.189421	0.269292	0.205732	0.151343	0.235502	0.229083				0.196442	0.0113705
511.054	0.269736	0.174534	0.167583	0.133254	0.153477	0.183698	0.189668	0.224354	0.195499	0.25958	0.211558	0.153651	0.243244	0.223881				0.198837	0.0110992
511.669	0.274078	0.176343	0.16969	0.13187	0.155111	0.186593	0.192175	0.226144	0.198261	0.26576	0.21562	0.156789	0.248555	0.230872				0.20199	0.0115409
512.286	0.267645	0.174041	0.172889	0.136895	0.158643	0.189464	0.188729	0.230663	0.202497	0.276576	0.21824	0.158043	0.243244	0.225506				0.203077	0.0112921
512.901	0.265714	0.177576	0.177297	0.13764	0.16041	0.190298	0.197711	0.23205	0.205997	0.26863	0.224226	0.161348	0.246395	0.232335				0.205545	0.0108723
513.512	0.28019	0.177247	0.178135	0.139727	0.163009	0.192452	0.201471	0.233124	0.209128	0.274369	0.222997	0.163105	0.253326	0.231685				0.208569	0.0114612
514.124	0.278904	0.180371	0.18426	0.142261	0.166409	0.197964	0.200322	0.236614	0.205905	0.280991	0.228449	0.166307	0.248105	0.244366				0.211516	0.0113947
514.741	0.284372	0.1807	0.185235	0.144795	0.170042	0.199654	0.202828	0.240149	0.210417	0.2779	0.231068	0.171353	0.258368	0.245992				0.214491	0.0114401
515.354	0.285981	0.189743	0.189311	0.149394	0.174141	0.203036	0.206693	0.249367	0.221007	0.274148	0.241116	0.175521	0.261789	0.254609				0.219704	0.0112236
515.969	0.29724	0.193032	0.19372	0.154057	0.182207	0.20908	0.217033	0.251067	0.221375	0.283419	0.24443	0.180983	0.26836	0.253959				0.224997	0.0113726
516.591	0.293862	0.199855	0.202945	0.159381	0.182873	0.219293	0.222568	0.26288	0.230031	0.299091	0.245072	0.187826	0.273222	0.253959				0.230918	0.011336
517.204	0.310107	0.205939	0.20946	0.166131	0.192205	0.226774	0.230401	0.271829	0.236017	0.307258	0.25774	0.195795	0.282584	0.275583				0.240559	0.0119321
517.819	0.321045	0.213091	0.221162	0.173307	0.202537	0.234926	0.237295	0.281226	0.245962	0.319619	0.269606	0.206279	0.297168	0.289077				0.250879	0.0123234
518.432	0.330052	0.223039	0.22912	0.181632	0.209536	0.247779	0.237399	0.293531	0.254342	0.329993	0.279548	0.215868	0.302749	0.291029				0.258973	0.0123448
519.046	0.343563	0.230931	0.237702	0.189341	0.217968	0.25915	0.24941	0.301227	0.269904	0.333304	0.287619	0.22541	0.312202	0.305986				0.268837	0.0124199
519.664	0.359326	0.235946	0.248098	0.199455	0.2281	0.269016	0.265076	0.314606	0.273772	0.350962	0.296491	0.23488	0.330207	0.302084				0.279144	0.0129142
520.285	0.361417	0.245154	0.256271	0.205673	0.238032	0.280665	0.275207	0.327045	0.287861	0.351845	0.307663	0.245308	0.338759	0.327448				0.289168	0.0127633
520.903	0.369781	0.251648	0.264638	0.212508	0.244131	0.286709	0.279385	0.337784	0.292742	0.368179	0.315199	0.254411	0.34254	0.320944				0.295757	0.0128964
521.515	0.37734	0.259952	0.272635	0.219023	0.249863	0.295579	0.29338	0.34727	0.307844	0.376346	0.326424	0.261246	0.355953	0.328423				0.305091	0.0131285
522.131	0.386187	0.266364	0.277843	0.223602	0.254629	0.303708	0.299856	0.351879	0.310514	0.378995	0.332678	0.26741	0.358834	0.340455				0.310925	0.0131681
522.746	0.391173	0.266775	0.282036	0.228286	0.262828	0.311328	0.307062	0.361633	0.314474	0.382306	0.338771	0.274397	0.367566	0.350372				0.317072	0.0133436
523.365	0.394229	0.271215	0.287556	0.233631	0.268694	0.316585	0.309151	0.364184	0.31871	0.39864	0.343475	0.279164	0.367206	0.347446				0.32142	0.0133577
523.986	0.394711	0.28182	0.292744	0.235419	0.27416	0.320985	0.310613	0.373222	0.322301	0.39864	0.351385	0.284274	0.371707	0.358014				0.326428	0.0132496
524.604	0.403397	0.280504	0.299376	0.239146	0.278959	0.324436	0.317193	0.374073	0.33372	0.402613	0.353791	0.289488	0.384221	0.371834				0.332339	0.0136436
525.22	0.416586	0.280011	0.299454	0.245321	0.281659	0.329392	0.314478	0.381948	0.334917	0.409677	0.355929	0.295516	0.38323	0.362566				0.335049	0.0138967
525.836	0.412243	0.285355	0.304896	0.248515	0.287524	0.338655	0.325862	0.38772	0.336851	0.401951	0.364267	0.299517	0.391243	0.372972				0.339826	0.0134303
526.454	0.420286	0.289054	0.31143	0.249217	0.293124	0.342477	0.324922	0.392195	0.345231	0.412988	0.364855	0.305793	0.395744	0.377849				0.344655	0.0137947
527.076	0.42302	0.297604	0.318939	0.253945	0.29409	0.349934	0.332233	0.401904	0.356557	0.420272	0.377095	0.309625	0.399255	0.388092				0.351612	0.013984
527.699	0.428971	0.299166	0.318997	0.259481	0.302756	0.355446	0.342364	0.408124	0.358675	0.427777	0.371697	0.317187	0.401685	0.38354				0.355419	0.0138141
528.314	0.432027	0.300564	0.324127	0.261312	0.307555	0.362463	0.344975	0.409243	0.362267	0.431308	0.384365	0.320501	0.411318	0.385979				0.359857	0.0140066
528.93	0.433153	0.306565	0.32836	0.263697	0.309055	0.362115	0.347169	0.408303	0.35978	0.448305	0.387518	0.321714	0.412218	0.391832				0.362842	0.014302
529.55	0.436048	0.310758	0.328106	0.264293	0.309188	0.36149	0.347273	0.415507	0.363464	0.441021	0.390191	0.322585	0.413298	0.386792				0.363572	0.0141576
530.169	0.43251	0.300728	0.327092	0.263527	0.305788	0.359197	0.344662	0.414478	0.36816	0.436606	0.384151	0.321171	0.411678	0.383215				0.360926	0.0141668
530.795	0.439748	0.300564	0.323952	0.258374	0.303555	0.356349	0.336515	0.404768	0.362267	0.433957	0.380142	0.317323	0.409877	0.382889				0.357877	0.0144354
531.411	0.427202	0.299331	0.319368	0.257501	0.299156	0.353639	0.336306	0.403694	0.354163	0.427556	0.37485	0.312492	0.405196	0.376061				0.353322	0.0139305
532.028	0.418838	0.293905	0.313887	0.252986	0.293357	0.347641	0.330353	0.399085	0.350756	0.415416	0.37175	0.30632	0.400695	0.373622				0.347758	0.0137339
532.646	0.410152	0.286917	0.305286	0.248217	0.288458	0.337868	0.333904	0.387586	0.343021	0.403496	0.360953	0.298758	0.388182	0.357201				0.339286	0.0130767
533.269	0.401467	0.279518	0.300546	0.242574	0.280825	0.33011	0.310718	0.381635	0.335654	0.412105	0.356624	0.293472	0.377649	0.347934				0.332202	0.013458
533.895	0.397124	0.272201	0.293954	0.235143	0.273193	0.322143	0.30654	0.367629	0.32709	0.394446	0.349728	0.286773	0.375308	0.344844				0.324723	0.0131979
534.512	0.39069	0.268008	0.287946	0.232247	0.267894	0.316793	0.305914	0.362126	0.317789	0.384072	0.346147	0.279986	0.364776	0.339479				0.318848	0.0128147
535.13	0.380879	0.268502	0.282563	0.226412	0.266461	0.309452	0.300587	0.358859	0.314382	0.378333	0.335297	0.27601	0.361445	0.338178				0.314097	0.012524
535.75	0.38876	0.266775	0.27913	0.223069	0.259962	0.307275	0.29808	0.354653	0.310054	0.377229	0.334281	0.270676	0.358024	0.328911				0.311206	0.0129513
536.373	0.380075	0.260527	0.273903	0.221962	0.256996	0.300698	0.292336	0.350492	0.308488	0.368842	0.32776	0.266468	0.352172	0.330374				0.306507	0.0126137
536.999	0.369137	0.253128	0.270177	0.218896	0.253896	0.299053	0.290665	0.349463	0.309686	0.373477	0.324393	0.26333	0.3447	0.319318				0.302808	0.0125789
537.618	0.37348	0.254115	0.269885	0.216042	0.252963	0.297247	0.279176	0.342482	0.298267	0.366634	0.322362	0.260048	0.346231	0.326635				0.300398	0.0126888
538.236	0.364151	0.255266	0.264053	0.214999	0.24853	0.293148	0.285861	0.341811	0.298083	0.356039	0.319796	0.257325	0.340919	0.322733				0.297337	0.0121182
538.857	0.365116	0.251895	0.263429	0.212103	0.241398	0.28979	0.275207	0.338858	0.295873	0.363323	0.319208	0.253037	0.336958	0.313303				0.29425	0.0126147
539.484	0.35627	0.243838	0.259294	0.209101	0.243298	0.284973	0.274998	0.332996	0.287401	0.355818	0.310121	0.250874	0.339839	0.306474				0.289664	0.0122516
540.105	0.353696	0.240961	0.255276	0.205694	0.237798	0.280873	0.268627	0.327627	0.28648	0.352066	0.305578	0.245891	0.329396	0.305173				0.285367	0.0121779
540.724	0.342437	0.235864	0.249659	0.199689	0.233499	0.276311	0.267479	0.322213	0.281323	0.346768	0.299378	0.240262	0.321744	0.301922				0.279896	0.0119451
541.346	0.344206	0.233233	0.243983	0.19724	0.229233	0.272305	0.258079	0.31653	0.274785	0.339043	0.29863	0.234952	0.321474	0.296719				0.275744	0.0120765
541.972	0.333752	0.227725	0.244353	0.19081	0.222167	0.263018	0.252439	0.307626	0.275245	0.330876	0.288634	0.229929	0.308241	0.287939				0.268768	0.0115527
542.599	0.328122	0.21975	0.236649	0.185401	0.216335	0.257923	0.249619	0.296752	0.266681	0.3322	0.287619	0.225418	0.308961	0.278509				0.263567	0.011841
543.219	0.314611	0.21268	0.227911	0.182527	0.213202	0.25035	0.244814	0.294784	0.259499	0.317191	0.275592	0.218855	0.303199	0.27477				0.256428	0.0112635
543.841	0.312359	0.214818	0.222762	0.177991	0.207236	0.245162	0.235832	0.285745	0.254894	0.315866	0.272064	0.213784	0.291856	0.272169				0.25161	0.0111808
544.462	0.317345	0.208981	0.217125	0.17633	0.199971	0.238585	0.235937	0.283955	0.249645	0.317853	0.266987	0.208067	0.286905	0.258999				0.24762	0.0116555
545.095	0.299492	0.206597	0.212912	0.170837	0.197304	0.235621	0.227895	0.277333	0.238595	0.311672	0.261321	0.204139	0.272321	0.257536				0.24097	0.0109377
545.715	0.297722	0.203719	0.210903	0.168026	0.192805	0.231799	0.22121	0.271024	0.233622	0.309686	0.258969	0.198909	0.2671	0.261763				0.237661	0.0110845
546.335	0.286463	0.195251	0.205734	0.165279	0.187906	0.227191	0.215361	0.263551	0.235188	0.28982	0.252929	0.194956	0.26818	0.249081				0.231206	0.0103387
546.959	0.28582	0.192127	0.201814	0.162	0.186973	0.222026	0.213586	0.26382	0.227545	0.288275	0.244324	0.191627	0.26647	0.246155				0.22804	0.0104602
547.589	0.283246	0.188757	0.198206	0.159509	0.184073	0.217325	0.212437	0.257376	0.227269	0.294014	0.243575	0.188249	0.255847	0.236075				0.224711	0.0105325
548.212	0.284533	0.18925	0.192998	0.156165	0.181207	0.213689	0.204395	0.253976	0.217047	0.280991	0.238978	0.183961	0.252066	0.230221				0.219963	0.0103183
548.834	0.267484	0.185879	0.192179	0.154121	0.175941	0.208756	0.196248	0.246503	0.222204	0.269292	0.236787	0.179657	0.247025	0.236075				0.215582	0.00964384
549.458	0.255742	0.17996	0.189799	0.14867	0.169142	0.204008	0.197815	0.243281	0.21631	0.263994	0.234328	0.17533	0.246755	0.222417				0.210539	0.00948557
550.089	0.265393	0.177165	0.184377	0.144923	0.164609	0.201831	0.193637	0.237688	0.214008	0.259359	0.22754	0.171034	0.243424	0.214613				0.207114	0.00980574
550.712	0.251721	0.170177	0.181295	0.144326	0.165609	0.197061	0.187475	0.23129	0.203971	0.260021	0.222088	0.167049	0.241263	0.221442				0.203199	0.0095366
551.334	0.251882	0.1673	0.177726	0.140664	0.158677	0.191479	0.182775	0.226994	0.198538	0.259359	0.215727	0.163049	0.233341	0.223068				0.199327	0.0097663
551.959	0.244644	0.1636	0.172791	0.13632	0.15741	0.18606	0.17818	0.221804	0.194394	0.252958	0.212948	0.159224	0.233071	0.216727				0.195009	0.0095975
552.593	0.231616	0.163847	0.167759	0.134851	0.153344	0.183953	0.178284	0.215181	0.192276	0.245453	0.207817	0.155647	0.227039	0.200306				0.189812	0.00882022
553.215	0.242875	0.157023	0.165438	0.131018	0.150911	0.179043	0.173062	0.209767	0.19071	0.245674	0.20306	0.151407	0.221188	0.206321				0.187678	0.00943885
553.839	0.232098	0.152748	0.161732	0.127057	0.147345	0.176727	0.173271	0.208648	0.186106	0.237286	0.198944	0.148676	0.217317	0.19868				0.183331	0.00901214
554.465	0.237888	0.151433	0.158085	0.125844	0.142512	0.174666	0.166587	0.202697	0.179752	0.23861	0.199211	0.146457	0.215246	0.20307				0.181576	0.00948632
555.099	0.227273	0.14798	0.155452	0.122288	0.142979	0.171192	0.16126	0.20131	0.181225	0.230443	0.192637	0.144069	0.206784	0.198029				0.177351	0.00889119
555.72	0.227594	0.143047	0.154145	0.119903	0.139546	0.167486	0.161887	0.199699	0.178739	0.228015	0.189857	0.141043	0.208315	0.193152				0.175173	0.00907554
556.346	0.226629	0.150693	0.152896	0.119307	0.138113	0.165402	0.161156	0.195091	0.170267	0.231326	0.191621	0.140149	0.212816	0.191363				0.174773	0.00916207
556.976	0.211027	0.143541	0.148352	0.116645	0.135413	0.164962	0.155411	0.194777	0.170636	0.224483	0.188628	0.13646	0.200212	0.192176				0.170194	0.00864178
557.604	0.210223	0.141157	0.147045	0.116709	0.13478	0.160678	0.153949	0.188244	0.167689	0.216537	0.183603	0.134543	0.203183	0.188599				0.167638	0.00835896
558.228	0.211349	0.139183	0.145251	0.113195	0.131981	0.158756	0.152278	0.188244	0.165939	0.222276	0.180664	0.132395	0.195891	0.181121				0.165609	0.00861851
558.855	0.203307	0.137128	0.141584	0.111833	0.131181	0.15725	0.149353	0.181801	0.162808	0.22338	0.173875	0.130288	0.195261	0.179657				0.162765	0.00848642
559.489	0.206685	0.135648	0.14014	0.110683	0.127881	0.154147	0.145594	0.18198	0.158664	0.213668	0.176708	0.128403	0.19202	0.174292				0.160465	0.00836716
560.115	0.202664	0.133346	0.136337	0.110278	0.126115	0.152711	0.144027	0.180369	0.160506	0.207266	0.17457	0.126934	0.187519	0.171528				0.158155	0.00805774
560.741	0.196712	0.131373	0.135401	0.107297	0.121649	0.148288	0.142565	0.17943	0.156731	0.209474	0.173822	0.123956	0.186169	0.168276				0.155796	0.00821882
561.369	0.196391	0.135484	0.135167	0.105679	0.121416	0.148311	0.141207	0.173657	0.156546	0.206384	0.170348	0.123852	0.180857	0.168764				0.154576	0.00789176
562.003	0.194621	0.127016	0.132943	0.105679	0.118816	0.146157	0.141103	0.174552	0.151942	0.207487	0.167461	0.121113	0.181578	0.162423				0.152349	0.00810842
562.628	0.19816	0.129236	0.129101	0.102911	0.118216	0.140622	0.139954	0.169228	0.150008	0.200865	0.165323	0.119524	0.172575	0.157871				0.149542	0.00787713
563.255	0.192209	0.126687	0.130057	0.103145	0.11555	0.140414	0.137551	0.16972	0.14568	0.195568	0.161475	0.118103	0.177527	0.167138				0.14863	0.00777787
563.891	0.188027	0.120768	0.127443	0.101995	0.113217	0.137681	0.136089	0.166364	0.148259	0.197554	0.160085	0.115412	0.174286	0.156895				0.146005	0.00779416
564.518	0.181271	0.120439	0.127423	0.0983753	0.11235	0.138677	0.133269	0.162963	0.148259	0.201748	0.15768	0.115188	0.168074	0.158521				0.144588	0.00776059
565.145	0.184167	0.120357	0.124517	0.0992271	0.111117	0.136523	0.128152	0.161889	0.143286	0.19314	0.15923	0.113176	0.171495	0.158196				0.143177	0.00770695
565.776	0.176124	0.118795	0.12282	0.094798	0.110784	0.134971	0.1293	0.16086	0.141536	0.185856	0.15629	0.110821	0.172755	0.150392				0.140436	0.00738338
566.408	0.174194	0.115096	0.120831	0.0951813	0.11115	0.13196	0.121885	0.159786	0.1373	0.194464	0.151854	0.109743	0.166814	0.148603				0.13849	0.00762187
567.034	0.172747	0.118795	0.119778	0.0932649	0.109917	0.1324	0.12554	0.156878	0.141628	0.194906	0.1549	0.107866	0.165283	0.147953				0.138704	0.00760376
567.664	0.166474	0.113369	0.118354	0.0918595	0.107084	0.130015	0.121258	0.154059	0.137485	0.189167	0.153618	0.106597	0.163843	0.140474				0.135261	0.00737812
568.299	0.174033	0.112383	0.116852	0.0905181	0.106051	0.129621	0.123138	0.154104	0.134906	0.180117	0.150731	0.105631	0.161052	0.147303				0.134746	0.00729687
568.927	0.1676	0.112629	0.114882	0.089496	0.103985	0.125731	0.120632	0.149629	0.132972	0.171067	0.145974	0.104281	0.154661	0.143238				0.131198	0.00668275
569.555	0.17532	0.111149	0.11301	0.0873454	0.102485	0.124133	0.119169	0.145423	0.131039	0.177247	0.142179	0.102269	0.159882	0.139336				0.130713	0.00733338
570.195	0.166474	0.108272	0.11301	0.0861103	0.0992188	0.122349	0.120736	0.147839	0.12625	0.175923	0.143836	0.101646	0.158442	0.13706				0.129083	0.00718396
570.82	0.166956	0.105888	0.109674	0.0820859	0.0984856	0.121794	0.116663	0.144439	0.127355	0.168197	0.14111	0.0987477	0.15403	0.133808				0.126374	0.00706209
571.45	0.157788	0.105148	0.108504	0.0834487	0.0956526	0.119084	0.115514	0.142917	0.128368	0.174819	0.139988	0.0963682	0.15457	0.140149				0.12588	0.00718889
572.086	0.162131	0.101613	0.106437	0.0830654	0.0963525	0.115518	0.109456	0.138308	0.121093	0.167976	0.136406	0.0943401	0.149979	0.13332				0.122571	0.00699331
572.715	0.16197	0.10038	0.106085	0.0798714	0.0949861	0.113989	0.111441	0.137324	0.119896	0.165328	0.134001	0.0926792	0.143768	0.126167				0.120563	0.00686653
573.346	0.157145	0.10186	0.102984	0.0792326	0.09082	0.111951	0.10789	0.132492	0.117318	0.164224	0.129778	0.0910903	0.139176	0.129581				0.118253	0.00670838
573.98	0.151193	0.0974202	0.100332	0.0780615	0.0900201	0.109218	0.106219	0.132178	0.115384	0.161354	0.12609	0.0895253	0.144308	0.13202				0.116666	0.00673631
574.612	0.142025	0.0953649	0.0989858	0.0748249	0.0868873	0.108709	0.102981	0.13012	0.115476	0.150097	0.123364	0.087058	0.140887	0.123565				0.112882	0.00618078
575.243	0.145886	0.0928986	0.0960796	0.0734621	0.0865206	0.105536	0.102145	0.126227	0.116857	0.15694	0.122135	0.0858443	0.133235	0.125028				0.112057	0.00650144
575.88	0.147012	0.0905967	0.0949483	0.0722484	0.0837877	0.103892	0.100265	0.124303	0.108846	0.150759	0.123418	0.0840397	0.132965	0.123728				0.110058	0.00648509
576.512	0.146207	0.0918299	0.0927833	0.0730788	0.084121	0.103197	0.0939987	0.124169	0.108293	0.147228	0.121654	0.0827222	0.133325	0.122102				0.108908	0.00638337
577.141	0.145725	0.0902678	0.0933099	0.0726742	0.0815214	0.0999314	0.0927454	0.124169	0.107925	0.1448	0.11524	0.0816603	0.129634	0.112184				0.106556	0.00620991
577.777	0.138969	0.0873082	0.0902867	0.0702042	0.0785885	0.100302	0.0923276	0.120634	0.103321	0.151642	0.115347	0.0794245	0.129814	0.118362				0.105466	0.0065253
578.412	0.137522	0.0843486	0.0878681	0.0700551	0.0775886	0.0976155	0.0921187	0.117815	0.104057	0.140606	0.116202	0.0786021	0.126663	0.109095				0.102868	0.00604394
579.042	0.132536	0.0849241	0.0875561	0.0686924	0.0777886	0.0976155	0.0877321	0.117457	0.105531	0.13884	0.109895	0.0761268	0.125493	0.111534				0.101552	0.00589812
579.68	0.132536	0.0840198	0.0841233	0.0670741	0.0763221	0.0956933	0.0903432	0.114951	0.0979796	0.140606	0.110803	0.0748972	0.124233	0.113973				0.10054	0.00607838
580.312	0.124493	0.0813068	0.0832456	0.0635394	0.0739225	0.0919647	0.0874188	0.110477	0.102124	0.134204	0.110322	0.0730766	0.123602	0.107632				0.0976663	0.00579739
580.945	0.126263	0.0787583	0.0797737	0.0626876	0.070523	0.0905752	0.0847033	0.107971	0.101387	0.132439	0.106367	0.071823	0.122522	0.107469				0.0959473	0.00593893
581.582	0.124172	0.0785116	0.0798128	0.0625386	0.0706896	0.088954	0.0811522	0.100633	0.0933753	0.129128	0.105672	0.0697629	0.116941	0.107307				0.093475	0.00563388
582.215	0.115969	0.0753054	0.076458	0.0596214	0.06839	0.0873097	0.0783323	0.104347	0.0953091	0.131114	0.102251	0.0670481	0.11262	0.0967385				0.0907724	0.00562418
582.846	0.11999	0.0760453	0.0751902	0.0586206	0.0658903	0.0819137	0.0802122	0.101528	0.0965063	0.128465	0.102465	0.0652675	0.110909	0.106006				0.0906435	0.00581304
583.488	0.115164	0.0700439	0.0749171	0.0572578	0.0644239	0.0808715	0.0765567	0.100141	0.0878502	0.128245	0.0966925	0.0634789	0.111089	0.0936494				0.0871701	0.00570013
584.12	0.111626	0.0705372	0.0733372	0.0547665	0.0631574	0.080362	0.0789589	0.0935629	0.0882185	0.124272	0.0947148	0.0619219	0.110099	0.0920235				0.0855398	0.00546289
584.753	0.111304	0.0679064	0.0705091	0.0542342	0.0616576	0.0783935	0.0755123	0.0960239	0.0854559	0.126258	0.0974408	0.0603968	0.105868	0.0903977				0.0843827	0.0056755
585.395	0.113878	0.0716881	0.0689682	0.0529992	0.0633907	0.0751975	0.0753034	0.0918178	0.079102	0.11169	0.0911336	0.0580732	0.0985758	0.0850324				0.0812036	0.00496588
586.024	0.108248	0.0647002	0.0672323	0.0514448	0.0575249	0.0738775	0.0712301	0.0889094	0.0797466	0.109041	0.0899577	0.0569314	0.102897	0.0907229				0.0794617	0.00514584
586.659	0.105675	0.0658511	0.0641116	0.0506143	0.0569583	0.0718858	0.071439	0.0898043	0.0824171	0.117429	0.0866972	0.0561489	0.099116	0.0913732				0.0792515	0.00537033
587.303	0.104549	0.0647824	0.0648332	0.0496348	0.0579582	0.0684583	0.0671569	0.0898938	0.079102	0.106392	0.0848798	0.0547117	0.0994761	0.0829187				0.0767676	0.00495607
587.934	0.109374	0.0643713	0.0633314	0.0478888	0.0556585	0.0701489	0.0667391	0.0846138	0.0809437	0.113235	0.0842384	0.0529949	0.100106	0.0835691				0.0769438	0.00546802
588.569	0.0968282	0.0622338	0.0631363	0.0469731	0.0551919	0.0687362	0.0644413	0.0807209	0.0802991	0.107717	0.0840246	0.0520607	0.0996561	0.0908854				0.0752075	0.0050857
589.208	0.106479	0.0600964	0.0626877	0.0454187	0.0546253	0.0660497	0.0649635	0.0824213	0.0774444	0.105951	0.0818331	0.0505596	0.091644	0.0827562				0.0737807	0.00514358
589.842	0.0992408	0.0609185	0.0583967	0.0449929	0.0502593	0.063039	0.0627702	0.0803182	0.0680516	0.105068	0.0796951	0.0493778	0.0947948	0.0799922				0.0712082	0.00510408
590.484	0.0936113	0.0632204	0.0568949	0.0452058	0.0491595	0.0632243	0.0651724	0.0774993	0.0700775	0.106392	0.0794813	0.048212	0.0869628	0.0819432				0.0705041	0.00484119
591.119	0.0973107	0.0583699	0.0564073	0.0426932	0.0488595	0.0635485	0.0645458	0.0749488	0.0678675	0.0991082	0.0774502	0.0469505	0.0829117	0.0734888				0.0681758	0.00464406
591.754	0.086695	0.0555747	0.0556466	0.0418202	0.0462266	0.0600515	0.0584881	0.0768728	0.0675912	0.0962387	0.0817262	0.0459923	0.0833618	0.0684486				0.0660524	0.00450992
592.399	0.0837998	0.0526151	0.0528184	0.0410536	0.0469931	0.0597041	0.056817	0.0738749	0.06842	0.0995497	0.076595	0.0440839	0.0817414	0.0702371				0.0648788	0.00457625
593.03	0.0905552	0.0539305	0.0521748	0.0400741	0.0461266	0.0589862	0.0547281	0.0721298	0.0628027	0.0904997	0.0721586	0.0442756	0.0851623	0.0718629				0.0639619	0.00449936
593.669	0.089751	0.0512998	0.0510825	0.0401167	0.0439935	0.0581061	0.0584881	0.0718613	0.0639078	0.0896168	0.0747242	0.0426467	0.0830918	0.0717003				0.063599	0.0045317
594.308	0.0784919	0.0507243	0.0495611	0.0387113	0.0451934	0.0572261	0.0514904	0.069624	0.0621581	0.0986668	0.0698067	0.0413052	0.0730091	0.0702371				0.0611575	0.00443689
594.943	0.0887859	0.0508887	0.0493856	0.0372847	0.0416606	0.0543544	0.0516993	0.0679237	0.0574617	0.0889546	0.071731	0.0402592	0.0756198	0.0668227				0.0602023	0.00451023
595.586	0.0878209	0.0512175	0.0500098	0.0365181	0.0409273	0.0532891	0.0497149	0.067879	0.0606848	0.0907205	0.0683636	0.039868	0.0803911	0.0666602				0.0602903	0.00466307
596.223	0.0910378	0.0510531	0.0481178	0.0371356	0.0398275	0.0519227	0.0512815	0.0689081	0.0552517	0.0863058	0.06676	0.0386862	0.0746296	0.0638962				0.0589153	0.00454655
596.859	0.0791353	0.0480113	0.0456212	0.0353683	0.0396275	0.05183	0.0502371	0.0641203	0.0581984	0.0832156	0.0666531	0.0376642	0.0757999	0.0622703				0.0569823	0.00414709
597.503	0.0826739	0.0461205	0.044568	0.035709	0.0391943	0.0506721	0.0459549	0.0650153	0.0572776	0.0887339	0.0633392	0.0369855	0.0711186	0.0638962				0.0565185	0.00445997
598.138	0.0804221	0.0497377	0.0439828	0.0339416	0.0376278	0.0499773	0.0455372	0.0624648	0.0526733	0.0918241	0.0594907	0.0356839	0.0702184	0.0630833				0.0554761	0.004545
598.78	0.0768835	0.047518	0.0433977	0.0330686	0.0365613	0.0472214	0.0435527	0.0613014	0.0597639	0.0860851	0.0621098	0.0349733	0.0705785	0.06162				0.0546168	0.00435181
599.419	0.0715756	0.0466959	0.0428711	0.0332389	0.0364613	0.0482404	0.0433438	0.0588851	0.0537783	0.0783595	0.0609873	0.0346619	0.072559	0.0645465				0.0533003	0.00396437
600.055	0.0710931	0.0436541	0.0423445	0.0320465	0.036628	0.047893	0.048566	0.0585719	0.051292	0.0772559	0.0593304	0.0336159	0.068688	0.0593438				0.0521659	0.00377661
600.701	0.0772052	0.0411878	0.042676	0.0323659	0.0352282	0.0468277	0.0453283	0.0566478	0.0520287	0.0728413	0.0619495	0.0332965	0.0713887	0.0705622				0.0528238	0.00418852
601.336	0.0678762	0.0430786	0.0410767	0.0324085	0.0329285	0.0444423	0.0418816	0.0579455	0.0469639	0.0785803	0.0589028	0.0325539	0.0665274	0.0539785				0.0499389	0.00385629
601.98	0.0760793	0.0404479	0.0395748	0.0307902	0.0331951	0.0445581	0.0410461	0.0542763	0.0499107	0.0803461	0.0579406	0.0316197	0.0666175	0.0557669				0.0501549	0.00425195
602.619	0.0720582	0.0410234	0.0388531	0.0294913	0.0324619	0.0449055	0.0416728	0.0560662	0.0464114	0.0719583	0.0569785	0.0309729	0.0622063	0.0593438				0.048886	0.00383476
603.257	0.0730232	0.0387215	0.038424	0.0296404	0.0327619	0.0425432	0.0406283	0.0535157	0.0477927	0.0807876	0.0541991	0.0304699	0.0676977	0.0572302				0.0491025	0.00429972
603.903	0.0702889	0.0402013	0.0364541	0.0290228	0.0308621	0.0418485	0.0417772	0.0522628	0.0487136	0.0772559	0.0543594	0.0294319	0.0622063	0.0510519				0.0475526	0.00398449
604.541	0.0706106	0.0364195	0.0368247	0.0270213	0.0297623	0.0422422	0.0386439	0.0498018	0.0468718	0.0704132	0.0505644	0.029368	0.0657172	0.056905				0.0465119	0.0039824
605.186	0.0616033	0.038146	0.0346206	0.0264038	0.0294623	0.0400652	0.0359284	0.0507862	0.0463193	0.0739449	0.0542525	0.0283938	0.0585153	0.0538159				0.0451613	0.0037932
605.824	0.0627292	0.0365018	0.0350107	0.0267658	0.029629	0.0390694	0.038435	0.0485042	0.0456747	0.0746071	0.050511	0.0274676	0.0607659	0.0518649				0.044824	0.0038199
606.462	0.06289	0.0346109	0.034055	0.0248493	0.0293957	0.0386294	0.0400017	0.0464459	0.0452143	0.0708547	0.0524887	0.027268	0.061126	0.0556043				0.044531	0.00383264
607.108	0.0609599	0.0337888	0.0324946	0.0254243	0.027596	0.037564	0.0394795	0.0467591	0.0437409	0.0686474	0.0525421	0.0265015	0.060946	0.0525152				0.0434971	0.00374368
607.746	0.0617641	0.0337066	0.0328652	0.0255946	0.0262961	0.0356418	0.0400017	0.0469828	0.0434646	0.0675437	0.0491747	0.0259425	0.0641868	0.0554417				0.0434719	0.0038761
608.395	0.0641768	0.0346931	0.0310903	0.0247855	0.0256629	0.0357808	0.0389572	0.0452377	0.0411625	0.0717376	0.0497627	0.0254954	0.0603158	0.0507268				0.0428275	0.00399561
609.032	0.0595123	0.0330489	0.0327677	0.0239124	0.0258629	0.0349007	0.0370773	0.0461326	0.0418992	0.0686474	0.049442	0.0247847	0.0582453	0.0525152				0.0420535	0.00377062
609.676	0.0570997	0.0343643	0.031929	0.0235717	0.0266294	0.0348313	0.0350928	0.0457747	0.0437409	0.0659986	0.0484264	0.0243216	0.0550044	0.0492635				0.0411463	0.00349363
610.319	0.0624075	0.033871	0.0312658	0.0233375	0.0258629	0.0344376	0.0345706	0.0425083	0.0386762	0.0648949	0.0455935	0.0234034	0.053294	0.05219				0.0404509	0.00363958
610.959	0.0593515	0.0319801	0.0296275	0.0217405	0.0241298	0.034646	0.0309151	0.0447903	0.0418992	0.0604803	0.0465556	0.0234113	0.0522137	0.0438982				0.0389742	0.00344235
611.608	0.0569388	0.0352686	0.0280476	0.0231672	0.0235965	0.0336733	0.0335262	0.0418818	0.0370186	0.0613632	0.0435089	0.0223813	0.053384	0.0478002				0.0386826	0.00339177
612.246	0.059834	0.0314869	0.0289448	0.0225284	0.024763	0.0313806	0.0284085	0.0406289	0.0378474	0.0659986	0.0437227	0.0225091	0.0525738	0.0453614				0.0382849	0.00369181
612.895	0.0582256	0.0324734	0.0293739	0.0221664	0.0240631	0.0317974	0.0297663	0.0418371	0.0378474	0.0609218	0.0419589	0.0218942	0.049693	0.0430852				0.0375074	0.00334766
613.534	0.0524352	0.0295138	0.0274234	0.0217618	0.0224967	0.0309174	0.0271552	0.0395551	0.0362819	0.058273	0.0416382	0.0210558	0.0477125	0.0453614				0.0358272	0.00319959
614.18	0.051631	0.0270475	0.0274039	0.0215489	0.0230966	0.0319132	0.0332129	0.0414791	0.0365582	0.061584	0.0422796	0.0206726	0.0501431	0.0453614				0.0367094	0.00334633
614.823	0.0498617	0.028034	0.0283402	0.0205268	0.0227633	0.03057	0.0280952	0.0400025	0.0392287	0.0584937	0.0412106	0.020425	0.053564	0.0489383				0.0364324	0.00339383
615.465	0.0534002	0.0272941	0.025395	0.020612	0.0216302	0.0298752	0.0283041	0.0417028	0.0388603	0.0584937	0.041852	0.0198901	0.0509533	0.045524				0.0359848	0.00346553
616.112	0.0490575	0.025321	0.025356	0.0195473	0.0219301	0.0293194	0.0297663	0.0398683	0.0361898	0.0562864	0.0376828	0.0198501	0.0476225	0.0386954				0.0340352	0.00308173
616.754	0.0442321	0.0243345	0.025668	0.0189511	0.0210636	0.0272119	0.0310196	0.0399578	0.038492	0.0498852	0.038538	0.0195787	0.0475325	0.0344682				0.0329238	0.00279328
617.403	0.0469665	0.0291027	0.0258826	0.0200371	0.0218301	0.028393	0.0273641	0.0373625	0.0360978	0.0536376	0.0362396	0.0185087	0.0444717	0.0380451				0.0331385	0.00281139
618.043	0.0527569	0.0266364	0.023386	0.0178012	0.0213302	0.0277909	0.0269463	0.0361096	0.0316776	0.0531962	0.0394467	0.0184608	0.0460921	0.0395083				0.0329385	0.00317977
618.695	0.0493791	0.0277052	0.0250634	0.017205	0.0201637	0.028092	0.0272596	0.0364229	0.034164	0.055845	0.0375224	0.0177342	0.0460921	0.0364192				0.0327906	0.00314619
619.334	0.0497008	0.0258143	0.0251609	0.0174393	0.0189306	0.027073	0.026633	0.0353937	0.0309409	0.0509889	0.0370414	0.0177741	0.0433914	0.0409716				0.0319467	0.00300684
619.984	0.0482532	0.0225259	0.0236981	0.0169069	0.0188972	0.026494	0.0239174	0.0346778	0.0303884	0.0518718	0.0365603	0.0171832	0.0503232	0.0425975				0.0317354	0.00332327
620.624	0.0463231	0.0243345	0.0241077	0.0164598	0.0195638	0.0240854	0.0231863	0.0316351	0.0306647	0.055845	0.0359724	0.0171273	0.0489728	0.0417845				0.031433	0.00335571
621.273	0.0426237	0.0234302	0.0228984	0.0157997	0.0169975	0.0246413	0.0250663	0.03253	0.0319539	0.0507681	0.0348499	0.0161851	0.0434814	0.0375573				0.0299131	0.00293836
621.919	0.0410152	0.0288561	0.0229569	0.0173115	0.0167975	0.0224875	0.0271552	0.0333802	0.034164	0.0527547	0.0351706	0.0158657	0.0416809	0.0365818				0.0304413	0.00289199
622.562	0.0445538	0.0244989	0.0225083	0.0161617	0.0170975	0.0234602	0.0224552	0.0313219	0.0312172	0.0589352	0.035331	0.0154745	0.0460921	0.0357689				0.0303483	0.00341803
623.212	0.0377984	0.0204706	0.0227228	0.0160552	0.0154977	0.0220474	0.0233952	0.0308297	0.029928	0.0534169	0.034743	0.0151711	0.0422211	0.0326797				0.0283555	0.0029893
623.855	0.0413369	0.0226081	0.0222547	0.0146072	0.0166309	0.0225106	0.026633	0.030427	0.0287309	0.055845	0.0344758	0.0151152	0.0362795	0.0312165				0.0284765	0.00300733
624.505	0.0432671	0.0240057	0.0209284	0.0143517	0.0167642	0.022997	0.0217241	0.0303375	0.0282704	0.0503267	0.0344758	0.0147559	0.0353793	0.0331675				0.0279108	0.00285009
625.15	0.0479315	0.0231835	0.0199727	0.0141814	0.0171308	0.0217464	0.0242308	0.0289056	0.0269812	0.0520925	0.0325515	0.0141171	0.0339389	0.0299158				0.0276343	0.00303834
625.801	0.0318471	0.022197	0.0205578	0.0156932	0.0162643	0.0224643	0.0242308	0.0282792	0.0265208	0.0536376	0.034743	0.0137258	0.0352892	0.0258511				0.0265215	0.00274744
626.443	0.0419803	0.0214571	0.0202067	0.0144795	0.016131	0.0214685	0.0231863	0.0282792	0.026705	0.0496645	0.0313756	0.0138855	0.0356493	0.0291029				0.0266837	0.00277913
627.097	0.0429454	0.0227725	0.0196801	0.0137129	0.0165976	0.0222559	0.0214108	0.0277422	0.0243107	0.0403938	0.0293979	0.0133984	0.0365496	0.0315416				0.0259078	0.00249974
627.738	0.0395677	0.0227725	0.0184708	0.012776	0.0153977	0.0207737	0.022873	0.0292188	0.0239424	0.041056	0.0299324	0.0133266	0.0374498	0.0284525				0.0254293	0.00248675
628.393	0.0394068	0.0211283	0.0202653	0.0120733	0.0152978	0.0203105	0.0203664	0.0294873	0.025692	0.0490023	0.0312153	0.012592	0.0315983	0.0276396				0.0254339	0.00276043
629.034	0.0398893	0.0199773	0.019212	0.0118178	0.013298	0.0211674	0.0217241	0.0290399	0.026705	0.0450291	0.0295048	0.0126399	0.0345691	0.0250382				0.0249723	0.00267422
629.686	0.0384417	0.0192374	0.0188219	0.0127334	0.0148312	0.0204032	0.0186953	0.0290846	0.0275337	0.0370828	0.0302531	0.0123924	0.0351092	0.0287777				0.0245284	0.00238563
630.331	0.0394068	0.019484	0.017164	0.0129889	0.013698	0.0209358	0.0212019	0.0285924	0.0216402	0.0412767	0.03036	0.0122087	0.0328586	0.0281273				0.0242817	0.00251164
630.984	0.0368333	0.0186619	0.0156037	0.0128612	0.0139646	0.0199631	0.0189042	0.0256839	0.0274417	0.0406145	0.0283824	0.0120171	0.0333988	0.030241				0.023898	0.00247114
631.628	0.040211	0.0209638	0.0163058	0.0118391	0.0131314	0.0182494	0.0205753	0.0246548	0.0230215	0.0370828	0.0292376	0.011522	0.0325885	0.0221117				0.0229639	0.00241334
632.28	0.0410152	0.020635	0.01693	0.0118391	0.0125648	0.01994	0.0185909	0.0256392	0.025692	0.0401731	0.0273133	0.011538	0.0302479	0.0266641				0.0234845	0.00251482
632.928	0.0368333	0.0176754	0.017008	0.011179	0.0129648	0.0205421	0.0204708	0.0272948	0.0262445	0.0414974	0.0310549	0.0108832	0.0316883	0.0253634				0.0236214	0.00253219
633.58	0.0363508	0.0168533	0.0160523	0.0100931	0.0129314	0.0186662	0.0177553	0.0256392	0.023482	0.0403938	0.027153	0.0112346	0.034389	0.0291029				0.0228641	0.00257914
634.224	0.0363508	0.0182509	0.0168715	0.0105189	0.0111317	0.0204726	0.0166064	0.0253707	0.0218244	0.0361999	0.0264581	0.0106038	0.034209	0.025526				0.022171	0.00240366
634.876	0.0386026	0.0181687	0.017047	0.0116262	0.0108984	0.0187589	0.0154576	0.0259077	0.0251395	0.0357584	0.0246943	0.0101167	0.026557	0.0265015				0.0218025	0.00234685
635.524	0.0361899	0.0168533	0.0166179	0.0110725	0.0106651	0.0179251	0.0177553	0.0208067	0.0269812	0.0397316	0.0282755	0.0102045	0.0336688	0.0245505				0.0222356	0.00256816
636.176	0.0347423	0.0184975	0.0166959	0.0103486	0.0103651	0.0176009	0.0175464	0.0241178	0.0250474	0.0370828	0.0254426	0.00990112	0.0294377	0.0235749				0.0214572	0.00230414
636.824	0.0352249	0.019073	0.0155842	0.0111151	0.0115316	0.0167209	0.0156665	0.0229545	0.0246791	0.0379657	0.0260305	0.00948591	0.0286275	0.0188599				0.0209657	0.00233855
637.477	0.0429454	0.0202239	0.0151551	0.0102208	0.011665	0.0181104	0.0196353	0.0216568	0.0206273	0.0381865	0.0263512	0.00949389	0.0299779	0.0203232				0.0217552	0.00263113
638.127	0.0300778	0.0161134	0.0150185	0.00985883	0.0103651	0.0166514	0.0181731	0.0227307	0.0229294	0.0421596	0.0228769	0.00926233	0.0288976	0.0224368				0.0205394	0.0024172
638.78	0.0339381	0.0165244	0.0152136	0.00828312	0.0114983	0.0176704	0.0153531	0.0238046	0.0190618	0.0379657	0.0246943	0.00902279	0.0247565	0.0248756				0.0201902	0.0023351
639.428	0.0302387	0.0146336	0.0143359	0.00998659	0.0105984	0.0160492	0.016502	0.022149	0.0205352	0.0331097	0.0243201	0.00911062	0.0279073	0.0260137				0.0196779	0.00208799
640.082	0.0300778	0.0133182	0.0156232	0.00988012	0.0110317	0.0167903	0.0162931	0.0217911	0.0196143	0.0324475	0.0236787	0.00866348	0.0309681	0.0229246				0.0195073	0.00209401
640.73	0.029917	0.0157023	0.0153111	0.00915614	0.011065	0.0170914	0.0123243	0.0224175	0.0214561	0.0355377	0.0246408	0.00831215	0.030608	0.027477				0.0200726	0.00231988
641.386	0.0242875	0.0124139	0.0156427	0.0086451	0.00969858	0.0158177	0.017442	0.0199118	0.0191539	0.0361999	0.0248012	0.00805663	0.0282674	0.0261763				0.0190368	0.00219436
642.034	0.0275043	0.0152913	0.0142579	0.00915614	0.00919865	0.0152618	0.0152487	0.022328	0.0186014	0.0342133	0.0223424	0.0077053	0.0274572	0.0219491				0.0186082	0.0020822
642.691	0.0257351	0.0170177	0.0133996	0.00847476	0.00813214	0.014266	0.0157709	0.0187931	0.0186935	0.0304609	0.0204182	0.00711443	0.0261068	0.0239001				0.0177345	0.0019176
643.336	0.0263784	0.0144692	0.0135752	0.00777208	0.00853208	0.0122512	0.0172331	0.0189274	0.0211798	0.0302402	0.0220217	0.00704257	0.0234061	0.0156082				0.0170455	0.00188889
643.995	0.0254134	0.0147158	0.0107275	0.00838958	0.00846543	0.0125754	0.0111754	0.0194643	0.0148259	0.023839	0.017906	0.00649162	0.0205254	0.0172341				0.0151249	0.00156877
644.641	0.0207489	0.0125783	0.0103374	0.00749526	0.00849875	0.012089	0.015562	0.0172718	0.0147338	0.0203073	0.0205786	0.00580493	0.0221458	0.0219491				0.0150072	0.00151268
645.299	0.0246091	0.0124139	0.0114102	0.00681387	0.00713229	0.0122975	0.0126376	0.0171823	0.0139971	0.0293572	0.0174784	0.00586082	0.026827	0.0217865				0.0157003	0.00200869
645.946	0.0236441	0.0126605	0.00967427	0.00662223	0.00793217	0.00898572	0.0106532	0.0176297	0.0145496	0.0293572	0.0198302	0.00552546	0.018995	0.0186974				0.0146255	0.00187197
646.604	0.0231616	0.0125783	0.0093427	0.00574921	0.00879871	0.00995841	0.0107576	0.0147213	0.0142733	0.0189829	0.016837	0.0054536	0.0219658	0.0167463				0.0135233	0.0014898
647.251	0.0262176	0.00904323	0.00797737	0.00540851	0.00776553	0.00789725	0.0109665	0.0162426	0.0086561	0.0222938	0.0159283	0.00509428	0.0156641	0.0143075				0.0123902	0.0016923
647.909	0.0162453	0.00986534	0.0067876	0.00515299	0.00643239	0.00780461	0.0120109	0.0127525	0.0123395	0.0183207	0.0155542	0.00443953	0.015214	0.0204858				0.0116718	0.00135972
648.559	0.0172103	0.00986534	0.00643651	0.00525946	0.00519924	0.00771198	0.00741545	0.0129315	0.0107741	0.0214109	0.0100487	0.00384068	0.0165643	0.0117062				0.0104553	0.00137197
649.215	0.017532	0.00690574	0.00436903	0.00479101	0.00383277	0.00625295	0.00772878	0.00984402	0.00976113	0.0145683	0.0104764	0.00344942	0.0117031	0.0110558				0.0087336	0.00111934
649.869	0.00932896	0.00312402	0.00370587	0.00344952	0.00289957	0.00467814	0.00543104	0.00608539	0.00174964	0.0108158	0.00833832	0.00245132	0.00846222	0.00601567				0.00546682	0.000756704
650.523	0.00852474	0.00493267	0.0021455	0.00310883	0.00196638	0.00421495	0.0029244	0.00357964	0.00515682	0.00551828	0.00277944	0.00189239	0.0064817	0.00666602				0.00427798	0.000538883
651.18	0.00627292	0.0029596	0.00150185	0.00136277	0.00216635	0.0024317	0.00365551	0.00429557	0.000736689	0.00397316	0.00219148	0.00118175	0.00252066	0.000650343				0.00256431	0.000418574
651.83	0.00755967	-0.0007399	0.000370587	0.000915614	0.000799883	0.00025475	0.000417772	0.00272948	0.00101295	0.000882924	0.00256564	0.000822431	0.00216057	0.00357689				0.00166638	0.000547986
652.491	0.00595123	-0.000986534	-0.000331578	0.000873028	0.000399941	0.000440023	0.000731101	0.00331117	0.00174964	-0.000220731	0.000160352	0.000191635	-0.00162042	0.00325172				0.000992898	0.000532898
653.141	0.00386026	-0.000986534	-0.000195046	0.000638801	-0.00043327	0.000393704	-0.000522215	0.000536946	9.20861e-05	-0.00132439	0.00144317	0.000295437	-0.00243064	0.00357689				0.000353229	0.000457613
653.799	0.00176929	-0.000411056	-0.00183343	0.000873028	0.000299956	0.000486341	-0.00407328	-0.000581692	0	-0.00110366	-0.00155007	0.000143726	0.000540142	0.00373947				-0.000121517	0.000482607
654.45	-0.00305604	0.000575478	5.85138e-05	-0.00012776	0.000733226	0.00122743	-0.00125332	0.00290846	-0.00276258	0.0092707	0.00181733	9.58173e-05	0.00126033	0.00829187				0.00135996	0.000946668
655.108	-0.00176929	-0.00287739	-0.000273064	0.000212934	0.000566584	-0.000185273	0.00240219	0.00237151	-0.00202589	0.00242804	0.00144317	0.000215589	0.00180047	-0.00178844				0.000180081	0.00047691
655.759	-0.0040211	-0.0014798	-9.75229e-05	0.000149054	0.000366613	-0.000301068	-0.0014622	-0.000939656	-0.00432805	0.00375243	0.000213803	-0.000103802	-0.00180047	-0.000812929				-0.00077605	0.000524022
656.419	0.00337773	-0.000164422	-9.75229e-05	0.000532334	0.00129981	0.000393704	0.000522215	0.00223728	-0.00386762	-0.00662193	0.00187078	0.000143726	0.00126033	0.00162586				0.000179448	0.000683244
657.073	0.00562954	0.00213749	0.000760679	-0.000212934	-0.000166642	0.000787409	0.000417772	0.000134237	-0.00110503	-0.000662193	-0.00293979	0.000135741	0.000900236	-0.00243879				0.000241266	0.000544647
657.728	0.00193013	-0.000575478	0.000877706	0.000361987	0.00063324	0.000370545	0.00271552	0.000581692	0.000920861	0.00110366	0	0.000191635	-0.00315083	-0.00536533				4.25241e-05	0.000544708
658.389	0.000482532	0.0014798	0.000624147	-0.000660094	0.000366613	-2.31591e-05	0.00355106	0.00129762	0.00119712	-0.00176585	-0.000801762	0	-0.00126033	0.000975515				0.000390229	0.00035764
659.041	0.00353857	0.0007399	0.000273064	-0.000404574	-9.99853e-05	0.000115795	0.000522215	0.000223728	-0.00110503	0.000882924	-0.0034743	0.000111787	0.000270071	-0.00146327				9.34962e-06	0.000405661
659.703	0.00386026	0.00156201	-0.000331578	0.000361987	0.000599912	-0.000440023	-0.00104443	0.00107389	0.00184172	-0.000882924	-0.000160352	0	-0.00171045	0.00308913				0.000558511	0.000423736
660.354	-0.0014476	0.000328845	-0.00101424	0.000234227	0.00109984	6.94773e-05	0.000208886	0.00134237	0.00138129	-0.0105951	-0.00155007	3.99239e-05	0.000540142	-0.00536533				-0.00105195	0.000866031
661.015	0.00289519	0.000411056	0.000156037	0.000234227	0.000966525	0.000370545	0.00125332	0.00331117	-0.00221007	-0.000882924	-0.00160352	3.99239e-05	-0.00216057	-0.00325172				-3.36293e-05	0.000501093
661.669	-0.00498617	-0.00180865	-0.000195046	0.000681387	6.66569e-05	0.000393704	-0.000208886	0.000939656	0.000552517	-0.00132439	-0.00112247	0.000287452	-0.00162042	-0.00130069				-0.000688954	0.000411348
662.328	-0.00337773	-0.000904323	-0.00072167	-0.000340694	0.00123315	0.000856886	0.000835544	-0.000178982	-0.000552517	-0.000882924	-0.00379501	0.000207604	0.000900236	-0.00438982				-0.000793589	0.000484047
662.989	-0.00241266	0.000328845	-0.000741174	-0.000936908	0.000366613	0.000787409	0.000731101	-0.000984402	-0.00303884	0.000441462	-0.00331395	0.000415208	0.00279073	0.00178844				-0.000269866	0.000469775
663.641	-0.000321688	-0.00131538	-0.000702165	-0.000851734	-0.00063324	0.000903204	-0.000731101	0.000984402	-0.00101295	-0.00441462	-0.00245874	2.39543e-05	0.00171045	-0.00552792				-0.00102482	0.000529946
664.304	-0.00305604	0.000328845	-0.000604642	-0.000511041	0.000533255	0.000903204	-0.000522215	0.000178982	-0.00101295	0.00419389	-0.000801762	-1.59695e-05	-0.00126033	-0.0068286				-0.000605384	0.00063689
664.955	0.000643376	0.00197307	-0.000292569	-0.000361987	0.000333284	0.0005095	-0.0021933	-0.00170033	-0.000644603	0.00662193	0.00155007	0.000103802	-0.00279073	-0.00260137				8.21531e-05	0.000636507
665.618	-0.00289519	-0.000904323	-0.00046811	-0.000489747	6.66569e-05	0.0011348	-0.00365551	-0.000581692	0.00699855	0.000662193	-0.00171043	0.000247528	-0.00261068	-0.00130069				-0.000393332	0.000676931
666.276	-0.00418195	0.000493267	-0.00138483	-0.0003194	0.000233299	-0.000208432	0.0029244	8.94911e-05	0.00239424	0	-0.00277944	0.000271482	0.00180047	-0.00422723				-0.000349617	0.000580551
666.934	-0.00128675	0.00139759	-0.000858202	0.000553627	0.000666569	0.00129691	-0.00198442	0.00201355	0.00386762	0.00132439	-0.00251219	0.000375284	-0.0018905	-0.00195103				7.23177e-05	0.000498582
667.599	0.00112591	0.00230191	9.75229e-05	0.000170347	0.000733226	0.000301068	-0.000104443	0.000134237	0.00156546	0.00264877	-0.00208458	0.000223574	0.00252066	0.000650343				0.000734572	0.000334357
668.25	0.0014476	0.00197307	0.000507119	-0.000340694	-0.000133314	-0.000138955	-0.000835544	0.00116338	0.00322301	-0.00132439	-0.000587959	7.18629e-05	-0.000270071	0.00357689				0.000595143	0.000398151
668.912	-0.00289519	0.00156201	0.000819193	0.00132019	-9.99853e-05	-0.000717932	0.00177553	0.000223728	-0.000276258	-0.00154512	-0.00331395	9.58173e-05	0.000810212	-0.00617826				-0.00060143	0.000593844
669.569	0.00176929	-0.00180865	0.000448605	6.38801e-05	0.000766554	0.000208432	0.000104443	-0.000850165	0.00349927	-0.00397316	-0.00181733	0.000239543	-0.00234061	-0.00178844				-0.00039131	0.00050217
670.23	0.00209097	0.00180865	0.000292569	-0.000851734	0.000766554	-0.000741091	-0.00261108	0.000984402	-0.000828775	0.000441462	-0.00138972	3.19391e-05	-0.00387101	0.0011381				-0.000195626	0.000444356
670.895	-0.00562954	-0.0007399	0.00167739	0.000809148	-6.66569e-05	0.00136639	-0.000626658	0.000223728	0.00174964	0.00110366	0.00181733	-0.000103802	0.00144038	-0.00666602				-0.000260351	0.000707791
671.547	0.00241266	-0.00205528	0.000916715	0.000234227	-0.000166642	0.000602136	-0.00344662	0	-0.00257841	0.00154512	-0.0035812	-0.000191635	-0.00270071	-0.00178844				-0.000771291	0.000509638
672.212	-0.00193013	8.22112e-05	0.00140433	0.000298107	-0.000266628	0.00106532	-0.0021933	0.000268473	0.00193381	0.00110366	-0.000427606	-0.00016768	-0.00261068	-0.00292654				-0.000311904	0.000413168
672.869	0.00273435	-0.000904323	0.00140433	-0.00012776	0.000233299	0.00025475	0.000626658	-0.00129762	-0.00193381	-0.00198658	-0.00106902	-7.18629e-05	-0.00171045	-0.000325172				-0.000298086	0.000356265
673.53	0.00225182	0.00197307	0.00120928	-0.000574921	0.00103318	-0.00127375	0.00135776	-0.00165558	-0.000552517	0	0.000160352	-7.98477e-05	0.00207054	0.00162586				0.000538946	0.000341557
674.195	0.000965065	0.00180865	0.00193095	4.25867e-05	-0.000599912	0.00125059	-0.00261108	-0.0014766	-0.000552517	-0.00154512	-0.00192423	-5.58934e-05	-0.00207054	0.00211361				-0.000194603	0.000428886
674.85	0.00273435	0.000822112	0.00185294	8.51734e-05	0.00153311	0.000648454	0.000417772	0.00263999	-0.00303884	0.0035317	0.000160352	-1.59695e-05	0.00279073	0.0034143				0.00125544	0.000472434
675.515	0.00482532	-0.00320623	5.85138e-05	2.12934e-05	-0.000466598	-0.000995841	-0.00250663	-0.00156609	0.000644603	0.00507681	-0.000374155	-0.000151711	-0.00117031	0.00552792				0.00040835	0.000739239
676.176	0.00289519	0.000493267	0.000136532	0.000489747	-9.99853e-05	-2.31591e-05	-0.000208886	0.000715929	0.00377553	0.00375243	0.000160352	5.58934e-05	-0.00162042	-0.00373947				0.000484496	0.000530073
676.834	0.00707714	0.00345287	-0.000409596	0.001597	0.00106651	-0.000393704	0.00177553	-0.00107389	0.00359136	-0.000441462	-0.000641409	0.000199619	0.000990259	0.00178844				0.00132705	0.00059018
677.501	0.00369941	0.000657689	0.000195046	0.00102208	0.000666569	-0.00111164	-0.00469994	-0.000626437	0.00248633	-0.00132439	-0.0033674	8.78325e-05	-0.000720189	-0.00487757				-0.000565186	0.000656677
678.157	-0.000965065	0.00115096	-0.00117028	0.000809148	0.000133314	2.31591e-05	-0.00271552	-0.000313219	0.00147338	0.00132439	-0.000587959	0.000263497	0.000900236	0.00520274				0.000394913	0.000479276
678.82	0.00289519	-0.000493267	-0.00138483	0.000234227	0.000133314	0.000138955	-0.0021933	0.000447455	0.000368344	-0.00110366	-0.000374155	0.00035133	0.000630165	0.000325172				-1.79e-06	0.000312434
679.486	0.000482532	-8.22112e-05	-0.000390092	-0.000340694	0.000133314	-0.000138955	0.00104443	-0.000984402	0.000644603	0.00485608	-0.000320705	-2.39543e-05	-0.00162042	0.000650343				0.000279276	0.000396842
680.145	0.000643376	0.000986534	-0.00138483	0.000106467	-0.000233299	9.26363e-05	-0.000939987	-4.47455e-05	9.20861e-05	0.00772559	-0.00288634	-7.18629e-05	-0.00279073	-0.00211361				-5.84796e-05	0.000681393
680.811	0.00273435	0.000493267	-0.00142383	-0.000149054	0.000299956	-0.00076425	-0.00428216	0.000894911	0.00313093	0.00507681	0.00229838	9.58173e-05	-0.0045912	0.000325172				0.00029565	0.000704814
681.469	0.00160844	-8.22112e-05	-0.00093622	0.000702681	0.00043327	-0.000856886	-0.00511771	0.000894911	0.00101295	0.00485608	0.000267254	0.000231558	-0.0018905	0.00162586				0.000196391	0.000585014
682.134	0.000643376	-0.000411056	-0.00113127	0.000404574	0.00103318	-0.0011348	0.000104443	0.000581692	0.000552517	0.000882924	-0.000106902	0.000111787	-0.00225059	0.00260137				0.000134375	0.000309369
682.8	0.00128675	0.00304181	-0.00134582	-0.000149054	0.000533255	-0.00171377	-0.00240219	0.00183457	-0.000644603	-0.0064012	0.000748311	0.000175665	0.00288075	-0.00487757				-0.000502364	0.0007249
683.458	-0.00305604	-0.00123317	-0.00124829	-0.00012776	0.00156644	-0.00138955	-0.00104443	0.000178982	-9.20861e-05	0.00529755	-0.00192423	0	0.000450118	-0.00504016				-0.00054733	0.000625155
684.124	-0.00160844	-0.000328845	-0.00144334	-0.000574921	0.00126648	-0.000138955	-0.000208886	0.000492201	0.000644603	0.00331097	-0.00160352	-0.000159695	-0.000630165	-0.00243879				-0.000244379	0.000381594
684.792	0.00112591	0.000246633	-0.00109226	-0.000702681	3.33284e-05	-0.001019	-0.000104443	0.000671183	0.00221007	0.00176585	0.00106902	-0.000111787	0	-0.00617826				-0.000149031	0.000532122
685.45	-0.000804221	-8.22112e-05	-0.000858202	-0.00108596	0.000499927	-0.000856886	-0.000104443	-0.00178982	0.00442013	0.00507681	-0.000534508	0.000295437	-0.00423111	-0.000487757				-3.87724e-05	0.000622701
686.115	-0.000643376	0.00197307	0.000409596	-0.000958201	0.00086654	-0.000903204	-0.000417772	0	0.00285467	0.00220731	-0.00101556	5.58934e-05	-0.000180047	-0.00178844				0.000175749	0.000363049
686.78	-0.00675545	0.000328845	0.000351083	-0.00121372	9.99853e-05	-0.000880045	-0.000731101	0.00183457	0.00184172	-0.00176585	-0.000534508	1.59695e-05	-9.00236e-05	0.00260137				-0.000349797	0.00059246
687.442	0.00128675	-0.0007399	0.000916715	0.000404574	0.000466598	-0.00148218	-0.00114887	-4.47455e-05	0.00156546	-0.00551828	-0.00106902	7.98477e-05	0.0018905	-0.000487757				-0.000277165	0.000490186
688.111	-0.00128675	0.000575478	0.00118978	-0.00176735	0	-0.000810568	0.00125332	-0.00161084	-0.000276258	-0.000662193	-0.00165697	-0.000159695	-0.00351092	-0.00162586				-0.000739202	0.000347318
688.773	0.000321688	0.000657689	0.000741174	-0.000212934	0.000233299	0.000440023	-0.000104443	0.000671183	0.00257841	0.00132439	-0.00101556	-7.98477e-06	-0.00630165	-0.00829187				-0.00064047	0.000791427
689.436	0.000804221	-0.000493267	0.000975229	6.38801e-05	0.00063324	-0.0005095	-0.000104443	0.00317693	0.00184172	0.00132439	-0.00122937	-9.58173e-05	-0.00225059	-0.00292654				8.64345e-05	0.000424531
690.105	-0.00305604	-0.000986534	0.000858202	0.000361987	0.000899868	-0.000277909	0.00229775	-0.000447455	-0.000184172	-0.0064012	-0.00288634	3.19391e-05	-0.00369097	-0.00373947				-0.00123002	0.000634683
690.768	0.00498617	0.00180865	0.00165789	0.000660094	0.000133314	-0.000995841	-0.0014622	0.0014766	0.000552517	0.00132439	-0.00283289	0.000127756	-0.00468123	-0.00715377				-0.000314182	0.000806752
691.434	-0.00128675	0.00172643	0.00025356	0.000170347	-0.000299956	-0.000138955	0.0029244	0.000626437	0.00156546	0.00242804	-0.00229838	-7.98477e-06	-0.00585153	-0.00308913				-0.000234144	0.000622065
692.103	-0.00160844	-0.00131538	0.000292569	0.00019164	0.00106651	-0.0011348	-0.00187997	0.00111864	0.00239424	-0.00154512	-0.00219148	-0.000111787	-0.00396104	-0.00894222				-0.00125905	0.000733971
692.762	0.00353857	0.000657689	-0.000780183	-0.000596214	0.000833211	-0.00180641	0	0.00080542	0.000460431	0.00309023	-0.00432951	0.000111787	-0.00657172	-0.00942997				-0.00100119	0.000952502
693.43	-0.00305604	0.00213749	-0.00161888	0.00123501	0	-0.000532659	-0.000626658	0.00040271	-0.00119712	0.00419389	-0.00277944	-7.98477e-05	-0.000990259	-0.00422723				-0.000509931	0.000578251
694.1	-0.00209097	0.00172643	-0.00120928	0.000468454	0.000566584	-0.000741091	0.00229775	0.00116338	0.00110503	0.00684266	-0.000962114	0.00016768	-0.00450118	-0.00601567				-8.44526e-05	0.000818347
694.762	-0.0040211	-0.000657689	-3.90092e-05	0.00121372	-0.000466598	-0.000277909	0.00114887	0.00183457	-0.00119712	-0.00220731	-0.00069486	5.58934e-05	0.000540142	0.00292654				-0.000131561	0.000459708
695.43	0.00289519	-0.00304181	-0.000604642	0.00166088	0.00043327	-0.000370545	-0.00365551	0.00040271	-0.00469639	-0.00706339	0.000962114	0.000191635	-0.000450118	-0.0056905				-0.00135908	0.000792284
696.1	-0.0040211	-0.0022197	0.000507119	0.00174606	0.000133314	0.00076425	-0.00344662	0.00192406	-0.00156546	-0.0035317	0.000160352	0.000343345	-0.00117031	0.00130069				-0.000648264	0.000538773
696.762	-0.00450364	-8.22112e-05	-0.000741174	0.000553627	-6.66569e-05	-2.31591e-05	-0.000417772	0.00241626	0.00221007	-0.00264877	-0.00160352	7.18629e-05	0.00144038	-0.00438982				-0.000556037	0.000567706
697.43	0.00176929	0.000575478	-1.95046e-05	0.000915614	0.000399941	-0.000995841	0.000626658	0.00232677	0.00478848	-0.00220731	-0.000855213	0.00033536	0.000630165	-0.000975515				0.000522455	0.000453505
698.103	0.00804221	0.00156201	-0.00134582	-0.00019164	-6.66569e-05	0.000717932	-0.0021933	0.000178982	-0.000368344	0.00507681	-0.00203113	-3.99239e-05	-0.00261068	-0.00211361				0.000329774	0.00079187
698.764	-0.0040211	0.00115096	-0.000546128	0.000830441	0.00043327	0.000694773	0.00240219	0.000894911	0.00193381	0.00176585	-0.00224493	8.78325e-05	-0.00252066	0.00406464				0.000351847	0.000568257
699.432	0.00579039	0.000411056	-0.000858202	-0.000170347	0.000666569	-0.00025475	-0.00135776	0.00102915	-0.00303884	0.000882924	-0.00144317	-1.59695e-05	0	0.000650343				0.000163671	0.000524247
700.104	0.000321688	0.000575478	-0.00111176	-0.000596214	0.000133314	0.00115795	0.00156665	0.000313219	0	0.000441462	-0.00106902	-0.000135741	-0.00270071	-0.00260137				-0.000264647	0.00033458
700.769	0.00321688	0.00172643	-0.00118978	0.000404574	0	-0.000578977	-0.000835544	-0.000447455	-0.000276258	0.00419389	-5.34508e-05	0.000103802	-0.00585153	-0.00438982				-0.000284088	0.000688211
701.436	0.00965065	0.000904323	-0.00226253	0.000340694	0.000266628	0.000185273	-0.00125332	0.00120813	-0.000736689	-0.000441462	-0.00277944	9.58173e-05	-0.00135035	-0.00276396				7.59832e-05	0.0008126
702.108	0.00386026	0.00189086	-0.00148235	8.51734e-05	0.000366613	-0.000370545	0.00198442	0.00156609	-0.000276258	0.00309023	-0.000427606	-7.18629e-05	9.00236e-05	-0.00195103				0.000596716	0.000444671
702.776	0.0014476	0.00230191	-0.000858202	0.000745268	-0.00159977	0.00076425	0.00313329	0.00120813	0	-0.00375243	0.000855213	3.99239e-05	-0.00207054	-0.00178844				3.04431e-05	0.000499412
703.441	-0.00562954	-0.000246633	0.000117028	0.000617507	-0.000333284	0.000602136	0.00156665	-0.00080542	9.20861e-05	-0.000882924	0.000534508	-7.98477e-06	0.00315083	0.00146327				1.70164e-05	0.000518148
704.114	0.000965065	0.000493267	0	0.000468454	-3.33284e-05	0	-0.000522215	0.000268473	-0.00230215	-0.00463535	-0.000481057	-5.58934e-05	-0.000720189	0.0011381				-0.000386916	0.000395573
704.784	-0.00321688	-0.000986534	-0.00173591	-0.000574921	-0.000499927	-0.000115795	-0.00114887	0.00232677	-0.00138129	0.00198658	0.000267254	0	0.00558146	0.00308913				0.000256505	0.000608379
705.45	0.000321688	0.00213749	-0.000117028	-0.000234227	0.000266628	-0.000926363	-0.000104443	-0.000581692	-0.00193381	-0.00176585	-5.34508e-05	6.38782e-05	-0.00207054	-0.00130069				-0.000449886	0.000296774
706.12	-0.00289519	-0.000246633	-0.000780183	-0.000574921	-0.000266628	0.000787409	-0.0029244	-8.94911e-05	0	-0.0035317	-0.00235183	8.78325e-05	0.00144038	-0.00146327				-0.000914902	0.000400153
706.795	0.00386026	0.000493267	-3.90092e-05	-0.000276814	0.00143312	0.00277909	-0.000313329	0.00268473	0.00128921	-0.00110366	-0.0032605	-0.000175665	0.000810212	-0.00390206				0.000305632	0.000576189
707.458	-0.00305604	0.000575478	-0.00150185	0.000468454	0.00159977	0.00247802	0.0014622	-0.000134237	0.000184172	-0.000220731	-0.000374155	-3.19391e-05	0.00369097	0.00178844				0.000494897	0.000448551
708.128	0.00820305	0.00180865	9.75229e-05	-0.00155442	0.000233299	0.00210748	0	0.00107389	-0.000460431	-0.00264877	-0.000641409	-1.59695e-05	0.000990259	-0.00178844				0.000528908	0.000689555
708.803	-0.00369941	-0.00131538	0.000370587	-0.000425867	0.000399941	0	-0.000104443	-0.00152135	-0.000276258	0.00110366	0.000748311	-3.19391e-05	0.00639167	-0.000487757				8.22689e-05	0.000579275
709.469	-0.00627292	-0.000411056	0.00140433	2.12934e-05	-0.000799883	-0.000972682	-0.00135776	-0.0014766	0.00377553	0.000662193	0.00101556	-1.59695e-05	0.00513134	-0.00211361				-0.000100731	0.000716683
710.141	-0.00176929	-0.000164422	0	-0.000447161	-0.000999853	0.000324227	-0.000104443	0.000626437	0.00174964	0.00949144	-0.00229838	-0.000135741	-0.000630165	-0.00211361				0.000252049	0.000767793
710.812	0.00579039	0.00197307	0.000390092	0.000489747	-0.000566584	0.000370545	-0.000208886	0.00241626	0.00174964	0.00242804	0.000374155	-7.98477e-06	0.000360094	-0.0011381				0.00103003	0.000467763
711.486	0.00176929	0.000657689	0.000487615	0.000298107	0.00063324	0.000208432	-0.00125332	0.000939656	0.00359136	0.0028695	-0.000962114	0.000199619	0.00243064	-0.000487757				0.000812997	0.000376345
712.151	0.00386026	-0.000657689	-0.000663156	-2.12934e-05	0.000133314	0	0.0029244	-0.000760674	0.00313093	0.00132439	0.000106902	-0.000111787	-0.00198052	0.00406464				0.000810694	0.000512193
712.824	0.00450364	0.00213749	0.00136532	0.000149054	0.000466598	0.000717932	0.00104443	0.00040271	0.000368344	0.000220731	0.00165697	0.000215589	-0.00432113	0.00195103				0.000777051	0.00050124
713.5	0.00321688	-0.00205528	-0.00021455	-0.000276814	-0.000333284	2.31591e-05	-0.000731101	0.000939656	0.000460431	0.00529755	0.000213803	-6.38782e-05	-0.00243064	-0.000487757				0.000254155	0.000523049
714.168	0.00450364	-0.00131538	0.000390092	0.00138407	0.000966525	-0.000324227	-0.000522215	0.00138711	0	-0.00220731	0.00112247	4.79086e-05	-0.00108028	0.00195103				0.000450245	0.00044219
714.838	0.00209097	0	0.000175541	0.000660094	0.00126648	0.000208432	0.000104443	-4.47455e-05	0.00405179	-0.0028695	0.00128282	0.000223574	0.00216057	-0.00178844				0.000537288	0.000448874
715.515	0.00273435	0.00180865	-7.80183e-05	-0.00025552	0.000399941	-0.000949522	0.000731101	0.00152135	-0.000644603	0.00198658	-0.00122937	0.000255513	0.00135035	-0.00162586				0.000428924	0.000352071
716.188	0.00772052	0.00189086	0.000994734	0.000702681	0.000266628	-0.000625295	-0.000731101	0.00143186	0.000460431	-0.00242804	0.00106902	0.000103802	0.00243064	0.0011381				0.00103035	0.000608157
716.855	0.00530786	0.00213749	0.000643651	0.00106467	0.00193305	-0.000972682	0	0.00201355	-0.000184172	-0.00242804	0.000855213	-0.000207604	-0.0034209	-0.00308913				0.000260925	0.000620276
717.528	0.00289519	0.00156201	0.000273064	0.00019164	-0.000133314	-0.000741091	-0.000208886	0.00080542	-0.00110503	0.00397316	0.00171043	-3.99239e-05	-0.000900236	0				0.000591602	0.000392494
718.205	0.0014476	-0.000246633	0.000994734	-0.000681387	0.000133314	-0.000231591	0.00323773	-0.000447455	0.00174964	0.00242804	0	-0.000175665	0.00225059	-0.00243879				0.000572866	0.000404443
718.876	0.00466448	0.000575478	0.000858202	0.00019164	0.00086654	-0.000347386	0.000939987	-0.000492201	-0.00285467	-0.0035317	0.00138972	0.000103802	-0.00135035	-0.00130069				-2.05106e-05	0.000529008
719.546	0.00498617	8.22112e-05	0.00187244	0.000489747	6.66569e-05	-0.000162114	-0.00156665	0.00205829	0	-0.00573901	0.000587959	-0.000231558	0.000720189	0.00390206				0.000504742	0.000666506
720.222	0.000804221	0.000246633	0.000624147	0.000425867	-0.000533255	0.00108848	-0.00104443	-0.00102915	0.000552517	-0.00772559	-0.00112247	0.000151711	0.000900236	-0.0011381				-0.000557085	0.000592682
