# Supplementary material for: Fourth-Generation Epac-Based FRET Sensors for cAMP Feature Exceptional Brightness, Photostability and Dynamic Range: Characterization of Dedicated Sensors for FLIM, for Ratiometry and with High Affinity
Source: PLoS One. 2015 Apr 14;10(4):e0122513. doi: 10.1371/journal.pone.0122513 (PMC4397040; doi:10.1371/journal.pone.0122513)
Supplement: S1 Data — (ZIP) [file pone.0122513.s001.zip › Raw/Emmisionscans/Fig 1C.xls]

## Sheet: mT2
Spectrum
Axis [nm]	ROI1 []	ROI2 []	ROI3 []	ROI4 []	ROI5 []	ROI6 []	ROI7 []	ROI8 []	ROI9 []	ROI10 []
455	12.4818	7.33786	9.16511	17.7198	11.4882	7.40515	15.6406	17.7311	18.2456	25.4665
460	27.8879	15.9304	19.8679	40.9342	25.8342	15.981	35.1752	40.5661	42.2961	60.7037
465	55.2141	30.4329	38.5178	79.5354	49.6321	30.7905	67.7317	79.0841	82.7922	119.924
470	79.2491	44.4228	57.0093	117.97	72.6557	43.9658	98.8248	116.144	123.769	171.824
475	100.081	55.7385	70.1614	150.945	92.0965	54.4901	124.808	146.343	154.301	194.73
480	98.3091	55.691	68.6125	145.617	89.5046	53.6493	119.953	142.046	153.075	192.714
485	95.7695	53.0509	67.0804	142.878	87.7158	52.3329	117.654	140.821	148.483	192.967
490	85.9243	46.8014	60.4455	129.506	78.5191	47.0076	105.447	126.798	136.602	182.771
495	89.8094	49.8829	61.9732	133.03	80.4372	49.0896	109.64	130.71	141.305	186.74
500	88.2491	48.3701	61.0729	129.61	80.0929	47.5319	106.589	128.2	138.126	184.583
505	89.8922	48.8251	61.9259	132.734	81.9199	48.9692	109.554	131.52	140.485	186.353
510	84.6717	46.4278	58.5202	126.911	77.8925	46.1445	103.052	123.737	132.971	182.586
515	75.2377	41.0323	51.8536	113.12	68.2951	41.21	91.5931	108.629	118.613	165.016
520	64.7395	35.4329	44.8312	97.3071	59.5282	34.7896	78.2832	94.6156	102.894	143.447
525	54.4654	30.309	38.1134	81.003	48.3443	29.526	64.8624	79.1477	86.3814	119.633
530	48.257	27.0306	33.205	72.3031	45.1129	26.7588	58.7851	70.2849	76.8889	108.6
535	42.6467	24.3107	29.838	64.2712	40.0947	23.5349	52.1198	62.9153	68.3748	96.0992
540	38.252	21.0747	26.8972	56.343	34.4572	20.6472	45.6485	55.6422	59.8631	84.5106
545	34.8208	19.3022	24.1109	52.333	31.5355	18.8872	41.1238	49.9425	53.9856	77.0824
550	29.6024	16.7946	20.8081	44.7178	26.9035	16.3207	35.6238	43.3807	46.5291	65.1514
555	25.6638	14.3854	18.2368	38.1346	23.6266	14.2678	31.2366	36.7114	40.0961	56.8812
560	21.5896	11.9168	15.2822	31.9013	20.0656	12.0118	26.3	30.67	33.5598	46.7931
565	17.97	10.382	12.6187	26.4746	16.7086	10.022	21.3099	25.5068	27.8336	38.0298
570	16.2905	8.91511	11.5171	23.2812	15.0638	9.04858	18.7099	22.6718	24.4444	34.2122
575	13.8287	7.78098	9.73458	19.4227	12.8452	7.97338	15.7535	19.1564	20.4823	28.5955
580	11.3762	6.98132	7.99688	16.6022	10.6211	6.5019	13.6921	16.0346	17.0589	23.8049
585	9.92862	6.03565	7.2785	14.3918	9.54827	5.88678	11.598	13.9091	14.9868	20.4743
590	8.95789	5.55518	6.63053	12.653	8.58106	5.62315	10.3455	12.6391	13.5874	18.7976
595	7.77516	4.76061	5.72025	10.9083	7.32058	4.61597	8.77426	10.5124	11.3664	15.4616
600	6.67238	3.98981	4.99938	9.04287	6.36612	4.19349	7.62871	8.77874	9.68589	13.0604
605	5.63098	3.66893	4.21931	7.65304	5.53916	3.50401	6.3703	7.49444	8.32432	11.0445
	0.138853	0.150289	0.148001	0.133499	0.140237	0.151221	0.142765	0.134817	0.129876	0.136658	0.140622
	0.310237	0.326274	0.320834	0.308393	0.31536	0.326348	0.321075	0.308441	0.301073	0.325746	0.316378
	0.614226	0.623305	0.621998	0.59921	0.605861	0.628772	0.618247	0.601309	0.589333	0.643535	0.61458
	0.881601	0.909834	0.920606	0.888772	0.886912	0.897826	0.902061	0.883092	0.881017	0.922037	0.897376
	1.11334	1.1416	1.13299	1.1372	1.12423	1.11274	1.13923	1.11271	1.09835	1.04495	1.11573
	1.09363	1.14062	1.10798	1.09706	1.09259	1.09557	1.09492	1.08003	1.08962	1.03414	1.09262
	1.06538	1.08655	1.08324	1.07643	1.07075	1.06869	1.07394	1.07072	1.05693	1.0355	1.06881
	0.95586	0.958551	0.976094	0.975686	0.958487	0.959943	0.962503	0.964098	0.972361	0.98078	0.966436
	0.999079	1.02166	1.00076	1.00223	0.981901	1.00246	1.00078	0.993844	1.00584	1.00208	1.00106
	0.981721	0.990681	0.986226	0.976467	0.977698	0.97065	0.972933	0.974756	0.983211	0.990505	0.980485
	1	1	1	1	1	1	1	1	1	1	1
	0.941924	0.950901	0.945005	0.956134	0.950838	0.942317	0.940651	0.940822	0.946513	0.979788	0.949489
	0.836977	0.840392	0.837349	0.852229	0.833682	0.841549	0.836051	0.825953	0.84431	0.885503	0.8434
	0.72019	0.725711	0.723949	0.733099	0.726664	0.710439	0.714559	0.719402	0.732424	0.769763	0.72762
	0.605897	0.620766	0.615468	0.610267	0.590141	0.602951	0.592056	0.601793	0.614881	0.641974	0.609619
	0.536831	0.55362	0.536205	0.544723	0.550696	0.546441	0.536584	0.534406	0.547312	0.582768	0.546959
	0.47442	0.497914	0.481834	0.484211	0.489438	0.480606	0.475743	0.478372	0.486706	0.515685	0.486493
	0.425531	0.431636	0.434345	0.424481	0.420621	0.421637	0.416674	0.423071	0.426118	0.453498	0.427761
	0.387362	0.395333	0.389351	0.39427	0.384956	0.385696	0.375373	0.379734	0.384281	0.413638	0.388999
	0.32931	0.343974	0.336016	0.336899	0.328412	0.333284	0.325169	0.329842	0.331204	0.349614	0.334372
	0.285495	0.294631	0.294493	0.287301	0.288411	0.291364	0.285124	0.279132	0.285413	0.305234	0.28966
	0.240172	0.244071	0.246783	0.24034	0.244942	0.245294	0.240063	0.233197	0.238886	0.2511	0.242485
	0.199906	0.212636	0.203771	0.199456	0.203962	0.204659	0.194514	0.193939	0.198126	0.204074	0.201504
	0.181223	0.182593	0.185983	0.175397	0.183884	0.184781	0.170782	0.172383	0.174001	0.183589	0.179462
	0.153836	0.159364	0.157197	0.146328	0.156802	0.162825	0.143796	0.145654	0.145797	0.153448	0.152505
	0.126553	0.142986	0.129136	0.125079	0.129653	0.132775	0.12498	0.121918	0.121429	0.127741	0.128225
	0.11045	0.123618	0.117536	0.108426	0.116556	0.120214	0.105865	0.105757	0.106679	0.109868	0.112497
	0.0996514	0.113777	0.107072	0.0953264	0.104749	0.11483	0.0944329	0.0961001	0.0967179	0.100871	0.102353
	0.0864943	0.0975033	0.0923725	0.0821816	0.0893627	0.0942628	0.0800904	0.0799299	0.0809082	0.0829697	0.0866075
	0.0742264	0.0817164	0.0807317	0.0681279	0.0777116	0.0856354	0.069634	0.0667484	0.0689462	0.0700844	0.0743562
	0.0626414	0.0751443	0.0681349	0.0576571	0.0676168	0.0715555	0.0581473	0.0569834	0.0592543	0.0592666	0.0636402

## Sheet: mT2-E-darkcpV
Spectrum
Axis [nm]	ROI1 []	ROI2 []	ROI3 []	ROI4 []	ROI5 []	ROI6 []	ROI7 []	ROI8 []	ROI9 []	ROI10 []
455	9.80427	7.90058	18.0253	17.6185	24.1672	12.6	10.0292	9.5482	10.5516	6.10723
460	20.739	15.4825	40.1964	38.7739	55.7005	27.0034	21.3654	20.0314	21.8681	11.2836
465	38.1294	28.9376	76.0547	73.6046	105.741	51.6689	40.1395	37.2846	41.3784	20.3598
470	55.5309	42.1901	111.595	108.708	155.921	76.0859	58.7135	53.7213	59.9518	29.5743
475	69.0765	51.7651	136.761	134.855	185.874	95.3605	73.6595	66.9675	73.578	35.9778
480	67.1507	50.6891	134.357	132.652	183.661	94.4339	73.8573	65.9036	72.8234	35.7697
485	65.126	50.6862	133.231	133.64	183.608	94.9107	74.853	65.3844	72.1399	35.556
490	59.9258	46.2904	121.435	122.51	171.608	87.8011	69.5762	60.1243	67.0665	32.9301
495	62.1969	48.0156	126.566	127.645	176.177	91.6588	72.3654	63.0848	69.75	33.8086
500	60.3633	47.6404	126.331	127.94	175.714	92.4859	72.747	63.2787	69.3761	33.9245
505	61.9066	48.7096	129.605	131.866	179.2	96.4475	75.8022	64.6446	72.1743	35.031
510	60.2283	47.2749	125.639	129.458	174.476	93.4475	73.3968	62.4681	70.7787	33.9166
515	53.7323	41.9444	112.947	115.731	159.865	83.6045	66.6605	56.6179	63.742	30.4043
520	47.1001	37.6598	99.9929	103.484	142.993	74.8102	59.7016	50.4983	55.8463	26.8904
525	40.1901	31.9815	86.663	92.004	124.199	65.7808	53.3286	44.6736	49.43	23.641
530	36.4128	29.7505	80.2176	84.6285	114.129	60.5605	48.8919	40.7201	45.6135	21.7315
535	32.0922	26.1287	71.3715	76.3386	102.322	54.5186	44.8573	37.0836	41.0057	19.6052
540	28.5096	23.4776	63.417	67.5408	91.0275	48.6667	40.3708	32.9605	37.0011	17.5187
545	25.7503	21.115	57.6002	60.8386	81.6751	44.3831	36.6205	29.5401	33.5585	15.8348
550	21.2925	18.0614	49.2095	53.5378	71.0952	37.9141	32.0649	26.3217	29.2936	13.7665
555	18.703	15.9883	43.3978	46.2102	62.7354	33.3627	28.1254	23.2242	25.5459	12.1565
560	15.6119	13.1033	36.1609	38.9143	52.2974	27.8983	23.6941	19.1463	21.4908	10.3407
565	13.0529	10.9873	29.9119	32.4143	43.1206	23.2373	20.0735	16.1556	18.133	8.87371
570	11.5219	9.83821	26.4383	28.9173	38.5291	20.3774	17.7092	14.5122	16.031	8.0135
575	9.83915	8.70663	22.6032	25.0369	32.6878	17.9006	15.2692	12.7712	13.9312	6.92057
580	8.02925	7.32846	19.4919	21.3257	27.9048	15.0339	13.2627	10.698	11.7775	5.91422
585	7.10461	6.2846	16.2986	18.1355	23.8709	13.3435	11.3578	9.32985	10.3085	5.16998
590	6.47132	5.74269	15.2743	16.8944	21.9937	12.0407	10.5989	8.75958	9.64335	4.89436
595	5.33071	4.83236	12.5789	13.9751	18.2169	10.2203	9.13622	7.26481	8.125	4.06037
600	4.60292	4.26511	10.5061	12.0179	15.272	8.74576	7.75892	6.34495	6.73394	3.60842
605	4.00112	3.62378	9.0668	10.0946	13.2254	7.54915	6.63676	5.59466	6	3.29547
	0.158372	0.162198	0.139078	0.13361	0.134862	0.130641	0.132307	0.147703	0.146196	0.174338	0.145931
	0.335005	0.317853	0.310144	0.294041	0.310829	0.27998	0.281857	0.309869	0.30299	0.322102	0.306467
	0.615917	0.594085	0.586818	0.558179	0.590071	0.535721	0.529529	0.576762	0.573313	0.581194	0.574159
	0.897011	0.866156	0.861039	0.824386	0.870093	0.788884	0.774563	0.831025	0.830653	0.844232	0.838804
	1.11582	1.06273	1.05521	1.02267	1.03724	0.98873	0.971733	1.03593	1.01945	1.02703	1.03365
	1.08471	1.04064	1.03667	1.00597	1.0249	0.979123	0.974343	1.01948	1.00899	1.02109	1.01959
	1.052	1.04058	1.02797	1.01346	1.0246	0.984067	0.987478	1.01144	0.999523	1.01499	1.01561
	0.968002	0.950336	0.936962	0.929052	0.957637	0.910352	0.917866	0.930074	0.92923	0.940028	0.936954
	1.00469	0.985753	0.976548	0.967997	0.983129	0.950349	0.954661	0.975871	0.96641	0.965105	0.973051
	0.97507	0.978049	0.974736	0.970233	0.980548	0.958925	0.959696	0.978871	0.96123	0.968416	0.970578
	1	1	1	1	1	1	1	1	1	1	1
	0.97289	0.970546	0.969395	0.981744	0.973639	0.968895	0.968267	0.966331	0.980663	0.968189	0.972056
	0.867957	0.861113	0.871472	0.877645	0.892101	0.86684	0.879402	0.875833	0.883167	0.867926	0.874346
	0.760825	0.773151	0.771519	0.78477	0.79795	0.775657	0.787598	0.781167	0.77377	0.767617	0.777402
	0.649205	0.656575	0.668668	0.697711	0.693074	0.682038	0.703524	0.691065	0.68487	0.674859	0.680159
	0.588189	0.610773	0.618938	0.641779	0.636881	0.627911	0.644993	0.629907	0.631991	0.620352	0.625172
	0.518397	0.536417	0.550683	0.578913	0.570992	0.565268	0.591768	0.573654	0.568149	0.559654	0.56139
	0.460525	0.481991	0.489309	0.512195	0.507966	0.504593	0.532581	0.509873	0.512664	0.500091	0.501179
	0.415953	0.433488	0.444428	0.461369	0.455776	0.460179	0.483107	0.456961	0.464964	0.452022	0.452825
	0.343945	0.370798	0.379688	0.406003	0.396737	0.393107	0.423007	0.407176	0.405873	0.39298	0.391931
	0.302117	0.328238	0.334846	0.350434	0.350086	0.345916	0.371037	0.359259	0.353947	0.347021	0.34429
	0.252185	0.269009	0.279008	0.295106	0.291838	0.289259	0.312578	0.296179	0.297763	0.295189	0.287811
	0.210848	0.225568	0.230793	0.245814	0.240629	0.240932	0.264815	0.249915	0.251239	0.25331	0.241386
	0.186118	0.201977	0.203991	0.219294	0.215006	0.21128	0.233624	0.224492	0.222115	0.228755	0.214665
	0.158935	0.178746	0.174401	0.189867	0.18241	0.185599	0.201435	0.19756	0.193021	0.197556	0.185953
	0.129699	0.150452	0.150394	0.161723	0.155719	0.155877	0.174965	0.16549	0.163182	0.168828	0.157633
	0.114763	0.129022	0.125756	0.13753	0.133208	0.13835	0.149835	0.144325	0.142828	0.147583	0.13632
	0.104533	0.117897	0.117852	0.128119	0.122732	0.124842	0.139823	0.135504	0.133612	0.139715	0.126463
	0.0861088	0.0992076	0.0970558	0.10598	0.101657	0.105968	0.120527	0.112381	0.112575	0.115908	0.105737
	0.0743527	0.087562	0.0810621	0.0911377	0.085223	0.090679	0.102357	0.0981512	0.0933011	0.103007	0.0906833
	0.0646316	0.0743957	0.069957	0.0765524	0.0738024	0.0782722	0.0875537	0.0865449	0.0831321	0.0940731	0.0788915

## Sheet: mT2-E-blackV
Spectrum
Axis [nm]	ROI1 []	ROI2 []	ROI3 []	ROI4 []	ROI5 []	ROI6 []	ROI7 []	ROI8 []	ROI9 []	ROI10 []
455	24.0194	15.7698	13.064	7.21136	9.29945	5.52692	4.83245	7.32899	5.19873	6.7622
460	53.9295	34.4237	27.3258	14.0175	18.9469	9.42408	8.34717	14	9.05587	12.9817
465	100.349	64.4414	50.3613	24.8332	34.1368	16.1083	13.9909	25.279	15.8921	22.9563
470	140.026	92.8071	71.9812	35.6591	48.7828	22.5185	19.437	35.4517	22.1702	32.1159
475	158.695	112.02	87.2823	42.6745	59.921	26.8899	23.3026	42.5244	27.1854	39.0904
480	156.929	109.108	83.7285	41.5125	58.0083	26.2021	22.646	41.291	26.2844	37.5722
485	153.296	107.056	82.0113	41.0393	57.6368	25.4513	22.323	40.3203	25.6756	37.2368
490	143.367	97.4361	74.4726	37.505	52.4104	23.5148	20.314	37.2378	23.5835	33.4024
495	146.861	100.83	76.9801	38.7918	54.0564	24.2335	20.8966	38.6482	24.2463	34.6677
500	144.678	100.394	76.2371	38.1779	52.6003	23.5287	20.4151	37.5418	24.0463	34.3567
505	146.137	101.285	76.971	38.8343	53.8133	23.8119	20.7366	38.2812	24.4971	34.8262
510	141.794	98.4361	73.6882	37.2655	51.9579	22.9607	19.806	36.7655	23.3987	33.3354
515	128.452	87.5651	65.0151	32.7807	46.036	20.6812	17.7321	32.7894	20.946	29.7459
520	112.38	76.1325	57.0704	29.0085	41.0028	18.1041	15.6672	28.7752	18.2717	26.1992
525	96.8122	66.2314	48.9075	25.1237	35.4325	15.7743	13.4717	24.5972	15.7537	22.7581
530	88.105	60.6698	44.9629	23.1317	32.1862	14.3097	12.4377	22.7296	14.3873	20.7236
535	78.0525	53.6734	39.4376	20.6606	28.4293	12.8814	11.2008	19.9913	12.8717	18.4715
540	68.8489	47.713	34.7027	18.2098	25.1483	11.3545	9.92755	17.8176	11.367	16.2114
545	62.1885	43.2284	31.0016	16.504	22.7384	10.4574	9.01208	16.1194	10.5181	14.4746
550	52.718	36.8698	26.6484	14.2268	19.5716	9.01331	7.99245	14.0673	9.0927	12.6707
555	45.7935	32.058	22.8333	12.4923	17.2837	8.10587	7.17358	12.4647	8.09333	10.9685
560	38.223	26.9645	19.4086	10.4902	14.5074	6.9141	6.04755	10.5896	7.10095	9.50711
565	31.4741	22.0858	15.5618	8.90706	12.0088	5.74047	5.31698	9.09989	5.89079	7.90447
570	27.3561	19.413	13.8715	7.94796	10.4307	5.44223	4.7517	7.99674	5.28825	7.07927
575	23.7151	16.5787	11.8108	6.86564	9.0573	4.73442	4.24151	6.92617	4.72	6.13313
580	19.8712	14.284	9.95968	5.94318	7.87153	4.13672	3.71245	5.962	4.15937	5.40346
585	17.0058	12.2367	8.73011	5.31652	6.86969	3.65578	3.25962	5.24213	3.79556	4.75508
590	15.5014	11.1627	7.96129	4.8821	6.22736	3.47489	3.19925	5.0152	3.50921	4.52541
595	13.1914	9.32899	6.7414	4.12799	5.41035	3.07683	2.86868	4.33768	3.14032	3.90447
600	10.9928	8.03964	5.69086	3.63675	4.62662	2.732	2.57434	3.78936	2.77143	3.39126
605	9.3705	6.96686	4.97581	3.30058	4.14926	2.48397	2.33509	3.43322	2.51175	3.08232
	0.164362	0.155697	0.169726	0.185696	0.172809	0.232108	0.23304	0.191451	0.212218	0.19417	0.191128
	0.369033	0.339869	0.355014	0.360957	0.352085	0.395772	0.402533	0.365715	0.369671	0.372757	0.368341
	0.686675	0.636237	0.654289	0.639467	0.634356	0.676482	0.674698	0.660351	0.648731	0.659167	0.657045
	0.95818	0.916295	0.935173	0.918236	0.906519	0.945682	0.937327	0.926086	0.90501	0.922175	0.927068
	1.08593	1.10599	1.13396	1.09889	1.1135	1.12927	1.12374	1.11084	1.10974	1.12244	1.11343
	1.07384	1.07724	1.08779	1.06896	1.07795	1.10038	1.09208	1.07862	1.07296	1.07885	1.08087
	1.04899	1.05698	1.06548	1.05678	1.07105	1.06885	1.0765	1.05327	1.0481	1.06922	1.06152
	0.981042	0.961997	0.967541	0.965771	0.973929	0.987526	0.979619	0.972743	0.962704	0.959118	0.971199
	1.00495	0.995507	1.00012	0.998906	1.00452	1.01771	1.00772	1.00959	0.989762	0.995448	1.00242
	0.990016	0.991202	0.990466	0.983097	0.977459	0.98811	0.984496	0.980685	0.981598	0.986518	0.985365
	1	1	1	1	1	1	1	1	1	1	1
	0.970275	0.97187	0.95735	0.959603	0.965522	0.964254	0.955124	0.960405	0.955162	0.957192	0.961676
	0.87898	0.86454	0.84467	0.844116	0.855477	0.868525	0.85511	0.856539	0.85504	0.854125	0.857712
	0.769001	0.751665	0.741454	0.746981	0.761945	0.760296	0.755532	0.751681	0.745873	0.752283	0.753671
	0.662474	0.65391	0.635402	0.646947	0.658434	0.662458	0.649658	0.642539	0.643081	0.653477	0.650838
	0.602892	0.599	0.584154	0.595651	0.598109	0.60095	0.599796	0.593754	0.587305	0.595057	0.595667
	0.534104	0.529923	0.51237	0.532021	0.528295	0.540967	0.540144	0.522223	0.525439	0.530392	0.529588
	0.471125	0.471076	0.450854	0.468909	0.467326	0.476843	0.478745	0.465439	0.464013	0.465494	0.467982
	0.425548	0.426799	0.40277	0.424985	0.422543	0.439166	0.434597	0.42108	0.42936	0.415623	0.424247
	0.360743	0.36402	0.346213	0.366345	0.363695	0.378522	0.385427	0.367473	0.371174	0.363827	0.366744
	0.313359	0.316512	0.296649	0.321682	0.32118	0.340413	0.345938	0.325609	0.330379	0.314949	0.322667
	0.261555	0.266223	0.252155	0.270126	0.269587	0.290364	0.291636	0.276626	0.289869	0.272987	0.274113
	0.215373	0.218056	0.202178	0.229361	0.223156	0.241076	0.256406	0.237712	0.240469	0.226969	0.229075
	0.187194	0.191667	0.180217	0.204663	0.193831	0.228551	0.229145	0.208895	0.215872	0.203274	0.204331
	0.16228	0.163683	0.153444	0.176793	0.16831	0.198826	0.204542	0.180929	0.192676	0.176107	0.177759
	0.135976	0.141028	0.129395	0.153039	0.146275	0.173725	0.179029	0.155742	0.16979	0.155155	0.153915
	0.116368	0.120814	0.113421	0.136903	0.127658	0.153528	0.157192	0.136937	0.154939	0.136537	0.13543
	0.106074	0.110211	0.103432	0.125716	0.115721	0.145931	0.15428	0.131009	0.14325	0.129943	0.126557
	0.0902669	0.0921062	0.0875836	0.106297	0.100539	0.129214	0.138339	0.113311	0.128191	0.112113	0.109796
	0.0752224	0.0793763	0.0739352	0.0936479	0.0859753	0.114733	0.124145	0.0989874	0.113133	0.0973766	0.0956531
	0.0641212	0.0687846	0.0646452	0.0849915	0.0771047	0.104316	0.112607	0.0896843	0.102532	0.0885056	0.0857293

## Sheet: mT2-E-dark cpVV
Spectrum
Axis [nm]	ROI1 []	ROI2 []	ROI1 []	ROI2 []
465	95.9293	73.824	55.4626	86.5105
469	130.034	99.5236	76.972	120.217
473	160.488	120.923	93.7897	143.49
477	169.165	126.747	98.7897	154.196
481	162.549	125.004	97.1308	147.811
485	159.067	122.416	93.6963	143.986
489	148.418	113.515	87.1963	132.804
493	145.751	112.545	87.8925	133.413
497	151.899	116.742	90.8411	136.503
501	146.539	112.824	86.6168	132.049
505	150.862	115.249	89.4673	135.084
509	145.697	110.386	85.3458	129.427
513	136.404	102.592	79.7944	121.783
517	126.872	95.1502	74.1682	112.636
521	114.902	88.8884	66.0607	101.566
525	103.98	78.8112	60.3364	91.7273
529	97.0774	71.9957	54.8037	83.0699
533	88.7677	66.4678	50.9579	77.5944
537	81.5421	60.867	46.6402	70.6294
541	74.2593	54.4378	42.2477	65.0839
545	67.0101	50.0773	37.7944	58.4196
549	59.2323	43.1545	33.3271	51.3706
553	52.2222	37.4764	28.7897	44.9441
557	45.138	32.3433	25.6636	38.8182
561	39.5084	28.5794	22.2944	33.5385
565	34.9495	24.6609	19.7944	29.4615
569	31.3569	22.5408	17.6542	26.6503
573	28.0774	20.2747	15.8131	23.5664
577	23.6869	16.7597	13.6121	20.0699
581	21.3906	14.9013	12.257	17.6503
585	18.8451	13.4549	10.6636	15.4126
589	16.4781	11.6309	9.49533	14.1818
593	15.037	10.8197	8.64953	12.7972
597	12.8249	8.83691	7.29439	10.6364
601	10.9764	7.75966	6.35514	9.37762
605	9.85859	6.897	5.84579	8.34965
609	8.90909	6.29614	5.4486	7.65734
613	7.81481	5.66094	4.46262	6.6014
617	6.73401	4.76395	4.13084	5.6014
621	5.83838	4.25751	3.53738	4.97902
625	5.13468	3.75536	3.32243	4.32867
629	4.86532	3.45494	2.83178	4.21678
633	4.40741	3.26609	2.78037	3.79021
637	3.86869	2.91845	2.58411	3.36364
641	3.28956	2.54077	2.19159	2.84615
645	2.92256	2.26609	2.07477	2.59441
649	2.6633	2.06438	1.91121	2.33566
	0.635875	0.640562	0.619921	0.64042	0.634194
	0.861938	0.863553	0.860336	0.889942	0.868942
	1.06381	1.04923	1.04831	1.06222	1.05589
	1.12132	1.09977	1.1042	1.14148	1.11669
	1.07747	1.08465	1.08566	1.09422	1.0855
	1.05439	1.06219	1.04727	1.0659	1.05744
	0.983797	0.984955	0.974616	0.983124	0.981623
	0.966121	0.976539	0.982398	0.987627	0.978171
	1.00687	1.01296	1.01536	1.01051	1.01142
	0.971343	0.97896	0.96814	0.977533	0.973994
	1	1	1	1	1
	0.965764	0.957807	0.953933	0.95812	0.958906
	0.904165	0.89018	0.891883	0.901538	0.896941
	0.840981	0.825606	0.828998	0.833825	0.832353
	0.761639	0.771273	0.738379	0.751877	0.755792
	0.689238	0.683834	0.674397	0.679039	0.681627
	0.643485	0.624697	0.612556	0.614951	0.623922
	0.588403	0.576733	0.569571	0.574416	0.577281
	0.540508	0.528135	0.52131	0.522856	0.528202
	0.492233	0.472349	0.472214	0.481804	0.47965
	0.444182	0.434514	0.422438	0.432469	0.433401
	0.392626	0.374446	0.372506	0.380287	0.379966
	0.346159	0.325178	0.32179	0.332712	0.33146
	0.299201	0.280639	0.286848	0.287363	0.288513
	0.261885	0.24798	0.24919	0.248279	0.251833
	0.231665	0.21398	0.221247	0.218098	0.221248
	0.207852	0.195583	0.197326	0.197287	0.199512
	0.186113	0.175921	0.176747	0.174458	0.17831
	0.15701	0.145421	0.152147	0.148574	0.150788
	0.141789	0.129297	0.137	0.130662	0.134687
	0.124916	0.116747	0.119189	0.114096	0.118737
	0.109226	0.10092	0.106132	0.104985	0.105316
	0.0996742	0.0938815	0.0966782	0.0947352	0.0962423
	0.0850109	0.0766767	0.0815314	0.0787389	0.0804895
	0.0727581	0.0673295	0.0710331	0.0694207	0.0701354
	0.0653484	0.0598443	0.06534	0.0618108	0.0630859
	0.0590546	0.0546308	0.0609004	0.0566858	0.0578179

## Sheet: mT2-E-dark tdcpV
Spectrum
Axis [nm]	ROI1 []	ROI2 []	ROI1 []	ROI1 []	ROI2 []	ROI3 []	ROI4 []
465	123.085	44.9312	96.5868	34.0179	83.8806	99.4189	76.7953
469	166.612	60.0582	132.628	43.6429	109.955	130.676	103.708
473	202.069	72.6138	160.49	51.4107	130.06	162.811	121.69
477	214.218	76.6455	170.054	55.4018	138.299	169.676	130.105
481	209.043	74.545	166.31	53.8036	136.881	163.338	127.924
485	202.399	73.2698	159.702	51.6607	130.552	158.743	124.959
489	186.936	67.709	148.624	48.4018	123.224	146.027	115.602
493	188.691	67.8254	146.965	47.6875	121.09	145.338	114.205
497	191.282	70.0688	153.7	50.0357	125.164	151.77	117.363
501	188.766	67.4286	147.767	47.9375	122.836	144.703	115.339
505	191.66	68.127	150.3	48.2143	126.687	150.635	118.257
509	179.814	65.3598	144.924	47	119.269	145.135	114.772
513	167.021	60.6508	136.24	43.7679	113.687	136.919	106.322
517	153.106	56.5185	125.45	41.3304	107.313	130.784	99.9006
521	137.372	51.2328	114.585	38.6875	94.0448	118.905	90.6199
525	120.777	44.8201	104.395	34.3036	86.4627	109.149	82.5146
529	109.91	41.2434	94.5372	31.5	78.9104	100.608	74.7251
533	101.989	38.8254	86.9731	28.8125	73.4328	92.6486	69.1871
537	90.8085	34.9259	79.8099	26.3661	66.0448	82.9595	63.2632
541	80.4628	31.8942	71.1405	23.5179	60.4328	74.7432	57.2982
545	72.6809	28.8783	65.0103	21.7857	54.9403	67.2703	52.0117
549	61.5798	25.5238	57.0558	19.0982	48.2388	58.6081	45.7836
553	54.0266	21.9947	49.6198	16.7143	42.5522	51.5135	39.8421
557	46.4947	18.9048	44.5393	14.5893	35.9851	46.1081	34.7135
561	40.2819	16.7196	38.281	13.0446	31.6716	40.2027	29.9708
565	35.4362	15.0529	33.938	11.6071	27.1493	35.0676	26.6023
569	31.5053	13.5026	30.7975	10.4107	24.3582	32.2973	24.1988
573	27.3032	12.1429	27.4876	9.23214	21.7313	28.0541	21.2105
577	22.9415	10.2963	23.4545	8.16964	19.2537	24.0541	18.4152
581	19.6649	8.89418	20.3244	7.27679	16.0448	20.527	16.1462
585	17.5	8.13757	18.4236	6.69643	14.2985	18.6351	14.1988
589	15.6543	7.22751	16.1012	5.95536	12.597	16.6351	12.614
593	14.0798	6.57672	14.8843	5.33036	11.9701	14.8243	11.6901
597	11.6543	5.51852	12.4876	4.36607	9.85075	12.2297	9.85965
601	10.1223	5.05291	11.0702	4.17857	8.56716	10.9189	8.62573
605	8.78723	4.49735	9.70455	3.76786	8.10448	9.28378	7.45029
609	7.90957	4.14815	8.8595	3.57143	7.0597	8.02703	6.47953
613	6.86702	3.52381	7.92355	2.97321	6.16418	7.68919	5.87135
617	6.07447	3.28571	6.63843	2.76786	5.47761	6.5	5.32164
621	5.31915	2.83598	5.96488	2.53571	4.80597	6.12162	4.67836
625	4.77128	2.74603	5.46901	2.27679	4.25373	5.45946	4.16374
629	4.40957	2.40212	4.83884	2.17857	3.76119	4.78378	3.78947
633	4.02128	2.30688	4.40289	1.94643	3.49254	4.31081	3.45614
637	3.55851	2.09524	4.22107	2.03571	3.53731	4.10811	3.32164
641	2.98404	1.96296	3.72934	1.80357	2.8209	3.41892	2.72515
645	2.73936	1.73545	3.25826	1.50893	2.56716	2.81081	2.55556
649	2.42021	1.60317	2.92355	1.42857	2.40299	2.72973	2.20468
	0.642207	0.659522	0.642628	0.705556	0.662111	0.659998	0.649392	0.660202
	0.869311	0.881563	0.882425	0.905185	0.867931	0.867498	0.876966	0.878697
	1.05431	1.06586	1.0678	1.0663	1.02663	1.08083	1.02903	1.05582
	1.1177	1.12504	1.13143	1.14907	1.09166	1.1264	1.10019	1.12021
	1.0907	1.09421	1.10652	1.11593	1.08047	1.08433	1.08174	1.09341
	1.05603	1.07549	1.06256	1.07148	1.03051	1.05383	1.05667	1.05808
	0.975355	0.993865	0.988851	1.00389	0.972667	0.969409	0.977549	0.983084
	0.984514	0.995573	0.977813	0.989074	0.95582	0.964834	0.96573	0.976194
	0.99803	1.0285	1.02263	1.03778	0.987983	1.00754	0.992434	1.0107
	0.984902	0.989748	0.983147	0.994259	0.969604	0.960617	0.975324	0.979657
	1	1	1	1	1	1	1	1
	0.938194	0.959382	0.964231	0.974815	0.941447	0.963488	0.970527	0.958869
	0.871448	0.890261	0.906454	0.907778	0.897385	0.908944	0.89907	0.897334
	0.798845	0.829605	0.834669	0.857222	0.847078	0.868216	0.844773	0.840058
	0.716752	0.752019	0.762375	0.802407	0.742342	0.78936	0.766294	0.76165
	0.630162	0.657891	0.694577	0.711481	0.682493	0.72459	0.697755	0.685564
	0.573462	0.60539	0.628992	0.653333	0.622879	0.667893	0.631886	0.626262
	0.532138	0.569897	0.578665	0.597593	0.579642	0.615053	0.585056	0.579721
	0.473801	0.512659	0.531006	0.546852	0.521324	0.550731	0.534962	0.524476
	0.419821	0.468158	0.473325	0.487778	0.477026	0.496187	0.484522	0.472402
	0.379218	0.423889	0.432538	0.451852	0.433671	0.446578	0.439818	0.429652
	0.321298	0.374651	0.379614	0.396111	0.380773	0.389073	0.387153	0.375525
	0.281888	0.322849	0.33014	0.346667	0.335886	0.341975	0.33691	0.328045
	0.24259	0.277493	0.296337	0.302593	0.284048	0.306091	0.293542	0.286099
	0.210174	0.245418	0.254698	0.270556	0.25	0.266888	0.253437	0.250167
	0.184891	0.220954	0.225802	0.240741	0.214303	0.232798	0.224953	0.220635
	0.164382	0.198198	0.204908	0.215926	0.192271	0.214407	0.204629	0.199246
	0.142457	0.178239	0.182885	0.191481	0.171536	0.186238	0.179359	0.176028
	0.119699	0.151134	0.156052	0.169444	0.151979	0.159684	0.155721	0.151959
	0.102603	0.130553	0.135226	0.150926	0.126649	0.13627	0.136534	0.131252
	0.0913077	0.119447	0.122579	0.138889	0.112865	0.12371	0.120067	0.118409
	0.0816774	0.106089	0.107128	0.123519	0.0994345	0.110433	0.106666	0.104992
	0.0734625	0.0965362	0.0990309	0.110556	0.0944863	0.0984121	0.0988527	0.0959052
	0.0608071	0.0810034	0.0830847	0.0905556	0.0777568	0.0811878	0.0833745	0.0796814
	0.0528142	0.074169	0.0736545	0.0866667	0.0676249	0.0724859	0.0729404	0.0714794
	0.0458481	0.0660143	0.064568	0.0781481	0.0639727	0.0616309	0.0630007	0.0633118
	0.0412689	0.0608885	0.0589456	0.0740741	0.0557257	0.0532879	0.0547918	0.0569975

## Sheet: mT2-Eq270e tdcpV
Spectrum
Axis [nm]	ROI1 []	ROI2 []	ROI1 []	ROI2 []
465	43.7907	36.127	27.061	24.2542
469	62.8953	46.1587	37.5	34.096
473	77.6744	59.1111	46.2358	42.0904
477	84.5581	62.7778	48.2276	46.0282
481	82.7674	64.2698	51.2358	42.8588
485	80.1395	60.7778	46.5528	44.5876
489	70.5814	56.4444	44.6911	40.5989
493	71.407	55.7302	47.1463	40.2147
497	74.814	58.9841	46.0081	42.4294
501	74.4419	57.4921	47.187	41.8418
505	80.9767	60.6508	50.248	46.0056
509	83.7093	69.2381	56.9797	50.0847
513	97.8605	73.9841	65.6382	56.7232
517	119.244	90	80.1951	75.4237
521	144.174	113.349	102.951	94.9661
525	157.512	125.524	113.378	109.723
529	173.36	133.762	121.159	112.232
533	166.872	130.984	123.955	114.209
537	149.023	122.111	111.488	104.565
541	131.407	107.984	96.2683	89.1412
545	118.756	91.381	82.0691	76.9096
549	96.8605	76.8095	73.0163	66.339
553	82.2209	65.0317	63.6504	57.6893
557	72.9884	58.4762	53.6098	50.9096
561	64.2209	52.9048	48.1667	44.887
565	59.407	49.381	44.813	40.9774
569	54.186	42.5714	41.8008	40.2881
573	49.9651	39.3016	36.4675	32.7514
577	42.0814	34.9206	31.8089	30.0621
581	36.6512	29.4921	27.5244	25.4633
585	32.6395	24.7619	24.9187	23.209
589	25.8837	22.0476	21.4512	18.5085
593	23.4302	20.0952	18.6423	16.3446
597	20.1977	16.5397	15.9472	14.1638
601	17.7093	14.1111	13.0407	10.8588
605	14.5698	12.2063	10.6748	12.2373
609	13.0116	11.1905	10.2642	9.77966
613	12.8023	9.53968	9.4878	8.02825
617	9.38372	7.73016	7.86585	7.44633
621	8.33721	6.85714	7.2439	6.19209
625	7.62791	6.22222	6.57317	5.97175
629	6.90698	6.07937	5.4187	4.78531
633	6.44186	5.22222	5.56098	5.32768
637	5.46512	4.38095	4.61789	4.37853
641	4.27907	4	4.54472	3.44068
645	3.65116	3.52381	3.38211	2.72881
649	3.76744	2.87302	3.32927	2.96045
	0.540781	0.595656	0.538549	0.527201	0.550547
	0.776709	0.761057	0.746299	0.741127	0.756298
	0.959219	0.974614	0.920152	0.914896	0.94222
	1.04423	1.03507	0.959793	1.00049	1.0099
	1.02211	1.05967	1.01966	0.931598	1.00826
	0.989661	1.00209	0.926462	0.969176	0.971848
	0.871626	0.930646	0.88941	0.882476	0.893539
	0.881821	0.918869	0.938274	0.874125	0.903272
	0.923894	0.97252	0.915622	0.922265	0.933575
	0.919299	0.947919	0.939083	0.909493	0.928949
	1	1	1	1	1
	1.03374	1.14159	1.13397	1.08867	1.09949
	1.2085	1.21984	1.30629	1.23296	1.2419
	1.47257	1.4839	1.59599	1.63944	1.54798
	1.78044	1.86888	2.04886	2.06423	1.9406
	1.94515	2.06962	2.25637	2.38499	2.16403
	2.14087	2.20544	2.41121	2.43952	2.29926
	2.06074	2.15964	2.46687	2.4825	2.29244
	1.84032	2.01335	2.21875	2.27287	2.08632
	1.62277	1.78042	1.91586	1.93762	1.81417
	1.46654	1.50667	1.63328	1.67174	1.56956
	1.19615	1.26642	1.45312	1.44197	1.33942
	1.01536	1.07223	1.26673	1.25396	1.15207
	0.90135	0.964146	1.0669	1.10659	1.00975
	0.793079	0.872285	0.958579	0.975685	0.899907
	0.73363	0.814185	0.891837	0.890704	0.832589
	0.669156	0.70191	0.831891	0.875721	0.76967
	0.61703	0.647998	0.72575	0.7119	0.67567
	0.519673	0.575766	0.633039	0.653445	0.595481
	0.452613	0.48626	0.547771	0.553482	0.510032
	0.403073	0.40827	0.495915	0.504482	0.452935
	0.319644	0.363517	0.426907	0.402309	0.378094
	0.289345	0.331327	0.371006	0.355274	0.336738
	0.249426	0.272703	0.317369	0.307872	0.286843
	0.218696	0.232662	0.259526	0.236031	0.236729
	0.179925	0.201256	0.212442	0.265995	0.214905
	0.160684	0.184507	0.204271	0.212575	0.190509
	0.158099	0.157289	0.18882	0.174506	0.169678
	0.115882	0.127454	0.156541	0.161857	0.140433
	0.102958	0.113059	0.144163	0.134594	0.123694
	0.0941987	0.102591	0.130815	0.129805	0.114352
	0.0852958	0.100236	0.107839	0.104016	0.0993466
	0.079552	0.0861031	0.110671	0.115805	0.0980327
	0.0674899	0.0722324	0.0919019	0.0951738	0.0816995
	0.0528432	0.0659513	0.0904458	0.0747882	0.0710071
	0.045089	0.0581	0.0673085	0.0593147	0.0574531
	0.046525	0.0473698	0.0662568	0.0643497	0.0561253

## Sheet: mT2-E-tdcpV
Spectrum
Axis [nm]	ROI1 []	ROI2 []	ROI3 []	ROI1 []	ROI2 []	ROI3 []	ROI1 []	ROI2 []	ROI3 []
465	32.6147	25.8031	29.3196	33.8689	30.7979	23.5161	31.8739	31.0846	19.4889
469	43.2477	32.8976	35.299	46.8852	43.0933	31.9677	43.0672	44.0846	26.9259
473	52.578	37.7559	43.433	56.8525	52.6062	36.3763	51.8824	51.9923	32.1037
477	54.9817	40.9685	44.8041	61.6557	53.8342	40.4194	55.6891	54.9846	33.2296
481	54.1835	41.5906	43.9072	58.4754	53.0207	39.9892	53.2941	52.4154	33.1778
485	50.7248	39.5118	41.2474	55.1311	50.3057	37.2473	51.6975	51.3231	32.3333
489	49.1927	34.6299	41.0206	54.082	46.5855	37.4516	48.1261	47.7692	29.1259
493	49.6881	39	41.134	51.6557	47.7617	35.6129	47.9916	47.2308	29.6444
497	52.2569	38.0551	41.4536	51.8525	48.8497	37.1075	49.0756	48.5846	29.2222
501	50.2661	36.5669	40.2474	56.5738	50.0933	37.1613	50.7731	50.8077	29.8148
505	55.7431	41.1969	47.2474	61.7213	52.5233	39.1183	54.3025	54.3231	32.2222
509	62.7156	45.4331	47.8763	68.082	60.4352	44.6344	60.0756	60.0692	35.6222
513	81.367	55.3937	63.4433	84.9344	74.8549	54.2903	69.9244	74.3769	41.3481
517	103.972	68.063	78.9897	107.066	95.1503	71.6667	88.5462	94.6692	51.8444
521	133.358	86.2598	101.598	143.049	119.627	87.871	112.025	121.2	63.5259
525	155.11	97.7795	113.082	166.049	139.446	100.312	126	138.308	73.2296
529	165.514	104.189	115.433	177.393	148.658	108.817	132.647	150.454	77.0444
533	159.202	99.1575	107.918	161.754	140.15	97.9247	125.487	138.969	72.5259
537	151.596	95.6772	100.979	146.246	129.813	95.2903	119.227	135.085	68.8741
541	125.954	83.1811	86.8144	124.639	110.938	80.5484	101.252	113.169	57.6667
545	106.11	65.7087	77.5361	107.066	93.8238	66.8602	85.479	95.8615	48.6815
549	95.2569	58.5748	67.0412	96.8197	80.7409	56.3548	73.2941	83.2462	42.563
553	84.3853	54.8504	58.8454	82.7705	71.6528	51.2581	65.9244	72.7846	37.8148
557	77.1376	48.5354	54.1237	75.4426	64.8135	46.3011	58.4286	63.6615	32.6963
561	63.4495	41.7795	44.5876	65.4426	56.2539	41.6559	49.7227	54.5154	29.2889
565	61.2569	36.7165	40.5567	58.8852	49.9741	34.3441	45.1933	50.2538	27.1333
569	52.5688	34.3701	36.9072	52	46.3368	31.7312	41.2689	46.2308	24.0222
573	45.1193	29.4409	33.0825	46.8852	41.1554	28.8602	35.7899	40.3538	20.5704
577	42.4404	29.3937	28.7423	43.8033	37.4715	27.1505	32.5042	35.7846	18.1481
581	35.1009	22.5748	22.9485	35.2623	31.7876	23.6559	27.8235	31.4923	16.4815
585	30.9083	19.6535	20.8866	32.1803	26.5699	19.5591	23.3361	25.9462	13.8519
589	27.8349	19.9843	20.2474	28.8197	24.4663	16.5591	20.9832	24.4077	12.6593
593	23.1468	15.3701	16.5155	21.9672	19.5544	14	17.521	19.0154	10.4667
597	19.211	12.4094	13.9588	18.9508	17.456	12.2688	15.0672	16.6077	9.11852
601	18.0459	10.4803	12.2474	17.4098	14.7668	10.5591	12.5126	13.9077	7.79259
605	15.8807	10.1654	10.7835	14.082	11.7358	9.21505	10.9748	12.3923	6.74074
609	13.844	8.6063	8.85567	11.8525	11.3212	9.2043	10.1176	10.9769	6.57778
613	12.2844	8.30709	8.95876	11.7213	10.1503	7.67742	8.89916	9.96923	5.85926
617	9.01835	6.49606	7.82474	10.4754	8.83938	6.84946	7.80672	8.33077	4.87407
621	8.14679	6.07874	6.81443	9.09836	8.24352	6.56989	6.78151	7.18462	4.39259
625	6.93578	4.91339	6.31959	8.14754	6.22798	5.74194	5.73109	6.31538	3.95556
629	7.13761	4.7874	4.89691	7.06557	5.46632	4.3871	5.23529	5.7	3.62963
633	5.89908	4.22047	5.02062	5.2459	5.30052	4.21505	4.63866	5.13846	3.14074
637	5.18349	4.03937	4.16495	5.91803	4.4715	3.64516	4.37815	4.83077	3.05185
641	4.20183	3.20472	3.76289	4.63934	3.87565	3.47312	3.67227	4.00769	2.58519
645	4.43119	2.59843	3.20619	4.08197	3.64767	2.96774	3.40336	3.51538	2.37778
649	3.61468	3.11811	2.90722	3.19672	3.24352	2.60215	3.10084	3.12308	2.24444
	0.585089	0.626338	0.620554	0.548738	0.586367	0.601154	0.58697	0.572218	0.604828	0.592473
	0.775839	0.798547	0.747109	0.759628	0.82046	0.817207	0.793098	0.811526	0.835632	0.79545
	0.943219	0.916476	0.919267	0.921116	1.00158	0.929907	0.955432	0.957094	0.996322	0.948934
	0.98634	0.994457	0.948287	0.998938	1.02496	1.03326	1.02553	1.01218	1.03126	1.00614
	0.972021	1.00956	0.929304	0.94741	1.00947	1.02226	0.98143	0.964882	1.02966	0.985111
	0.909974	0.959098	0.873009	0.893227	0.957778	0.952172	0.952027	0.944775	1.00345	0.93839
	0.882488	0.840596	0.868209	0.876228	0.886949	0.957394	0.886258	0.879354	0.903908	0.886821
	0.891376	0.946674	0.870609	0.836919	0.909342	0.91039	0.883782	0.869442	0.92	0.893171
	0.937459	0.923739	0.877373	0.840106	0.930058	0.948598	0.903745	0.894364	0.906897	0.906927
	0.901745	0.887615	0.851844	0.9166	0.953734	0.949973	0.935005	0.935287	0.925287	0.917454
	1	1	1	1	1	1	1	1	1	1
	1.12508	1.10283	1.01331	1.10305	1.15064	1.14101	1.10631	1.10578	1.10552	1.10595
	1.45968	1.34461	1.34279	1.3761	1.42518	1.38785	1.28768	1.36916	1.28322	1.36403
	1.86521	1.65214	1.67183	1.73466	1.81158	1.83205	1.63061	1.74271	1.60897	1.72775
	2.39236	2.09385	2.15034	2.31766	2.2776	2.24629	2.06298	2.2311	1.97149	2.19374
	2.78259	2.37347	2.39341	2.69031	2.65493	2.56432	2.32033	2.54602	2.27264	2.51089
	2.96922	2.52905	2.44316	2.8741	2.83032	2.78175	2.44274	2.76961	2.39103	2.67011
	2.85599	2.40692	2.28409	2.62072	2.66834	2.5033	2.31089	2.5582	2.2508	2.49547
	2.71955	2.32244	2.13725	2.36946	2.47154	2.43595	2.19561	2.48669	2.13747	2.36399
	2.25955	2.01911	1.83744	2.01939	2.11216	2.0591	1.86459	2.08326	1.78966	2.00492
	1.90355	1.59499	1.64106	1.73466	1.78633	1.70918	1.57413	1.76466	1.5108	1.69104
	1.70885	1.42183	1.41894	1.56866	1.53724	1.44063	1.34974	1.53243	1.32092	1.47769
	1.51382	1.33142	1.24547	1.34104	1.36421	1.31034	1.21402	1.33985	1.17356	1.31486
	1.38381	1.17813	1.14554	1.22231	1.23399	1.18362	1.07598	1.17191	1.01471	1.17889
	1.13825	1.01414	0.943705	1.06029	1.07103	1.06487	0.915661	1.00354	0.908966	1.01338
	1.09891	0.891246	0.85839	0.95405	0.951465	0.877955	0.83225	0.925092	0.842069	0.914603
	0.943055	0.834289	0.781148	0.842497	0.882214	0.81116	0.759981	0.851034	0.745517	0.827877
	0.809414	0.714641	0.700196	0.759628	0.783565	0.737768	0.659084	0.742849	0.638391	0.727282
	0.761356	0.713494	0.608335	0.709695	0.713426	0.694063	0.598576	0.658737	0.563218	0.668989
	0.629691	0.547974	0.485708	0.571315	0.605209	0.604728	0.51238	0.579722	0.511494	0.560913
	0.554477	0.477064	0.442069	0.521381	0.50587	0.5	0.429743	0.477627	0.429885	0.482013
	0.499342	0.485092	0.42854	0.466932	0.465818	0.42331	0.386413	0.449306	0.392874	0.444181
	0.41524	0.373089	0.349553	0.35591	0.372299	0.357889	0.322656	0.350042	0.324828	0.357945
	0.344635	0.301223	0.29544	0.307039	0.332347	0.313634	0.277468	0.305721	0.282989	0.306722
	0.323733	0.254396	0.259219	0.282072	0.281148	0.269929	0.230424	0.256018	0.241839	0.266531
	0.284891	0.246751	0.228235	0.228154	0.223439	0.235569	0.202105	0.228122	0.209195	0.231829
	0.248354	0.208907	0.187432	0.192032	0.215547	0.235294	0.18632	0.202067	0.204138	0.208899
	0.220375	0.201644	0.189614	0.189907	0.193252	0.196262	0.163881	0.183517	0.181839	0.191144
	0.161784	0.157683	0.165612	0.169721	0.168294	0.175096	0.143764	0.153356	0.151264	0.160731
	0.146149	0.147554	0.144229	0.14741	0.15695	0.167949	0.124884	0.132257	0.136322	0.144856
	0.124424	0.119266	0.133755	0.132005	0.118576	0.146784	0.10554	0.116256	0.122759	0.124374
	0.128045	0.116208	0.103644	0.114475	0.104074	0.11215	0.0964098	0.104928	0.112644	0.110286
	0.105826	0.102446	0.106262	0.0849934	0.100917	0.107752	0.0854225	0.0945908	0.0974713	0.0984091
	0.0929888	0.0980505	0.0881519	0.0958831	0.0851337	0.0931831	0.0806252	0.0889266	0.0947126	0.0908506
	0.0753785	0.0777905	0.0796422	0.075166	0.0737891	0.088785	0.0676261	0.0737751	0.0802299	0.0769092
	0.0794931	0.0630734	0.0678595	0.0661355	0.0694486	0.0758659	0.0626741	0.0647125	0.0737931	0.0692284
	0.0648453	0.0756881	0.0615317	0.0517928	0.061754	0.0665201	0.0571031	0.0574908	0.0696552	0.0629312

## Sheet: mT2-Eq270e-cpVV
Spectrum
Axis [nm]	ROI1 []	ROI2 []	ROI3 []	ROI4 []	ROI5 []	ROI6 []	ROI7 []	ROI8 []	ROI9 []	ROI10 []
455	10.245	8.41256	10.2012	8.20221	10.1758	9.97691	9.41955	4.74722	4.22851	6.54817
460	20.6174	16.2257	20.0831	15.7022	20.5118	20.1524	19.4346	7.86441	6.4565	11.8056
465	37.3389	29.7294	37.0622	28.9203	37.6694	37.4503	35.6226	13.3269	10.4251	21.0345
470	52.9723	42.343	52.0427	41.0919	53.5464	52.7748	51.5233	18.4663	14.4921	29.5409
475	65.2039	52.4387	64.5672	50.5343	64.9809	64.8984	63.2692	22.3748	17.4104	36.4122
480	62.9362	51.1943	62.1958	48.4718	61.1585	62.2182	60.1293	21.8228	16.6667	34.9523
485	61.5621	50.5755	60.9643	46.5355	60.2678	60.2333	58.6331	21.276	16.3407	33.9612
490	55.8943	46.8109	55.8726	42.9816	55.6384	55.3372	54.3203	19.5632	15.033	31.2511
495	57.823	48.3857	58.317	44.0907	57.2231	57.7148	56.7789	20.4901	15.5959	32.5899
500	57.5319	47.79	57.108	43.8591	57.1093	56.5473	56.5925	20.4174	15.5215	32.0673
505	60.0185	50.2713	59.3512	45.701	59.296	59.6547	58.2271	21.6121	16.2788	33.8602
510	62.7466	52.9297	62.2176	47.652	62.2295	62.2032	61.0015	23.0586	17.0734	35.5507
515	65.0537	54.5306	63.8881	50.6998	65.9162	67.8476	63.4827	25.1913	18.402	37.1526
520	72.9119	60.0732	70.2766	56.3051	74.4845	77.5935	69.0632	29.7017	21.1205	41.5789
525	77.4346	63.9342	73.9868	61.2635	79.3734	85.5393	74.2677	32.8673	22.8218	44.6373
530	79.1225	65.5247	75.1639	63.6201	81.4144	88.3614	75.8421	34.4262	23.4513	46.4821
535	72.3834	60.5628	69.3178	58.2157	74.6348	80.2206	68.4677	31.5608	21.5975	42.4766
540	61.8221	51.6442	59.4631	49.6201	63.2322	68.2587	59.3353	26.9598	18.2264	36.087
545	52.276	44.2257	50.8423	42.3407	53.6175	58.2771	51.5865	23.1831	15.9937	31.1863
550	43.8163	37.1734	42.4934	35.7145	44.8169	48.4099	42.7609	19.307	13.424	26.0814
555	37.6586	32.3692	36.8112	31.0453	38.7668	42.0958	37.2526	16.9235	11.8061	22.5656
560	32.1258	27.4888	31.3963	26.2451	32.5219	35.3764	31.1008	14.4818	10.1242	19.3905
565	27.7643	23.6584	27.0039	22.712	27.9709	30.5531	27.0105	12.5985	8.84748	16.6479
570	25.1049	21.1921	24.4685	20.8162	25.3543	27.4965	24.2797	11.5201	8.08491	15.3124
575	21.6846	18.4567	20.9876	17.8934	21.714	23.4642	20.9278	10.1061	7.1174	13.1961
580	18.1057	15.7085	17.5113	15.114	18.2441	19.7829	17.2707	8.63245	6.10535	11.1198
585	14.9136	13.1226	14.669	12.462	14.929	16.2517	14.6045	7.2586	5.29036	9.17391
590	13.4329	11.707	12.9899	11.3591	13.6785	14.4988	12.8617	6.55884	4.83753	8.4399
595	10.9346	9.82138	10.7343	9.53309	10.8288	11.8372	10.615	5.45472	4.07233	6.92114
600	9.16695	8.14425	9.00622	7.90074	9.14481	9.72864	8.67368	4.72978	3.57862	5.77366
605	7.73574	6.99552	7.72339	6.5674	7.67577	8.26443	7.41053	4.16562	3.1761	5.03666
	0.170697	0.167343	0.171879	0.179475	0.17161	0.167244	0.161773	0.219655	0.259755	0.193388	0.186282
	0.343518	0.322763	0.338378	0.343586	0.345923	0.337818	0.333772	0.363889	0.396619	0.348658	0.347492
	0.622124	0.59138	0.624455	0.632817	0.635277	0.627785	0.611787	0.616639	0.640406	0.621217	0.622389
	0.8826	0.842291	0.876861	0.899147	0.903037	0.884671	0.884869	0.854444	0.890245	0.872438	0.87906
	1.0864	1.04311	1.08788	1.10576	1.09587	1.0879	1.08659	1.03529	1.06951	1.07537	1.07737
	1.04861	1.01836	1.04793	1.06063	1.03141	1.04297	1.03267	1.00975	1.02382	1.03225	1.03484
	1.02572	1.00605	1.02718	1.01826	1.01639	1.0097	1.00697	0.98445	1.0038	1.00298	1.01015
	0.931285	0.931166	0.941389	0.940497	0.938317	0.927624	0.932905	0.905196	0.923471	0.922944	0.929479
	0.96342	0.962491	0.982575	0.964765	0.965042	0.96748	0.97513	0.948083	0.958049	0.962486	0.964952
	0.95857	0.950642	0.962205	0.959696	0.963122	0.94791	0.971927	0.944722	0.953477	0.947052	0.955932
	1	1	1	1	1	1	1	1	1	1	1
	1.04546	1.05288	1.04829	1.04269	1.04947	1.04272	1.04765	1.06693	1.04881	1.04993	1.04948
	1.08389	1.08473	1.07644	1.10938	1.11165	1.13734	1.09026	1.16561	1.13042	1.09724	1.1087
	1.21482	1.19498	1.18408	1.23203	1.25615	1.30071	1.1861	1.37431	1.29742	1.22796	1.24686
	1.29018	1.27178	1.24659	1.34053	1.3386	1.43391	1.27548	1.52078	1.40193	1.31828	1.34381
	1.3183	1.30342	1.26643	1.39209	1.37302	1.48121	1.30252	1.59291	1.4406	1.37277	1.38433
	1.20602	1.20472	1.16793	1.27384	1.25868	1.34475	1.17587	1.46033	1.32672	1.25447	1.26733
	1.03005	1.02731	1.00189	1.08576	1.06638	1.14423	1.01903	1.24744	1.11964	1.06576	1.08075
	0.870999	0.879741	0.856634	0.926472	0.904235	0.976907	0.885953	1.07269	0.982486	0.921031	0.927715
	0.730047	0.739456	0.715965	0.781481	0.755817	0.811502	0.734382	0.893343	0.82463	0.770268	0.775689
	0.62745	0.64389	0.620226	0.679315	0.653785	0.705658	0.639782	0.783056	0.725241	0.666436	0.674484
	0.535266	0.546809	0.528991	0.574279	0.548466	0.59302	0.534129	0.67008	0.621925	0.572662	0.572563
	0.462595	0.470615	0.454985	0.49697	0.471716	0.512166	0.463883	0.582939	0.543496	0.491666	0.495103
	0.418286	0.421554	0.412267	0.455486	0.427588	0.460928	0.416983	0.533039	0.496652	0.452226	0.449501
	0.361298	0.367141	0.353617	0.391532	0.366197	0.393333	0.359417	0.467611	0.437218	0.389723	0.388709
	0.301669	0.312475	0.295045	0.330714	0.307678	0.331623	0.296609	0.399426	0.375048	0.328403	0.327869
	0.248483	0.261035	0.247156	0.272686	0.25177	0.27243	0.25082	0.335858	0.324984	0.270935	0.273616
	0.223813	0.232877	0.218865	0.248552	0.230682	0.243046	0.220888	0.30348	0.297167	0.249257	0.246863
	0.182187	0.195367	0.18086	0.208597	0.182622	0.198428	0.182304	0.252392	0.250161	0.204404	0.203732
	0.152735	0.162006	0.151744	0.172879	0.154223	0.163082	0.148963	0.218849	0.219833	0.170515	0.171483
	0.128889	0.139155	0.13013	0.143704	0.129448	0.138538	0.127269	0.192745	0.195106	0.148749	0.147373

## Sheet: Cer3-E-cpVV
Spectrum
Axis [nm]	ROI1 []	ROI1 []	ROI1 []	ROI2 []	ROI1 []	ROI2 []	ROI3 []	ROI1 []	ROI2 []	ROI1 []
455	43.1039	41.8575	40.0331	57.5309	48.4872	49.0982	48.9414	39.1372	37.2105	41.964
460	27.0032	32.1451	24.1173	54.5509	37.4409	41.8772	39.7966	19.9617	16.107	25.6952
465	31.6826	41.819	26.4472	86.479	50.4823	58.1027	56.3293	17.6529	11.5482	27.917
470	39.7794	51.7187	32.2022	110.922	64.151	75.8984	74.5534	19.9362	11.1138	34.1113
475	46.2737	59.8795	37.267	130.645	75.8307	90.5156	88.7207	22.2467	12.3761	38.7198
480	45.4974	56.9713	36.8153	128.311	77.7844	88.4944	83.7328	22.0668	11.8357	38.6347
485	45.1931	58.0198	37.987	128.397	76.0524	87.952	87.8259	22.6508	12.3505	37.841
490	41.5278	52.6524	35.8756	118.639	70.5457	82.0246	83.2724	21.2927	11.7736	35.7927
495	43.6977	55.6137	37.8185	121.295	72.7125	81.8806	85.4828	22.0425	12.1586	37.0557
500	42.6304	54.4438	36.2333	122.599	73.0962	85.9643	80.8569	20.8269	12.3127	36.1629
505	44.2093	57.3463	35.0616	129.477	75.9415	83.6194	85.4793	22.5393	13.0573	37.7755
510	47.0302	59.5699	41.4601	138.573	76.1754	87.6574	89.9552	23.9093	13.7394	38.3574
515	48.9385	63.8577	41.8108	142.105	79.5773	90.6161	91.8983	24.8171	13.8168	39.2007
520	54.3987	70.1223	51.9216	159.369	86.9074	98.0201	99.8155	27.3118	14.8379	42.5737
525	58.2479	74.069	55.0285	169.803	91.2229	103.821	106.578	28.5685	14.9918	44.8356
530	59.6853	76.3394	53.6747	174.598	88.8331	98.2913	104.017	29.3192	14.9952	44.4829
535	54.5804	71.7411	51.8296	164.064	86.4641	93.6942	99.8052	27.1042	14.493	41.8918
540	47.3063	65.7231	45.79	147.188	77.4153	86.2031	86.8224	23.9982	12.9194	36.3311
545	41.0904	59.9491	40.5716	130.686	66.7881	75.7991	75.3862	21.1378	12.3341	32.2873
550	34.7219	51.5612	33.6734	114.596	56.2558	63.8092	62.2948	18.6799	11.0398	27.863
555	30.7765	45.4714	30.2709	98.2076	46.1218	56.7634	55.8448	16.7999	10.0306	24.3221
560	26.1666	40.9976	26.5399	86.2176	42.2728	46.0725	49.1397	14.3223	9.20427	21.5298
565	23.2093	35.3996	21.9929	73.1238	40.0682	41.9364	39.9897	12.7917	8.61099	18.6642
570	21.0508	32.5362	21.4925	68.5469	35.6529	36.2087	39.1362	11.9328	7.9978	17.275
575	18.3321	28.0463	18.5431	59.7665	28.2387	30.3125	33.5069	10.6093	7.56886	15.3929
580	15.8663	24.3961	16.6137	50.1637	24.0609	26.6819	28.5638	9.55243	7.04115	13.2598
585	13.9058	20.9602	14.2884	41.7106	20.8185	23.7165	22.1138	8.67668	6.60891	11.6576
590	12.435	18.0472	12.7997	39.0359	19.8952	20.3259	23.6517	8.26703	6.23919	11.0777
595	10.4142	14.9313	11.7226	31.0649	15.659	16.3382	16.9966	6.89866	5.58742	9.09438
600	9.0262	13.0124	9.31692	25.6447	14.1876	14.1507	15.4966	6.40025	5.19316	8.37769
605	7.96839	11.2854	8.31238	21.7834	11.7661	11.6328	11.9793	5.74404	4.78168	7.49694
	0.974997	0.729908	1.14179	0.444333	0.638481	0.587163	0.572552	1.7364	2.84979	1.11088	1.07863
	0.610804	0.560543	0.687856	0.421317	0.493023	0.500807	0.465569	0.885643	1.23356	0.680207	0.653933
	0.71665	0.729236	0.754307	0.66791	0.664753	0.694847	0.658982	0.783205	0.884429	0.739024	0.729334
	0.899797	0.901867	0.918447	0.856694	0.844742	0.907665	0.872181	0.884512	0.851158	0.903	0.884006
	1.0467	1.04417	1.0629	1.00902	0.99854	1.08247	1.03792	0.987021	0.94783	1.025	1.02416
	1.02914	0.99346	1.05002	0.990997	1.02427	1.0583	0.979568	0.979037	0.906442	1.02275	1.0034
	1.02225	1.01174	1.08344	0.99166	1.00146	1.05181	1.02745	1.00495	0.945876	1.00173	1.01424
	0.939347	0.918148	1.02322	0.916292	0.928947	0.980927	0.974182	0.944694	0.901692	0.947511	0.947496
	0.988429	0.969786	1.07863	0.93681	0.957481	0.979205	1.00004	0.977962	0.931176	0.980945	0.980047
	0.964286	0.949386	1.03342	0.946877	0.962533	1.02804	0.945924	0.924029	0.942977	0.95731	0.965478
	1	1	1	1	1	1	1	1	1	1	1
	1.06381	1.03878	1.1825	1.07025	1.00308	1.04829	1.05236	1.06079	1.05224	1.0154	1.05875
	1.10697	1.11355	1.1925	1.09753	1.04788	1.08367	1.07509	1.10106	1.05817	1.03773	1.09141
	1.23048	1.22279	1.48087	1.23087	1.1444	1.17222	1.16772	1.21174	1.13637	1.12702	1.21245
	1.31755	1.29161	1.56948	1.31146	1.20123	1.24159	1.24682	1.2675	1.14816	1.1869	1.27823
	1.35006	1.3312	1.53087	1.34848	1.16976	1.17546	1.21687	1.30081	1.14842	1.17756	1.27495
	1.23459	1.25102	1.47824	1.26713	1.13856	1.12048	1.16759	1.20253	1.10996	1.10897	1.20791
	1.07005	1.14607	1.30599	1.13679	1.01941	1.0309	1.01571	1.06473	0.989443	0.961764	1.07409
	0.929453	1.04539	1.15715	1.00933	0.879467	0.906477	0.881923	0.937823	0.944613	0.854715	0.954635
	0.785399	0.89912	0.960407	0.885067	0.740778	0.76309	0.728771	0.82877	0.845491	0.737594	0.817449
	0.696156	0.792926	0.863364	0.758494	0.607333	0.67883	0.653314	0.745362	0.768204	0.643858	0.720784
	0.591881	0.714913	0.75695	0.665891	0.55665	0.550979	0.574872	0.635439	0.704916	0.569941	0.632243
	0.524987	0.617295	0.627264	0.564762	0.527619	0.501515	0.467828	0.567529	0.659479	0.494081	0.555236
	0.476163	0.567364	0.612994	0.529414	0.469478	0.433018	0.457844	0.529423	0.612517	0.457307	0.514552
	0.414667	0.48907	0.528872	0.461599	0.371848	0.362506	0.391988	0.470704	0.579667	0.407483	0.44784
	0.35889	0.425418	0.473845	0.387433	0.316835	0.319088	0.33416	0.423813	0.539251	0.351015	0.392975
	0.314545	0.365502	0.407523	0.322147	0.274139	0.283625	0.258703	0.384958	0.506148	0.308601	0.342589
	0.281276	0.314706	0.365065	0.301489	0.261981	0.243076	0.276695	0.366784	0.477833	0.29325	0.318216
	0.235566	0.26037	0.334344	0.239926	0.206197	0.195387	0.198838	0.306073	0.427917	0.240748	0.264537
	0.20417	0.226909	0.26573	0.198064	0.186822	0.169227	0.18129	0.28396	0.397722	0.221776	0.233567
	0.180242	0.196794	0.237079	0.168242	0.154937	0.139116	0.140143	0.254846	0.366209	0.19846	0.203607

## Sheet: Cer-E-Cit
Spectrum
Axis [nm]	ROI1 []	ROI2 []	ROI3 []	ROI4 []	ROI5 []	ROI6 []	ROI7 []	ROI8 []	ROI9 []	ROI10 []
455	35.5818	11.2568	14.1685	15.4278	11.7454	13.6278	12.1098	8.0059	8.93323	5.67358
460	70.9554	18.3352	23.3985	29.5161	20.0744	23.5836	20.3873	11.4557	13.4969	6.97769
465	131.059	32.2993	42.4123	52.708	35.2804	42.0566	36.5307	19.7651	24.2966	10.8552
470	183.107	46.3084	61.5883	76.3005	50.4213	62.9682	53.9495	28.51	33.1413	15.0783
475	212.06	58.6624	77.7794	98.2275	63.0215	78.9372	68.1603	35.647	42.9519	19.056
480	213.248	59.2465	79.0551	99.1307	64.6016	80.8294	70.4671	35.7686	42.4891	19.2564
485	213.931	59.2465	78.4411	97.1324	63.2804	81.4536	69.5857	35.9233	43.2826	19.5464
490	204.046	54.5489	71.9248	90.0645	58.4385	74.2007	64.205	32.876	39.7997	18.2031
495	206.597	55.7954	73.8164	91.6689	59.9056	76.725	65.8236	34.2102	39.809	18.4305
500	203.831	55.0735	73.1635	91.163	58.3948	74.9938	65.1955	32.9303	39.6584	18.3053
505	208.758	57.4766	75.661	95.292	60.3505	79.4916	68.3375	34.686	41.4286	18.9777
510	211.496	58.4432	78.1247	99.2445	62.6273	81.1715	69.5044	35.7084	43.0435	19.6059
515	209.124	57.0893	75.1949	99.8251	59.7983	80.1105	67.8792	34.8595	41.0373	19.402
520	210.201	57.0273	74.1698	101.216	59.2403	79.13	68.3953	34.3566	40.9348	19.6748
525	205.277	54.3789	71.1873	98.8676	55.6989	75.9788	66.5952	32.2007	38.6615	19.1393
530	201.031	51.9775	68.0739	95.3582	53.432	73.0504	62.5022	30.9894	37.7329	18.3307
535	186.726	45.357	59.7563	85.0934	47.4056	64.9903	56.6501	27.2774	32.8975	16.3757
540	167.656	39.4821	51.9311	72.1477	40.3977	55.7056	48.1896	23.6978	28.5637	14.5393
545	147.928	34.7851	45.7362	62.9185	36.1738	49.1185	42.4239	21.1228	25.4379	12.7973
550	124.812	29.4511	38.4912	52.343	30.2969	41.5332	35.4663	18.4581	20.9596	10.9108
555	109.32	26.1184	33.7594	46.2937	27.1888	36.6631	31.4802	16.314	18.6941	9.76869
560	93.1405	22.2708	28.6372	38.5127	22.8927	31.1795	26.1611	13.3259	15.9627	8.45323
565	78.0968	18.5428	23.901	33.0289	19.1903	26.1043	21.9773	11.771	13.6755	7.33738
570	68.2048	16.116	21.3784	29.5552	17.1474	23.2617	19.9129	10.5372	11.9425	6.52329
575	57.9546	14.3631	18.3922	24.0611	14.7747	19.8152	16.8404	8.94451	10.455	5.89941
580	47.9906	12.2028	15.3991	20.7725	12.726	16.6295	13.9568	7.61275	8.80124	5.06067
585	40.5964	10.187	13.4085	17.2954	10.6702	14.2396	11.9158	6.7745	7.94255	4.43836
590	36.1988	9.50759	11.9831	16.0577	9.70529	12.9859	10.7745	6.36246	7.53882	4.16712
595	29.7558	7.49727	9.87782	12.7521	7.9206	10.4757	8.83821	5.268	5.99379	3.57065
600	24.3513	6.50941	8.2099	10.472	6.77396	8.83554	7.34773	4.53837	5.07764	3.10646
605	19.7875	5.65088	7.0802	8.84041	5.83476	7.54465	6.43997	3.89256	4.48447	2.77691
	0.170445	0.195851	0.187263	0.161901	0.194619	0.171437	0.177206	0.230811	0.21563	0.298961	0.200412
	0.339893	0.319002	0.309254	0.309744	0.33263	0.29668	0.298332	0.33027	0.325787	0.367679	0.322927
	0.627803	0.561956	0.560556	0.553121	0.584592	0.52907	0.534564	0.569829	0.586469	0.571997	0.567996
	0.877125	0.805692	0.814004	0.800702	0.835475	0.792136	0.789457	0.821948	0.799963	0.794526	0.813103
	1.01582	1.02063	1.028	1.03081	1.04426	0.993026	0.997408	1.02771	1.03677	1.00412	1.01985
	1.0215	1.03079	1.04486	1.04028	1.07044	1.01683	1.03116	1.03121	1.0256	1.01468	1.03274
	1.02478	1.03079	1.03674	1.01931	1.04855	1.02468	1.01826	1.03567	1.04475	1.02997	1.03135
	0.977428	0.949062	0.950619	0.945142	0.968318	0.933441	0.939528	0.94782	0.960682	0.959186	0.953123
	0.989648	0.970749	0.97562	0.961979	0.992628	0.965197	0.963213	0.986283	0.960907	0.971168	0.973739
	0.976398	0.958189	0.966991	0.95667	0.967595	0.943418	0.954022	0.949386	0.957271	0.964569	0.959451
	1	1	1	1	1	1	1	1	1	1	1
	1.01311	1.01682	1.03256	1.04148	1.03773	1.02113	1.01708	1.02948	1.03898	1.0331	1.02815
	1.00175	0.99326	0.993839	1.04757	0.99085	1.00779	0.993294	1.005	0.990555	1.02236	1.00463
	1.00691	0.992183	0.980291	1.06216	0.981605	0.995451	1.00085	0.990503	0.988081	1.03673	1.00348
	0.983322	0.946104	0.940872	1.03752	0.922923	0.955809	0.974504	0.92835	0.933208	1.00852	0.963113
	0.962983	0.904325	0.899723	1.00069	0.885362	0.91897	0.914611	0.893427	0.910795	0.965909	0.92568
	0.894459	0.789138	0.789789	0.892975	0.785504	0.817574	0.828975	0.786412	0.794078	0.862894	0.82418
	0.803108	0.686924	0.686365	0.757122	0.669385	0.700773	0.705171	0.683209	0.689468	0.766128	0.714765
	0.708609	0.605204	0.604488	0.66027	0.599396	0.617908	0.620799	0.608972	0.614018	0.674332	0.6314
	0.597879	0.512402	0.508733	0.54929	0.502015	0.522485	0.518988	0.532149	0.505922	0.574926	0.532479
	0.523666	0.454418	0.446193	0.485809	0.450516	0.46122	0.460658	0.470336	0.451237	0.514746	0.47188
	0.446164	0.387476	0.378494	0.404155	0.379329	0.392236	0.382821	0.384186	0.385307	0.44543	0.39856
	0.374102	0.322615	0.315896	0.346607	0.31798	0.328391	0.3216	0.339358	0.330097	0.386632	0.338328
	0.326716	0.280392	0.282556	0.310154	0.284129	0.292631	0.29139	0.303788	0.288268	0.343735	0.300376
	0.277616	0.249894	0.243087	0.252499	0.244815	0.249274	0.24643	0.257871	0.252361	0.31086	0.258471
	0.229886	0.212309	0.203528	0.217988	0.210869	0.209199	0.204234	0.219476	0.212444	0.266664	0.21866
	0.194466	0.177237	0.177218	0.181499	0.176805	0.179134	0.174367	0.19531	0.191717	0.233872	0.188162
	0.1734	0.165417	0.158379	0.168511	0.160815	0.163361	0.157666	0.18343	0.181972	0.21958	0.173253
	0.142537	0.13044	0.130554	0.133822	0.131243	0.131784	0.129332	0.151877	0.144678	0.18815	0.141442
	0.116648	0.113253	0.108509	0.109894	0.112244	0.111151	0.107521	0.130842	0.122564	0.16369	0.119632
	0.0947866	0.0983161	0.0935779	0.0927717	0.0966813	0.0949113	0.0942378	0.112223	0.108246	0.146325	0.103208

[truncated: 2 more sheets: mT2-Eq270e-tdblackcpV, Sheet3]
