# Supplementary material for: Fourth-Generation Epac-Based FRET Sensors for cAMP Feature Exceptional Brightness, Photostability and Dynamic Range: Characterization of Dedicated Sensors for FLIM, for Ratiometry and with High Affinity
Source: PLoS One. 2015 Apr 14;10(4):e0122513. doi: 10.1371/journal.pone.0122513 (PMC4397040; doi:10.1371/journal.pone.0122513)
Supplement: S1 Data — (ZIP) [file pone.0122513.s001.zip › Raw/FLIM/H189 time series FLIM Fig 1G.xls]

## Sheet: H189 time series IF mix
Time Series
		ROI 1:Lifetime (phase) (ns)	ROI 2:Lifetime (phase) (ns)	ROI 3:Lifetime (phase) (ns)	ROI 4:Lifetime (phase) (ns)	ROI 5:Lifetime (phase) (ns)	ROI 6:Lifetime (phase) (ns)
Time Frame	Elapsed Time (s)	Average	Average	Average	Average	Average	Average
0	0	2.05863	1.91887	2.01312	1.8184	1.87115	1.89037
1	9.31	2.09346	1.93216	2.05865	1.86112	1.91079	1.85891
2	19.293	2.06834	1.9462	2.04438	1.88514	1.91231	1.90621
3	29.306	2.0914	1.98239	2.04656	1.8635	1.92513	1.93772
4	39.304	2.09023	1.97637	2.07296	1.89251	1.93921	1.9659
5	49.302	2.08744	1.99851	2.07604	1.92517	1.94	1.94279
6	59.3	2.08076	2.05018	2.06504	1.93401	1.98995	1.94218
7	69.298	2.10481	2.02725	2.08449	1.9421	1.96619	1.93299
8	79.28	2.09949	2.04659	2.11857	1.94954	2.01284	1.94659
9	89.294	2.12481	2.10555	2.13365	1.97546	1.94401	1.93945
10	99.276	2.13837	2.09689	2.14725	1.97866	1.93899	1.96595
11	109.274	2.1425	2.14879	2.14424	1.96831	2.03359	1.96165
12	119.287	2.1503	2.16851	2.19104	2.00073	2.05491	1.99118
13	129.285	2.12431	2.17169	2.16115	1.99715	2.04625	1.95231
14	139.267	2.13923	2.17	2.19601	2.05846	2.03701	1.99437
15	149.281	2.16437	2.3028	2.3099	2.05255	2.11174	2.01751
16	159.279	2.74352	3.11914	3.06632	2.83046	3.04801	2.67553
17	169.277	3.06029	3.19646	3.23009	3.06544	3.12131	3.03736
18	179.275	3.27226	3.25567	3.31776	3.18275	3.21891	3.1881
19	189.272	3.39082	3.29034	3.36734	3.26012	3.32902	3.31258
20	199.255	3.43422	3.30954	3.38913	3.26481	3.31452	3.31888
21	209.268	3.4973	3.34951	3.40699	3.31692	3.3174	3.39602
22	219.25	3.5285	3.34919	3.43995	3.31306	3.33278	3.43226
23	229.264	3.52119	3.35655	3.41333	3.34095	3.32393	3.45765
24	239.262	3.53577	3.39633	3.42718	3.37948	3.28588	3.45556
25	249.262	3.53561	3.3624	3.40078	3.32462	3.39516	3.47605
26	259.247	3.55212	3.36305	3.4127	3.37658	3.29089	3.49173
27	269.263	3.5732	3.37862	3.3978	3.31688	3.36336	3.45319
28	279.263	3.56083	3.36959	3.42423	3.31412	3.35491	3.47879
29	289.248	3.57724	3.3976	3.41001	3.37805	3.35465	3.4708
30	299.264	3.56207	3.33937	3.39954	3.32408	3.33107	3.50154
		ROI 1:Lifetime (mod) (ns)	ROI 2:Lifetime (mod) (ns)	ROI 3:Lifetime (mod) (ns)	ROI 4:Lifetime (mod) (ns)	ROI 5:Lifetime (mod) (ns)	ROI 6:Lifetime (mod) (ns)
		Average	Average	Average	Average	Average	Average
		3.14882	3.47957	3.44639	3.44088	3.38102	3.33077
		3.1257	3.45894	3.39468	3.5006	3.35219	3.30489
		3.11689	3.46302	3.41536	3.42108	3.38361	3.33424
		3.09781	3.47706	3.38341	3.46765	3.33634	3.20216
		3.13259	3.41851	3.41715	3.46047	3.287	3.30336
		3.09718	3.49298	3.39817	3.54224	3.30551	3.22143
		3.12521	3.48942	3.39784	3.46625	3.36387	3.20071
		3.11721	3.48109	3.42167	3.48027	3.34186	3.30932
		3.13077	3.51776	3.46058	3.52667	3.37438	3.26099
		3.14041	3.53564	3.48099	3.52777	3.42987	3.28775
		3.12848	3.56273	3.48482	3.49925	3.39052	3.26548
		3.15276	3.57957	3.47855	3.5163	3.40355	3.25562
		3.14278	3.60153	3.49905	3.58394	3.40955	3.35364
		3.15639	3.60356	3.50755	3.50058	3.46104	3.22959
		3.18089	3.58665	3.49831	3.56844	3.37247	3.31496
		3.17235	3.55659	3.51649	3.56741	3.42388	3.21047
		3.39438	3.88475	3.78254	3.83414	3.73238	3.57766
		3.63202	3.97978	3.8904	3.93733	3.90889	3.72215
		3.71785	3.96283	3.97045	4.03162	3.88912	3.81109
		3.80452	3.96649	3.94415	4.01191	3.94837	3.87024
		3.83984	3.97995	3.97186	4.05574	3.96495	3.92266
		3.83206	4.00132	3.95077	4.03448	3.89336	3.91545
		3.87359	3.97955	4.00288	4.01796	3.95353	3.90728
		3.88254	3.99794	4.00435	4.03375	4.00301	3.92678
		3.91934	3.97749	3.99305	4.04295	3.91861	3.91505
		3.89308	3.97385	3.99626	4.03669	3.95222	3.93343
		3.9261	4.00858	4.00464	4.06354	3.90968	3.93251
		3.89746	4.00623	4.00983	4.06921	3.95686	3.91676
		3.92581	3.99931	4.00059	4.04351	3.95822	3.95336
		3.92393	3.98076	3.98121	4.0389	3.94376	3.94235
		3.91331	3.98774	3.98874	4.02584	3.92669	3.96448
