# Supplementary material for: Fourth-Generation Epac-Based FRET Sensors for cAMP Feature Exceptional Brightness, Photostability and Dynamic Range: Characterization of Dedicated Sensors for FLIM, for Ratiometry and with High Affinity
Source: PLoS One. 2015 Apr 14;10(4):e0122513. doi: 10.1371/journal.pone.0122513 (PMC4397040; doi:10.1371/journal.pone.0122513)
Supplement: S1 Data — (ZIP) [file pone.0122513.s001.zip › Raw/FLIM/Raw FLIM data.xlsx]

## Sheet: Sheet1
Construct	H96		H74		H126		H134		H144		H147		H156		H157		H159		H187		H188		H189
Stimulation with IBMX Forskolin	Pre	Post	Pre	Post	Pre	Post	Pre	Post	Pre	Post	Pre	Post	Pre	Post	Pre	Post	Pre	Post	Pre	Post	Pre	Post	Pre	Post
1	1.75	1.98	2.19	3.28	1.92	2.76	1.96	3.01	2.524	3.015	2.472	2.892	1.9	3	2.73	3.56	1.81	3.37	1.73	2.92	1.85	3.33	1.33	2.62
2	1.75	2.03	2.31	3.32	2.23	2.7	2.04	3.24	2.54328	2.95474	2.506	2.977	1.96	3.1	2.73	3.26	1.82	3.34	1.73	3.46	1.98	3.36	1.52	3.17
3	1.77	2	2.31	3.12	2.3	2.87	2.09	2.91	2.567	2.93	2.593	3.201	2.36	3.09	2.74	3.65	1.87	3.21	1.74	2.98	2.01	3.14	1.57	3.23
4	1.79	2.03	2.32	2.98	2.32	2.78	2.2	2.73	2.586	2.956	2.594	3.235	2.44	3.36	2.74	3.59	1.87	3.21	1.74	3.01	2.04	3.38	1.59	2.5
5	1.79	1.96	2.41	2.89	2.37	3.01	2.28	3.05	2.587	2.897	2.63632	3.23035	2.51	3.67	2.76	3.68	1.9	2.78	1.76	3.02	2.05	3.52	1.65	2.68
6	1.8	2	2.42	3.06	2.44	2.42	2.3	3.1	2.594	2.889	2.637	3.319	2.67	3.55	2.77	3.72	1.91	3.39	1.85	3.18	2.06	3.27	1.67	3.13
7	1.8	2.04	2.42	2.94	2.5	3.43	2.32	2.92	2.61241	3.0377	2.64326	3.18551	2.68	3.64	2.77	3.29	1.94	3.25	1.9	3.45	2.06	3.34	1.68	2.96
8	1.81	2.05	2.42	3.06	2.56	3.41	2.33	3.31	2.62093	2.81998	2.64537	3.28668	2.7	3.4	2.77	3.31	1.95	3.01	1.9	3.45	2.07	3.17	1.7	3.21
9	1.81	2.09	2.45	2.98	2.62	3.3	2.33	3.31	2.63936	2.84032	2.66821	3.24119	2.73	3.58	2.78	3.6	1.95	3.45	1.91	3.24	2.08	3.47	1.7	3.22
10	1.82	2.07	2.45	2.98	2.62	3.14	2.37	3.19	2.64822	3.05198	2.66847	3.28745	2.76	3.3	2.79	3.58	1.96	3.11	1.93	3.41	2.09	2.99	1.7	3.62
11	1.88	2.05	2.46	2.91	2.73	3.2	2.38	3.03	2.65159	2.88477	2.68632	3.2872	2.78	3.59	2.79	3.58	1.96	2.85	1.93	2.94	2.09	2.96	1.71	3.21
12	1.94	2.09	2.47	2.96	2.78	3.39	2.39	3.1	2.93822	3.422	2.74805	3.32552	2.79	3.31	2.8	3.34	1.99	3.33	1.93	3.41	2.09	3.2	1.72	3.16
13	1.98	2.09	2.48	3.28	2.81	3.45	2.4	3.59	2.96511	3.42541	3.01237	3.68943	2.87	3.41	2.81	3.6	2	3.45	1.93	2.94	2.1	3.24	1.74	3.17
14	1.98	2.09	2.51	3.04	2.83	3.32	2.4	3.24	2.98577	3.46692	3.02313	3.69078	2.88	3.67	2.84	3.55	2.01	3.43	1.95	2.82	2.11	2.94	1.74	3.61
15	2	2.13	2.54	3.3	2.84	3.34	2.47	3.26	3.02277	3.4824	3.02485	3.69467	2.94	3.29	2.86	3.65	2.04	3.1	1.96	3.54	2.11	3.19	1.75	3.08
16	2.02	2.18	2.55	3.3	2.97	3.37	2.47	3.26	3.03299	3.56597	3.03414	3.65507	2.96	3.6	2.86	3.57	2.04	3.08	1.96	3.24	2.11	3.19	1.8	3.16
17	2.04	2.15	2.93	3.34	3.01	3.51	2.48	3.32	3.08326	3.55394	3.03935	3.714	2.98	3.57	2.86	3.64	2.04	3.41	1.96	3.4	2.11	3.29	1.81	3.16
18	2.05	2.18			3.03	3.59	2.48	3.26			3.04172	3.68415	2.99	3.51	2.89	3.71	2.04	3.41	1.96	3.54	2.11	3.11	1.8184	3.37805
19					3.06	3.37	2.49	3.21					3.01	3.48	2.91	3.74	2.04	3.47	1.98	3.5	2.12	3.09	1.8184	3.44088
20					3.08	3.56	2.5	3.44					3.01	3.66	2.92	3.7	2.05	3.11	1.98	3.5	2.13	3.06	1.82	3.29
21					3.12	3.54	2.5	3.27					3.04	3.69	2.92	3.68	2.06	3.07	2	3.24	2.15	3.47	1.84	3.17
22					3.19	3.59	2.51	3.29					3.05	3.67	2.93	3.6	2.06	3.37	2.03	2.86	2.15	3.1	1.86	3.21
23							2.51	3.29					3.07	3.58	3.01	3.75	2.07	3.48	2.03	2.84	2.15	3.37	1.86	3.19
24							2.51	3.31					3.08	3.63	3.02	3.66	2.08	3.23	2.06	3.22	2.16	3.4	1.87	3.22
25							2.54	3.45					3.1	3.59	3.09	3.81	2.08	3.63	2.06	3.07	2.17	3.22	1.87	3.01
26							2.54	3.38					3.11	3.73	3.13	3.68	2.08	3.56	2.09	3.45	2.17	3.24	1.87	3.18
27							2.56	3.34					3.18	3.69	3.14	3.65	2.09	3.18	2.0985	3.2035	2.18	3.34	1.87115	3.35465
28							2.56	3.36							3.25	3.81	2.09	3.02	2.14	3.22	2.2	3.35	1.87115	3.38102
29							2.58	3.43							3.26	3.78	2.09	3.33	2.14	3.21	2.2	3.17	1.89037	3.4708
30							2.6	3.26									2.1	3.11	2.14	3.36	2.2	3.44	1.89037	3.33077
31							2.62	3.32									2.1135	3.372	2.14	3.34	2.20714	3.24143	1.91	3.46
32							2.63	3.38									2.12	3.35	2.15	3.26	2.22	3.45	1.91887	3.3976
33							2.63	3.44									2.13	3.43	2.22	3.18	2.22	3.29	1.92	3.46
34							2.63	3.41									2.13	3.21	2.24	3.58	2.22	3.15	1.92375	3.346
35							2.64	3.63									2.14	3.14	2.25	2.9	2.23	3.45	1.96	3.39
36							2.64	3.35									2.14	3.27	2.26	3.46	2.23	3.61	1.96	3.24
37							2.65	3.52									2.14	3.48	2.28	3.28	2.23	3.39	1.99	2.77
38							2.65	3.41									2.14	3.47	2.28	3.4	2.24	3.3	2	3.17
39							2.66	3.3									2.15	3.22	2.28	3.47	2.24	3.38	2	2.82
40							2.67	3.38									2.15	3.39	2.3	3.53	2.24	3.2	2	3.39
41							2.68	3.38									2.15	3.45	2.31	3.17	2.25	3.28	2.00647	2.99765
42							2.68	3.49									2.15	3.47	2.31	3.43	2.26	3.47	2.01	3.05
43							2.68	3.38									2.15	3.48	2.32	3.01	2.26	2.91	2.01	3.03
44							2.68	3.38									2.16	3.44	2.33	3.02	2.28	3.45	2.01312	3.41001
45							2.68	3.32									2.16	3.37	2.34	3.12	2.28	3.46	2.02	3.22
46							2.68	3.25									2.16	3.44	2.34	3.34	2.28	3.09	2.02	3.14
47							2.69	3.38									2.16	3.27	2.35	3.29	2.29	3.06	2.03	3.05
48							2.7	3.46									2.16	3.61	2.37	3.54	2.29	3.22	2.04	2.71
49							2.719	3.3285									2.16063	3.29125	2.4	3.46	2.31	3.36	2.05863	3.57724
50							2.72	3.52									2.16588	3.16778	2.41	3.4	2.31	3.32	2.07	3.42
51							2.72	3.42									2.18	3.17	2.41	3.07	2.32	3.07	2.09	3.24375
52							2.72	3.34									2.18	3.32	2.41833	3.184	2.32	3.2	2.09	2.88
53							2.73	3.45									2.18	3.27	2.42	3.26	2.32	3.43	2.10833	3.3675
54							2.78	3.46									2.18	3.45	2.42	3.42	2.32	3.44	2.12	3.04
55							2.78214	3.4									2.18	3.45	2.44	2.92	2.33158	3.34842	2.18583	2.91333
56							2.79	3.35									2.19	3.35	2.47	3.6	2.34	3.3	2.21	3.19
57							2.8	3.48									2.19	3.26	2.49	3.49	2.34	3.5	2.22	3.25
58							2.8	3.49									2.19	3.1	2.49	3.21	2.35	3.16	2.24	3.28
59							2.8	3.48									2.2	3.02	2.49	3.31	2.36	3.26	2.24	3.29
60							2.8	3.17									2.21	3.44	2.51	3.43	2.36	3.07	2.27	3.46
61							2.8	3.16									2.21	3.39	2.51	2.55	2.36	3.28	2.27	3.34
62							2.808	3.4555									2.22	3.39	2.51	3.1	2.38	3.32	2.29	3.45
63							2.81	3.5									2.22	3.3	2.52	2.97	2.38	3.44	2.29	3.04
64							2.81	3.34									2.22	3.48	2.53	3.39	2.38	3.42	2.29	3.5
65							2.82	3.4									2.23	3.42	2.54	3.36	2.4	3.43	2.31	2.58
66							2.83	3.38									2.23	3.31	2.6	3.22	2.41	3.28	2.31	3.46
67							2.84	3.39									2.24	3.45	2.61	3.25	2.43	3.18	2.338	3.29
68							2.84	3.49									2.25	3.42	2.61	3.54	2.44	3.27	2.35	3.22
69							2.84	3.5									2.25	3.44	2.64	3.53	2.44	3.42	2.36	2.66
70							2.85	3.43									2.26	3.21	2.67	3.41	2.44	3.32	2.37	3.53
71							2.87	3.4									2.26	3.45	2.68	3.55	2.44524	3.30762	2.39	3.44
72							2.88	3.69									2.26	3.28	2.69	3.46	2.46	3.43	2.4	3.43
73							2.88	3.42									2.27	3.15	2.7	3.36	2.49143	3.33667	2.41	3.45
74							2.88437	3.48118									2.27	3.31	2.75	3.64	2.51	3.45	2.42	2.62
75							2.9	3.6									2.27	3.2	2.77	3.49	2.52	3.57	2.43	3.24
76							2.9	3.31									2.27	3.52	2.78	3.52	2.53	3.45	2.43	3.5
77							2.91	3.63									2.27	3.4	2.78	2.63	2.53	3.28	2.43	3.24
78							2.91	3.67									2.27188	3.49187	2.79	3.28	2.54	3.42	2.43	3.51
79							2.92	3.61									2.28	3.31	2.8	3.53	2.54	3.48	2.47	3.29
80							2.92	3.42									2.28524	3.35286	2.89	2.92	2.54	3.29	2.48	3.46
81							2.93	3.45									2.29	3.36	2.95	3.42	2.54	3.27	2.49	3.27
82							2.94	3.52									2.29	3.53	2.9695	3.55	2.54	3.08	2.49	3.46
83							2.94	3.45									2.3	3.44	2.97	3.5	2.55	3.34	2.51	3.35
84							2.95	3.43									2.3	3.35	2.98	3.43	2.55	3.08	2.53	2.72
85							2.95	3.47									2.3	3.47	2.98	3.33	2.56	3.41	2.56	2.87
86							2.96	3.32									2.3	3.32	3.01	3.64	2.57	3.4	2.59	3.6
87							2.96	3.38									2.32	3.47	3.01	3.66	2.59	3.12	2.59	3.27
88							3.01	3.2									2.32	3.28	3.02	3.33	2.59	3.24	2.62	2.8
89							3.02	3.57									2.32	3.4	3.02	3.53	2.59	3.27	2.68	3.58
90							3.03	3.42									2.32	3.24	3.04	3.67	2.6	3.61	2.72	3.44
91							3.05	3.51									2.33	3.4	3.05	3.6	2.6	3.36	2.73	3.49
92							3.05	3.35									2.33	3.46	3.1	3.66	2.62	3.46	2.87	3.51
93							3.06	3.56									2.33	3.45	3.12	3.66	2.64	3.1	2.94	3.47
94							3.08	3.61									2.34	3.14	3.13	3.63	2.64	3.43
95							3.1	3.56									2.34	3.44	3.17	3.66	2.7	3.49
96							3.12	3.59									2.34	3.355	3.18	3.49	2.7	3.41
97							3.16	3.25									2.35	3.51	3.24	3.66	2.85	3.46
98							3.16	3.47									2.36	3.56			2.87	3.44
99							3.16	3.26									2.37	3.2			2.92	3.46
100																	2.38	3.38			2.95	3.07
101																	2.39	3.41			3.14	3.54
102																	2.39	3.07			3.16	3.38
103																	2.39	3.12
104																	2.39429	3.39
105																	2.4	3.15
106																	2.4	3.4
107																	2.42	3.41
108																	2.45	3.49
109																	2.46	3.4
110																	2.46	3.26
111																	2.46	3.39
112																	2.46	3.61
113																	2.46	3.57
114																	2.48	3.49
115																	2.48	3.58
116																	2.48091	3.445
117																	2.49	3.355
118																	2.51	3.4
119																	2.53	3.64
120																	2.53	3.42
121																	2.55	3.47
122																	2.55	3.56
123																	2.56	3.3
124																	2.6	3.62
125																	2.64	3.51
126																	2.69	3.64
127																	2.73	3.44
128																	2.8	3.37
129																	2.85	3.35
130																	2.9	3.56
131																	2.96	3.62
