# Supplementary material for: Fourth-Generation Epac-Based FRET Sensors for cAMP Feature Exceptional Brightness, Photostability and Dynamic Range: Characterization of Dedicated Sensors for FLIM, for Ratiometry and with High Affinity
Source: PLoS One. 2015 Apr 14;10(4):e0122513. doi: 10.1371/journal.pone.0122513 (PMC4397040; doi:10.1371/journal.pone.0122513)
Supplement: S1 Data — (ZIP) [file pone.0122513.s001.zip › Raw/Ratio/H105 Cer3-E-cpVV-4-tekst.txt]

Time	CFP	YFP	Ratio
Seconds	mV	mV
0	3007,39	3027,53	1,007
1	3001,28	3026,92	1,009
2	3012,27	3008,00	0,999
3	2970,15	3001,89	1,011
4	2987,85	3025,70	1,013
5	2994,57	3039,74	1,015
6	3018,98	3015,93	0,999
7	3006,17	3030,58	1,008
8	3033,63	3031,80	0,999
9	3014,10	3026,31	1,004
10	3000,67	3051,33	1,017
11	3001,28	3034,85	1,011
12	3004,94	3029,97	1,008
13	3011,05	3038,52	1,009
14	3022,65	3014,10	0,997
15	3018,98	3028,14	1,003
16	3008,61	3020,20	1,004
17	3020,81	3020,81	1,000
18	2998,23	3030,58	1,011
19	3000,06	3037,91	1,013
20	3009,83	3006,17	0,999
21	3007,39	3028,75	1,007
22	2999,45	3010,44	1,004
23	3000,67	3022,65	1,007
24	2995,18	3022,65	1,009
25	3006,17	3020,20	1,005
26	3012,27	3028,75	1,005
27	2996,40	3026,31	1,010
28	2990,91	3030,58	1,013
29	3020,81	3010,44	0,997
30	3000,06	3045,23	1,015
31	3022,65	3018,98	0,999
32	3000,67	3026,92	1,009
33	3020,81	3018,98	0,999
34	2995,79	3025,09	1,010
35	2991,52	3023,87	1,011
36	3017,15	3027,53	1,003
37	3017,15	3023,87	1,002
38	2972,59	3030,58	1,020
39	3009,22	3028,75	1,006
40	3022,04	3030,58	1,003
41	3015,32	3039,13	1,008
42	3014,10	3015,93	1,001
43	2980,53	3034,24	1,018
44	3011,66	3034,24	1,007
45	3019,59	3018,98	1,000
46	2971,37	3033,02	1,021
47	3027,53	3034,24	1,002
48	3014,71	3017,15	1,001
49	2990,29	3023,26	1,011
50	3000,67	3015,32	1,005
51	3003,11	3026,31	1,008
52	3004,94	3030,58	1,009
53	3003,72	3034,24	1,010
54	2997,01	3028,14	1,010
55	3012,88	3019,59	1,002
56	3001,28	3016,54	1,005
57	2995,79	3034,24	1,013
58	2995,79	3037,91	1,014
59	3000,67	3041,57	1,014
60	3009,83	3013,49	1,001
61	3002,50	3008,00	1,002
62	3006,17	3027,53	1,007
63	3011,66	3016,54	1,002
64	2997,62	3025,09	1,009
65	3004,33	3022,04	1,006
66	2992,74	3036,07	1,014
67	3011,66	3018,98	1,002
68	2998,23	3026,31	1,009
69	3007,39	3023,26	1,005
70	2996,40	3017,15	1,007
71	2996,40	3015,32	1,006
72	3014,10	3025,70	1,004
73	2996,40	3020,20	1,008
74	2998,84	3019,59	1,007
75	3003,72	3032,41	1,010
76	3009,22	3004,33	0,998
77	3009,22	3025,09	1,005
78	2998,23	3024,48	1,009
79	2990,29	3015,93	1,009
80	2993,96	3018,98	1,008
81	2975,04	2998,84	1,008
82	2997,62	3020,20	1,008
83	2994,57	3014,10	1,007
84	3019,59	3018,37	1,000
85	3003,11	3025,70	1,008
86	2994,57	3015,93	1,007
87	2997,62	3019,59	1,007
88	3011,66	3023,87	1,004
89	3001,89	3016,54	1,005
90	2986,63	3025,70	1,013
91	2994,57	3026,92	1,011
92	3023,87	3024,48	1,000
93	2995,18	3035,46	1,013
94	2989,07	3029,36	1,013
95	2998,84	3031,80	1,011
96	3004,94	3020,81	1,005
97	2988,46	3011,66	1,008
98	3004,94	3014,71	1,003
99	3011,05	3003,72	0,998
100	2993,35	3003,11	1,003
101	2997,62	3028,75	1,010
102	2981,14	3028,14	1,016
103	3009,22	3027,53	1,006
104	3005,55	3048,28	1,014
105	2987,24	3029,97	1,014
106	3015,93	3054,39	1,013
107	3014,10	3034,24	1,007
108	3004,94	3022,65	1,006
109	3010,44	3034,85	1,008
110	2993,35	3028,75	1,012
111	2996,40	3037,29	1,014
112	2978,70	3035,46	1,019
113	3002,50	3033,02	1,010
114	2995,18	3031,19	1,012
115	2990,29	3026,92	1,012
116	3007,39	3044,01	1,012
117	3009,22	3044,01	1,012
118	3029,97	3025,09	0,998
119	3034,85	3050,11	1,005
120	3090,40	3117,87	1,009
121	3089,79	3117,26	1,009
122	3102,61	3095,89	0,998
123	3083,68	3088,57	1,002
124	3087,96	3031,19	0,982
125	3120,92	3033,63	0,972
126	3134,96	2999,45	0,957
127	3134,35	2970,76	0,948
128	3138,01	2961,00	0,944
129	3161,20	2939,02	0,930
130	3186,84	2936,58	0,921
131	3189,28	2902,40	0,910
132	3215,53	2891,41	0,899
133	3202,10	2855,40	0,892
134	3181,96	2861,50	0,899
135	3208,81	2856,01	0,890
136	3221,63	2845,63	0,883
137	3257,03	2843,19	0,873
138	3221,63	2826,10	0,877
139	3244,22	2816,33	0,868
140	3261,31	2820,61	0,865
141	3283,28	2793,14	0,851
142	3251,54	2793,14	0,859
143	3272,29	2797,41	0,855
144	3276,57	2783,98	0,850
145	3272,29	2781,54	0,850
146	3267,41	2781,54	0,851
147	3269,24	2782,15	0,851
148	3277,79	2767,50	0,844
149	3307,09	2751,63	0,832
150	3308,92	2751,02	0,831
151	3299,15	2776,05	0,841
152	3311,97	2757,74	0,833
153	3304,03	2774,22	0,840
154	3322,96	2769,33	0,833
155	3333,33	2762,62	0,829
156	3334,55	2769,33	0,830
157	3330,89	2780,93	0,835
158	3363,85	2762,01	0,821
159	3346,15	2773,00	0,829
160	3355,92	2766,28	0,824
161	3315,02	2751,02	0,830
162	3340,05	2755,30	0,825
163	3372,40	2782,76	0,825
164	3401,09	2807,18	0,825
165	3402,92	2821,22	0,829
166	3393,15	2816,33	0,830
167	3413,90	2812,67	0,824
168	3436,49	2823,05	0,821
169	3433,44	2821,83	0,822
170	3445,64	2819,39	0,818
171	3442,59	2847,46	0,827
172	3417,57	2843,80	0,832
173	3435,27	2851,13	0,830
174	3438,93	2849,91	0,829
175	3428,55	2813,89	0,821
176	3391,93	2808,40	0,828
177	3413,29	2812,67	0,824
178	3431,00	2807,79	0,818
179	3432,22	2820,61	0,822
180	3433,44	2809,62	0,818
181	3401,70	2813,28	0,827
182	3434,05	2805,96	0,817
183	3382,77	2779,10	0,822
184	3409,63	2775,44	0,814
185	3404,75	2769,33	0,813
186	3354,70	2757,13	0,822
187	3377,28	2765,06	0,819
188	3349,81	2749,80	0,821
189	3367,52	2730,88	0,811
190	3360,80	2746,75	0,817
191	3362,63	2758,35	0,820
192	3347,37	2755,91	0,823
193	3347,37	2746,75	0,821
194	3335,16	2735,76	0,820
195	3336,39	2742,48	0,822
196	3335,77	2737,59	0,821
197	3371,79	2754,68	0,817
198	3357,75	2734,54	0,814
199	3365,68	2724,17	0,809
200	3366,29	2729,66	0,811
201	3362,63	2736,37	0,814
202	3366,29	2751,63	0,817
203	3339,44	2733,93	0,819
204	3348,59	2733,93	0,816
205	3351,03	2741,26	0,818
206	3344,93	2728,44	0,816
207	3335,16	2746,14	0,823
208	3374,23	2722,94	0,807
209	3354,09	2724,17	0,812
210	3337,61	2749,80	0,824
211	3327,84	2746,75	0,825
212	3360,19	2724,17	0,811
213	3344,93	2727,22	0,815
214	3344,93	2733,93	0,817
215	3344,32	2727,22	0,815
216	3324,79	2721,72	0,819
217	3340,66	2710,13	0,811
218	3337,00	2714,40	0,813
219	3327,23	2709,52	0,814
220	3335,16	2718,06	0,815
221	3357,75	2718,06	0,809
222	3312,58	2729,66	0,824
223	3329,67	2704,02	0,812
224	3341,27	2705,24	0,810
225	3343,71	2732,71	0,817
226	3332,11	2704,63	0,812
227	3308,92	2704,02	0,817
228	3314,41	2697,92	0,814
229	3319,29	2726,00	0,821
230	3332,11	2710,13	0,813
231	3329,67	2711,35	0,814
232	3313,80	2708,30	0,817
233	3326,01	2702,80	0,813
234	3319,90	2705,24	0,815
235	3319,90	2714,40	0,818
236	3308,31	2724,17	0,823
237	3342,49	2703,41	0,809
238	3327,84	2705,85	0,813
239	3343,71	2725,39	0,815
240	3329,06	2715,01	0,816
241	3340,66	2707,68	0,811
242	3307,09	2711,35	0,820
243	3327,84	2732,10	0,821
244	3300,37	2722,94	0,825
245	3340,66	2705,85	0,810
246	3321,74	2709,52	0,816
247	3302,81	2715,01	0,822
248	3313,19	2726,61	0,823
249	3325,40	2730,88	0,821
250	3330,89	2726,61	0,819
251	3330,89	2731,49	0,820
252	3337,00	2742,48	0,822
253	3348,59	2734,54	0,817
254	3322,35	2727,83	0,821
255	3316,24	2727,83	0,823
256	3353,48	2730,88	0,814
257	3348,59	2709,52	0,809
258	3310,75	2723,55	0,823
259	3322,35	2718,06	0,818
260	3326,01	2710,74	0,815
261	3332,72	2693,65	0,808
262	3319,29	2729,05	0,822
263	3328,45	2722,94	0,818
264	3324,18	2737,59	0,824
265	3322,96	2735,15	0,823
266	3318,07	2735,15	0,824
267	3349,20	2727,22	0,814
268	3308,31	2727,83	0,825
269	3321,13	2727,22	0,821
270	3304,03	2711,96	0,821
271	3314,41	2723,55	0,822
272	3299,76	2718,06	0,824
273	3294,27	2721,72	0,826
274	3313,19	2715,62	0,820
275	3311,97	2716,84	0,820
276	3311,97	2714,40	0,820
277	3295,49	2733,32	0,829
278	3305,87	2723,55	0,824
279	3302,81	2739,43	0,829
280	3315,63	2710,74	0,818
281	3293,05	2722,33	0,827
282	3327,23	2700,97	0,812
283	3326,62	2721,72	0,818
284	3330,28	2724,17	0,818
285	3311,36	2729,05	0,824
286	3301,59	2740,65	0,830
287	3305,26	2730,88	0,826
288	3327,23	2726,00	0,819
289	3321,74	2729,66	0,822
290	3317,46	2738,81	0,826
291	3302,81	2711,96	0,821
292	3332,11	2730,27	0,819
293	3308,31	2716,23	0,821
294	3315,63	2715,62	0,819
295	3319,29	2734,54	0,824
296	3314,41	2741,87	0,827
297	3310,75	2725,39	0,823
298	3321,74	2727,83	0,821
299	3309,53	2726,61	0,824
300	3307,09	2739,43	0,828
301	3292,44	2733,32	0,830
302	3301,59	2729,66	0,827
303	3284,50	2716,84	0,827
304	3313,80	2724,17	0,822
305	3324,79	2715,01	0,817
306	3277,79	2738,20	0,835
307	3301,59	2732,71	0,828
308	3276,57	2731,49	0,834
309	3318,07	2723,55	0,821
310	3318,07	2728,44	0,822
311	3288,77	2733,93	0,831
312	3291,22	2724,17	0,828
313	3297,93	2737,59	0,830
314	3311,97	2724,78	0,823
315	3302,81	2712,57	0,821
316	3319,29	2719,89	0,819
317	3300,98	2715,62	0,823
318	3303,42	2725,39	0,825
319	3297,32	2743,70	0,832
320	3301,59	2717,45	0,823
321	3275,35	2727,83	0,833
322	3284,50	2740,65	0,834
323	3284,50	2717,45	0,827
324	3278,40	2715,01	0,828
325	3310,14	2721,11	0,822
326	3304,03	2722,94	0,824
327	3304,65	2720,50	0,823
328	3287,55	2715,62	0,826
329	3272,90	2722,33	0,832
330	3305,87	2737,59	0,828
331	3308,92	2726,61	0,824
332	3286,33	2739,43	0,834
333	3283,28	2730,88	0,832
334	3307,09	2741,26	0,829
335	3304,03	2736,98	0,828
336	3306,48	2740,04	0,829
337	3302,81	2738,20	0,829
338	3277,18	2727,22	0,832
339	3298,54	2743,09	0,832
340	3302,81	2760,79	0,836
341	3304,65	2760,18	0,835
342	3291,22	2741,87	0,833
343	3298,54	2743,09	0,832
344	3301,59	2733,32	0,828
345	3291,83	2728,44	0,829
346	3325,40	2738,81	0,824
347	3307,70	2744,31	0,830
348	3302,20	2747,97	0,832
349	3289,39	2739,43	0,833
350	3284,50	2734,54	0,833
351	3285,72	2736,37	0,833
352	3297,93	2735,15	0,829
353	3299,76	2742,48	0,831
354	3291,83	2733,93	0,831
355	3294,88	2748,58	0,834
356	3278,40	2739,43	0,836
357	3311,97	2727,83	0,824
358	3289,39	2727,83	0,829
359	3296,10	2733,93	0,829
360	3306,48	2730,27	0,826
361	3289,39	2752,24	0,837
362	3271,07	2746,14	0,840
363	3284,50	2746,75	0,836
364	3304,03	2748,58	0,832
365	3284,50	2744,31	0,836
366	3292,44	2742,48	0,833
367	3307,70	2733,32	0,826
368	3289,39	2743,70	0,834
369	3277,18	2748,58	0,839
370	3277,18	2747,36	0,838
371	3269,24	2754,07	0,842
372	3274,74	2763,23	0,844
373	3277,79	2735,15	0,834
374	3292,44	2752,24	0,836
375	3264,97	2763,84	0,847
376	3272,90	2765,06	0,845
377	3291,83	2754,07	0,837
378	3291,83	2758,96	0,838
379	3255,81	2754,68	0,846
380	3265,58	2766,28	0,847
381	3287,55	2764,45	0,841
382	3286,94	2746,75	0,836
383	3271,68	2752,85	0,841
384	3269,24	2733,93	0,836
385	3266,19	2754,07	0,843
386	3269,24	2752,85	0,842
387	3263,14	2752,24	0,843
388	3256,42	2760,18	0,848
389	3239,33	2744,92	0,847
390	3268,02	2756,52	0,843
391	3263,75	2758,96	0,845
392	3255,81	2755,30	0,846
393	3298,54	2774,22	0,841
394	3260,70	2758,35	0,846
395	3257,65	2781,54	0,854
396	3263,14	2772,39	0,850
397	3272,29	2771,17	0,847
398	3272,29	2769,33	0,846
399	3283,28	2757,74	0,840
400	3268,02	2760,79	0,845
401	3304,65	2774,22	0,839
402	3272,90	2777,88	0,849
403	3251,54	2776,66	0,854
404	3275,35	2767,50	0,845
405	3277,18	2787,65	0,851
406	3255,81	2782,76	0,855
407	3274,74	2751,02	0,840
408	3289,39	2784,59	0,847
409	3283,89	2783,37	0,848
410	3274,13	2782,76	0,850
411	3274,74	2779,10	0,849
412	3288,16	2777,88	0,845
413	3277,79	2783,37	0,849
414	3299,15	2798,63	0,848
415	3274,74	2789,48	0,852
416	3264,97	2783,37	0,852
417	3266,19	2798,63	0,857
418	3277,79	2804,74	0,856
419	3251,54	2798,63	0,861
420	3276,57	2765,67	0,844
421	3276,57	2779,71	0,848
422	3250,32	2773,00	0,853
423	3266,80	2761,40	0,845
424	3261,92	2788,26	0,855
425	3294,88	2805,96	0,852
426	3281,45	2805,96	0,855
427	3240,55	2800,46	0,864
428	3266,19	2805,35	0,859
429	3266,80	2804,74	0,859
430	3274,74	2804,74	0,856
431	3255,20	2791,92	0,858
432	3259,48	2802,91	0,860
433	3280,23	2805,35	0,855
434	3282,06	2810,84	0,856
435	3269,24	2788,87	0,853
436	3265,58	2821,83	0,864
437	3282,67	2808,40	0,856
438	3288,16	2801,07	0,852
439	3288,16	2804,74	0,853
440	3282,06	2820,00	0,859
441	3296,10	2834,65	0,860
442	3311,36	2830,98	0,855
443	3311,97	2793,75	0,844
444	3299,15	2816,94	0,854
445	3355,31	2849,91	0,849
446	3412,07	2899,96	0,850
447	3546,36	3024,48	0,853
448	3548,19	3013,49	0,849
449	3568,33	2989,68	0,838
450	3545,14	2975,04	0,839
451	3517,67	2962,83	0,842
452	3505,46	2938,41	0,838
453	3493,26	2937,80	0,841
454	3506,68	2920,10	0,833
455	3500,58	2884,70	0,824
456	3490,81	2892,02	0,828
457	3487,76	2868,83	0,823
458	3473,11	2857,23	0,823
459	3475,55	2849,91	0,820
460	3466,40	2849,29	0,822
461	3439,54	2849,29	0,828
462	3448,70	2840,75	0,824
463	3465,18	2827,93	0,816
464	3462,13	2824,27	0,816
465	3443,81	2815,72	0,818
466	3446,26	2819,39	0,818
467	3451,75	2798,02	0,811
468	3451,14	2807,79	0,814
469	3452,36	2792,53	0,809
470	3454,19	2790,09	0,808
471	3445,64	2777,88	0,806
472	3438,32	2765,67	0,804
473	3449,31	2777,27	0,805
474	3431,00	2761,40	0,805
475	3423,67	2782,76	0,813
476	3430,39	2782,15	0,811
477	3427,33	2771,78	0,809
478	3441,37	2770,55	0,805
479	3427,33	2755,91	0,804
480	3427,33	2755,91	0,804
481	3435,88	2755,91	0,802
482	3412,68	2745,53	0,805
483	3428,55	2740,65	0,799
484	3437,71	2747,97	0,799
485	3422,45	2738,81	0,800
486	3425,50	2749,19	0,803
487	3423,67	2718,67	0,794
488	3421,23	2758,35	0,806
489	3421,23	2753,46	0,805
490	3421,23	2727,83	0,797
491	3431,61	2730,88	0,796
492	3413,90	2737,59	0,802
493	3425,50	2736,37	0,799
494	3448,70	2736,37	0,793
495	3414,52	2735,76	0,801
496	3429,16	2721,72	0,794
497	3424,89	2725,39	0,796
498	3423,67	2718,06	0,794
499	3421,23	2712,57	0,793
500	3419,40	2716,23	0,794
501	3415,13	2718,06	0,796
502	3399,87	2710,13	0,797
503	3385,22	2712,57	0,801
504	3412,68	2733,32	0,801
505	3414,52	2707,68	0,793
506	3409,02	2712,57	0,796
507	3409,02	2713,18	0,796
508	3410,24	2722,33	0,798
509	3404,75	2688,76	0,790
510	3393,15	2691,20	0,793
511	3416,35	2700,36	0,790
512	3413,90	2724,78	0,798
513	3374,23	2697,31	0,799
514	3377,89	2703,41	0,800
515	3388,88	2726,00	0,804
516	3393,76	2711,96	0,799
517	3401,09	2710,13	0,797
518	3399,87	2698,53	0,794
519	3403,53	2685,10	0,789
520	3387,66	2683,88	0,792
521	3385,22	2689,37	0,794
522	3389,49	2699,14	0,796
523	3376,67	2665,57	0,789
524	3377,28	2681,44	0,794
525	3377,28	2678,39	0,793
526	3352,87	2675,33	0,798
527	3401,09	2699,75	0,794
528	3380,33	2675,33	0,791
529	3388,27	2666,18	0,787
530	3356,53	2674,11	0,797
531	3366,90	2675,33	0,795
532	3354,09	2669,23	0,796
533	3362,02	2658,85	0,791
534	3384,61	2661,91	0,786
535	3359,58	2684,49	0,799
536	3358,97	2674,72	0,796
537	3385,22	2672,89	0,790
538	3374,84	2643,59	0,783
539	3363,85	2661,91	0,791
540	3360,19	2646,04	0,787
541	3358,36	2659,46	0,792
542	3354,09	2664,96	0,795
543	3365,07	2675,33	0,795
544	3353,48	2655,80	0,792
545	3338,83	2641,76	0,791
546	3340,05	2640,54	0,791
547	3326,62	2655,80	0,798
548	3326,62	2655,80	0,798
549	3366,90	2644,81	0,786
550	3358,36	2654,58	0,790
551	3356,53	2649,70	0,789
552	3347,37	2655,19	0,793
553	3342,49	2643,59	0,791
554	3322,96	2639,93	0,794
555	3341,88	2637,49	0,789
556	3320,52	2638,10	0,794
557	3346,15	2639,93	0,789
558	3341,27	2630,78	0,787
559	3330,89	2635,05	0,791
560	3311,97	2631,39	0,795
561	3319,29	2624,67	0,791
562	3322,35	2627,72	0,791
563	3349,81	2628,33	0,785
564	3341,88	2631,39	0,787
565	3337,61	2620,40	0,785
566	3327,23	2621,01	0,788
567	3306,48	2626,50	0,794
568	3333,94	2627,72	0,788
569	3330,89	2635,05	0,791
570	3326,01	2637,49	0,793
571	3311,36	2627,11	0,793
572	3339,44	2621,62	0,785
573	3340,66	2620,40	0,784
574	3338,83	2624,06	0,786
575	3326,01	2615,52	0,786
576	3340,05	2617,96	0,784
577	3330,89	2627,11	0,789
578	3339,44	2608,80	0,781
579	3321,74	2621,62	0,789
580	3349,20	2622,84	0,783
581	3303,42	2626,50	0,795
582	3303,42	2621,01	0,793
583	3307,70	2621,62	0,793
584	3316,24	2632,00	0,794
585	3344,93	2623,45	0,784
586	3285,11	2628,94	0,800
587	3316,24	2608,80	0,787
588	3311,97	2603,31	0,786
589	3336,39	2629,55	0,788
590	3339,44	2609,41	0,781
591	3329,06	2627,11	0,789
592	3341,27	2611,24	0,782
593	3343,10	2613,68	0,782
594	3313,19	2634,44	0,795
595	3317,46	2625,89	0,792
596	3335,16	2616,13	0,784
597	3320,52	2620,40	0,789
598	3328,45	2625,89	0,789
599	3356,53	2629,55	0,783
600	3311,97	2633,22	0,795
601	3346,76	2618,57	0,782
602	3332,11	2644,20	0,794
603	3330,28	2622,84	0,788
604	3344,32	2624,06	0,785
605	3361,41	2628,33	0,782
606	3340,05	2623,45	0,785
607	3351,03	2640,54	0,788
608	3346,15	2647,87	0,791
609	3346,15	2644,81	0,790
610	3343,71	2635,66	0,788
611	3368,13	2632,00	0,781
612	3363,24	2641,76	0,785
613	3362,02	2634,44	0,784
614	3344,32	2631,39	0,787
615	3356,53	2640,54	0,787
616	3338,83	2647,26	0,793
617	3394,37	2646,04	0,780
618	3376,67	2655,19	0,786
619	3364,46	2641,15	0,785
620	3376,67	2643,59	0,783
621	3355,92	2661,91	0,793
622	3358,97	2635,05	0,784
623	3358,97	2647,87	0,788
624	3378,50	2666,18	0,789
625	3389,49	2682,05	0,791
626	3380,33	2655,19	0,785
627	3387,66	2655,19	0,784
