# Supplementary material for: Fourth-Generation Epac-Based FRET Sensors for cAMP Feature Exceptional Brightness, Photostability and Dynamic Range: Characterization of Dedicated Sensors for FLIM, for Ratiometry and with High Affinity
Source: PLoS One. 2015 Apr 14;10(4):e0122513. doi: 10.1371/journal.pone.0122513 (PMC4397040; doi:10.1371/journal.pone.0122513)
Supplement: S1 Data — (ZIP) [file pone.0122513.s001.zip › Raw/Ratio/H126 Fig 1E.txt]

Time	CFP	YFP
ms	mV	mV
1	3147,16	3180,74
500	3149,61	3180,13
1000	3142,89	3179,52
1500	3141,06	3178,91
2000	3142,28	3178,91
2503	3140,45	3188,06
3002	3140,45	3188,06
3500	3146,55	3189,89
4000	3152,66	3189,89
4500	3153,27	3189,89
5003	3153,27	3189,89
5500	3154,49	3189,89
6000	3147,78	3191,72
6500	3147,78	3193,55
7000	3151,44	3192,33
7505	3155,71	3192,33
8000	3156,93	3192,33
8500	3156,93	3194,78
9008	3150,83	3192,33
9510	3150,83	3200,27
10001	3147,78	3200,27
10501	3147,78	3199,66
11012	3153,27	3193,55
11500	3155,10	3193,55
12000	3158,15	3197,22
12500	3158,15	3197,22
13007	3149,61	3192,94
13500	3146,55	3194,16
14000	3146,55	3198,44
14501	3155,10	3198,44
15008	3155,10	3197,22
15500	3154,49	3194,16
16000	3150,22	3189,89
16500	3150,22	3193,55
17000	3151,44	3193,55
17500	3151,44	3186,23
18000	3151,44	3186,23
18500	3152,05	3196,00
19000	3153,88	3197,83
19500	3153,88	3192,33
20000	3150,22	3189,28
20500	3152,66	3194,78
21000	3152,66	3197,83
21500	3152,05	3194,78
22000	3152,05	3199,05
22500	3157,54	3197,83
23000	3157,54	3197,83
23500	3149,61	3197,83
24000	3149,61	3197,83
24500	3152,66	3199,05
25000	3158,15	3200,27
25500	3161,20	3201,49
26000	3163,03	3203,93
26500	3156,93	3204,54
27000	3152,66	3204,54
27500	3153,88	3206,98
28000	3155,10	3202,71
28500	3155,10	3202,71
29000	3155,10	3203,32
29500	3161,81	3203,32
30000	3161,81	3203,93
30500	3160,59	3206,98
31000	3161,20	3206,98
31500	3160,59	3203,32
32000	3157,54	3199,66
32500	3157,54	3203,32
33000	3161,81	3204,54
33500	3161,81	3204,54
34000	3166,70	3205,76
34500	3165,48	3204,54
35000	3165,48	3202,10
35500	3157,54	3204,54
36000	3157,54	3204,54
36500	3162,42	3194,16
37000	3162,42	3194,16
37500	3166,70	3207,59
38000	3165,48	3205,15
38500	3165,48	3205,15
39000	3163,65	3209,42
39500	3161,81	3208,20
40000	3167,31	3207,59
40500	3167,31	3207,59
41000	3157,54	3209,42
41500	3157,54	3208,81
42000	3157,54	3205,76
42500	3163,03	3205,76
43007	3164,26	3210,03
43500	3164,26	3206,37
44000	3166,70	3206,37
44500	3162,42	3206,98
45000	3160,59	3203,32
45500	3161,20	3203,93
46000	3162,42	3203,93
46500	3162,42	3210,03
47000	3167,31	3210,65
47500	3164,26	3208,81
48000	3164,26	3210,03
48500	3166,09	3210,03
49000	3166,70	3200,88
49500	3166,70	3213,70
50000	3166,70	3213,70
50500	3165,48	3210,65
51000	3165,48	3210,65
51500	3170,36	3213,70
52000	3170,36	3208,81
52500	3167,31	3209,42
53000	3170,97	3209,42
53500	3170,97	3209,42
54000	3170,36	3213,70
54500	3170,36	3212,48
55000	3169,75	3212,48
55500	3171,58	3215,53
56000	3171,58	3215,53
56500	3169,75	3215,53
57000	3177,68	3220,41
57500	3167,92	3220,41
58000	3167,92	3210,65
58500	3173,41	3214,31
59000	3173,41	3218,58
59500	3169,14	3211,87
60000	3169,14	3209,42
60500	3169,75	3209,42
61000	3172,19	3214,92
61500	3171,58	3216,75
62000	3169,14	3222,85
62500	3169,14	3220,41
63000	3168,53	3219,19
63500	3166,09	3219,19
64000	3166,09	3219,19
64500	3170,97	3219,19
65000	3172,19	3224,07
65500	3172,19	3222,85
66000	3173,41	3222,85
66500	3169,75	3223,46
67000	3165,48	3223,46
67500	3169,75	3217,36
68000	3178,29	3217,97
68500	3183,79	3224,07
69000	3182,57	3227,13
69500	3174,63	3221,02
70000	3174,63	3221,02
70500	3171,58	3218,58
71000	3177,68	3220,41
71500	3157,54	3188,06
72000	3102,00	3184,40
72500	3087,96	3184,40
73000	3087,96	3194,78
73500	3093,45	3199,66
74000	3092,84	3199,66
74500	3092,84	3209,42
75000	3098,94	3216,14
75500	3106,88	3182,57
76000	3087,35	3167,31
76500	3087,35	3179,52
77000	3091,01	3191,72
77500	3112,37	3213,09
78000	3112,37	3198,44
78500	3097,11	3181,35
79000	3091,01	3174,02
79500	3089,79	3170,97
80000	3103,83	3170,97
80500	3103,83	3166,70
81000	3084,29	3157,54
81500	3084,29	3169,14
82000	3081,85	3169,14
82500	3075,14	3154,49
83000	3071,48	3132,52
83500	3071,48	3132,52
84000	3072,70	3134,96
84500	3072,70	3134,96
85000	3076,36	3132,52
85500	3082,46	3128,85
86000	3082,46	3128,85
86500	3084,29	3125,80
87000	3084,91	3125,80
87500	3096,50	3128,85
88000	3094,67	3128,24
88500	3093,45	3120,92
89000	3095,28	3119,70
89500	3095,28	3119,70
90000	3089,18	3119,70
90500	3091,01	3122,75
91000	3100,16	3122,75
91500	3096,50	3119,70
92000	3096,50	3120,92
92500	3098,33	3118,48
93000	3094,06	3118,48
93500	3105,05	3117,87
94000	3105,05	3117,87
94500	3109,93	3117,87
95000	3108,10	3114,81
95500	3108,10	3114,81
96000	3114,81	3126,41
96500	3122,14	3132,52
97000	3126,41	3123,36
97500	3126,41	3113,59
98000	3116,03	3113,59
98500	3116,03	3116,03
99000	3127,63	3116,03
99500	3127,63	3121,53
100000	3128,85	3116,03
100500	3133,74	3117,87
101000	3133,74	3117,87
101500	3133,74	3117,87
102000	3136,79	3120,92
102500	3134,35	3118,48
103000	3142,28	3118,48
103500	3142,28	3123,36
104000	3139,23	3119,09
104500	3142,89	3117,87
105000	3142,89	3117,26
105500	3139,84	3114,81
106000	3142,28	3111,15
106500	3142,28	3110,54
107000	3148,39	3110,54
107500	3148,39	3112,37
108000	3148,39	3112,37
108500	3149,61	3109,93
109000	3152,66	3109,93
109500	3152,66	3108,10
110001	3158,15	3106,88
110500	3158,15	3100,16
111000	3154,49	3100,16
111500	3154,49	3091,62
112000	3158,76	3092,23
112500	3159,98	3095,89
113000	3159,98	3095,89
113500	3161,81	3091,62
114000	3161,81	3089,79
114500	3159,98	3088,57
115000	3156,93	3088,57
115500	3155,10	3089,18
116000	3155,10	3084,29
116500	3159,98	3084,29
117000	3161,20	3087,96
117500	3160,59	3085,52
118000	3160,59	3088,57
118500	3163,65	3089,79
119000	3163,65	3092,84
119500	3164,26	3086,13
120000	3165,48	3083,07
120500	3167,92	3090,40
121000	3167,92	3090,40
121500	3167,92	3086,74
122000	3167,92	3089,18
122500	3165,48	3089,18
123000	3166,70	3089,18
123500	3173,41	3081,85
124000	3175,24	3085,52
124500	3175,24	3089,79
125000	3178,29	3089,79
125500	3178,29	3087,35
126000	3177,07	3085,52
126500	3177,07	3083,68
127000	3177,68	3083,68
127500	3175,85	3083,68
128000	3175,85	3080,63
128500	3176,46	3077,58
129000	3176,46	3077,58
129500	3175,85	3077,58
130000	3178,29	3083,68
130500	3181,96	3083,68
131000	3190,50	3083,07
131500	3190,50	3083,68
132000	3190,50	3083,07
132500	3188,67	3082,46
133000	3191,11	3082,46
133500	3186,84	3082,46
134000	3183,79	3082,46
134500	3186,23	3081,24
135000	3186,84	3080,63
135500	3186,23	3080,02
136000	3185,62	3080,02
136500	3190,50	3082,46
137000	3197,22	3089,79
137500	3197,22	3083,07
138000	3196,00	3078,80
138500	3192,94	3076,36
139000	3192,94	3075,75
139500	3186,84	3077,58
140000	3186,84	3077,58
140500	3189,89	3076,36
141000	3189,89	3077,58
141500	3192,94	3077,58
142000	3192,33	3078,80
142500	3191,72	3078,80
143000	3186,84	3076,97
143500	3192,33	3078,80
144000	3192,33	3075,14
144500	3192,33	3073,31
145000	3192,33	3075,14
145500	3191,11	3076,36
146000	3191,11	3075,75
146500	3193,55	3070,87
147000	3194,78	3070,87
147500	3200,27	3078,19
148000	3200,27	3073,31
148500	3197,83	3072,70
149000	3197,83	3074,53
149500	3198,44	3075,14
150000	3203,93	3080,02
150500	3200,88	3084,91
151000	3200,88	3081,85
151500	3200,88	3080,02
152000	3200,88	3080,02
152500	3210,03	3075,14
153000	3208,20	3078,19
153500	3204,54	3075,75
154000	3209,42	3070,87
154500	3206,98	3075,75
155000	3206,98	3075,75
155500	3207,59	3075,75
156000	3209,42	3076,97
156500	3205,76	3071,48
157000	3203,93	3069,65
157500	3203,93	3073,31
158000	3217,36	3073,92
158500	3217,36	3077,58
159000	3213,70	3078,80
159500	3212,48	3076,36
160000	3212,48	3076,36
160500	3214,92	3079,41
161000	3214,92	3079,41
161500	3212,48	3084,91
162000	3219,19	3084,91
162500	3219,19	3084,91
163000	3222,24	3085,52
163500	3222,24	3087,35
164000	3221,02	3089,79
164500	3222,24	3085,52
165000	3222,24	3083,07
165500	3228,96	3086,13
166000	3228,96	3087,35
166500	3223,46	3095,89
167000	3223,46	3089,18
167500	3222,24	3089,18
168000	3224,07	3086,13
168500	3224,07	3086,74
169000	3222,24	3087,35
169500	3222,85	3087,35
170000	3227,13	3086,74
170500	3231,40	3087,96
171000	3222,24	3092,84
171500	3222,24	3092,84
172000	3226,52	3089,79
172500	3226,52	3087,96
173000	3232,01	3084,29
173500	3234,45	3087,96
174000	3235,06	3087,96
174500	3234,45	3090,40
175000	3234,45	3092,23
175500	3236,28	3091,62
176000	3232,01	3089,18
176500	3227,74	3084,29
177000	3238,11	3088,57
177500	3238,11	3097,72
178000	3227,74	3089,79
178500	3227,74	3089,79
179000	3229,57	3091,01
179500	3231,40	3091,01
180000	3231,40	3088,57
180500	3237,50	3097,72
181000	3239,94	3097,72
181500	3235,67	3094,06
182000	3235,67	3089,18
182500	3238,72	3089,18
183000	3233,84	3091,01
183500	3233,84	3093,45
184000	3233,84	3095,89
184500	3233,84	3095,28
185000	3231,40	3095,28
185500	3231,40	3095,28
186000	3236,89	3100,16
186500	3235,67	3098,94
187000	3235,67	3098,33
187500	3233,84	3095,89
188000	3233,84	3095,89
188500	3240,55	3093,45
189000	3240,55	3094,06
189500	3240,55	3097,11
190000	3236,28	3097,11
190500	3246,66	3098,94
191000	3243,61	3097,11
191500	3243,61	3095,89
192000	3241,16	3097,72
192500	3241,16	3097,72
193000	3241,16	3097,72
193500	3242,39	3098,94
194000	3242,39	3105,05
194500	3247,27	3092,84
195000	3249,71	3092,84
195500	3243,61	3098,94
196000	3241,77	3100,78
196500	3241,77	3107,49
197000	3255,20	3107,49
197500	3255,20	3106,88
198000	3246,05	3098,94
198500	3250,32	3103,22
199000	3249,10	3103,83
199500	3249,10	3103,83
200000	3255,20	3103,83
200500	3255,81	3102,61
201000	3254,59	3103,22
201500	3249,10	3106,88
202000	3251,54	3109,93
202500	3263,75	3111,76
203000	3263,75	3105,05
203500	3258,26	3105,05
204000	3258,26	3107,49
204500	3261,92	3106,27
205000	3260,09	3103,83
205500	3260,09	3103,83
206000	3256,42	3105,66
206500	3256,42	3106,27
207000	3257,65	3106,27
207500	3268,02	3117,26
208000	3268,02	3108,10
208500	3261,31	3112,98
209000	3261,31	3112,98
209500	3267,41	3113,59
210000	3267,41	3117,87
210500	3267,41	3119,09
211000	3266,80	3114,20
211500	3268,02	3112,37
212000	3273,52	3110,54
212500	3269,24	3117,87
213000	3269,24	3117,87
213500	3272,29	3112,98
214000	3272,29	3112,98
214500	3268,63	3112,98
215000	3266,80	3111,15
215500	3264,36	3111,15
216000	3274,74	3109,32
216500	3274,74	3108,10
217002	3272,90	3108,10
217500	3272,90	3110,54
218000	3266,19	3110,54
218500	3271,68	3109,32
219000	3270,46	3105,05
219500	3266,80	3110,54
220000	3264,36	3113,59
220500	3263,14	3111,76
221000	3262,53	3111,76
221500	3274,74	3120,92
222000	3274,74	3119,09
222500	3266,19	3117,87
223000	3266,19	3116,03
223500	3270,46	3116,65
224000	3268,02	3116,65
224500	3264,36	3117,26
225000	3264,36	3119,09
225500	3264,97	3119,09
226000	3269,24	3120,31
226500	3271,07	3118,48
227000	3269,24	3116,65
227500	3269,24	3108,10
228000	3270,46	3108,10
228500	3274,74	3112,37
229000	3268,02	3112,37
229500	3264,36	3112,37
230000	3266,80	3112,37
230500	3268,63	3112,37
231000	3269,24	3120,31
231500	3270,46	3116,65
232000	3276,57	3116,65
232500	3275,35	3112,98
233000	3269,24	3112,98
233500	3269,24	3118,48
234000	3272,29	3118,48
234500	3278,40	3117,87
235000	3279,62	3118,48
235500	3276,57	3120,31
236000	3276,57	3119,70
236500	3280,23	3122,14
237000	3280,84	3122,14
237500	3280,23	3120,31
238000	3279,01	3120,92
238500	3285,72	3121,53
239000	3277,79	3125,19
239500	3277,79	3125,80
240000	3281,45	3126,41
240500	3277,18	3126,41
241000	3277,18	3129,46
241500	3286,33	3132,52
242000	3280,23	3132,52
242500	3266,80	3106,27
243000	3273,52	3106,27
243500	3280,84	3133,74
244000	3268,63	3133,74
244500	3266,80	3114,20
245000	3263,75	3108,10
245500	3263,75	3108,10
246000	3253,37	3112,37
246500	3253,37	3113,59
247000	3253,37	3113,59
247500	3250,93	3103,83
248000	3249,10	3100,16
248500	3257,03	3100,16
249000	3259,48	3100,78
249500	3263,14	3107,49
250000	3259,48	3107,49
250500	3255,81	3108,71
251000	3255,81	3104,44
251500	3259,48	3104,44
252000	3260,70	3109,93
252500	3263,14	3109,93
253000	3263,14	3097,72
253500	3263,14	3097,72
254000	3258,87	3098,33
254500	3261,92	3106,88
255000	3275,35	3112,98
255500	3275,35	3114,20
256000	3281,45	3114,20
256500	3271,07	3079,41
257000	3269,85	3078,80
257500	3269,85	3079,41
258000	3274,13	3080,63
258500	3284,50	3080,63
259000	3283,89	3085,52
259500	3283,89	3078,80
260000	3283,89	3067,81
260500	3283,89	3067,81
261000	3283,89	3067,81
261500	3281,45	3063,54
262000	3281,45	3061,71
262500	3284,50	3056,22
263000	3288,16	3047,06
263500	3289,39	3050,72
264000	3288,77	3050,72
264500	3286,94	3047,06
265000	3296,10	3043,40
265500	3296,71	3044,01
266000	3296,71	3040,35
266500	3293,66	3039,13
267000	3294,27	3034,85
267500	3295,49	3033,63
268000	3303,42	3034,85
268500	3303,42	3026,31
269000	3305,87	3026,31
269500	3307,70	3017,15
270000	3307,09	3017,15
270500	3306,48	3026,92
271000	3306,48	3026,92
271500	3308,31	3020,81
272000	3308,31	3017,76
272500	3305,26	3017,15
273000	3307,70	3014,71
273500	3308,31	3014,71
274000	3321,13	3019,59
274500	3322,35	3019,59
275000	3322,35	3018,98
275500	3325,40	3017,15
276000	3327,23	3017,15
276500	3327,23	3018,37
277000	3329,06	3018,37
277500	3329,06	3015,93
278000	3330,89	3017,15
278500	3332,72	3015,93
279000	3338,22	3015,93
279500	3332,72	3015,93
280000	3337,61	3015,93
280500	3338,22	3015,93
281000	3343,71	3011,05
281500	3343,71	3011,05
282000	3335,16	3009,83
282500	3343,10	3012,27
283000	3349,20	3012,27
283500	3351,65	3012,88
284000	3348,59	3013,49
284500	3349,81	3005,55
285000	3350,42	3005,55
285500	3350,42	3006,78
286000	3345,54	3006,17
286500	3351,65	3005,55
287000	3351,65	3000,67
287500	3356,53	2997,62
288000	3356,53	2995,79
288500	3348,59	2993,35
289000	3352,87	2993,35
289500	3352,87	2997,62
290000	3357,14	2997,62
290500	3357,14	2991,52
291000	3357,75	2987,24
291500	3359,58	2987,85
292000	3359,58	2987,85
292500	3355,92	2992,74
293000	3360,19	2994,57
293500	3360,19	2995,79
294000	3358,97	2994,57
294500	3365,07	2992,74
295000	3365,07	2991,52
295500	3360,19	2991,52
296000	3360,19	2987,85
296500	3365,68	2987,85
297000	3369,96	2986,63
297500	3365,68	2986,02
298005	3365,68	2986,02
298500	3367,52	2981,75
299000	3373,62	2984,19
299500	3373,62	2986,02
300000	3366,29	2982,36
300500	3366,29	2979,92
301000	3374,84	2979,92
301503	3376,06	2978,70
302000	3376,06	2979,92
302500	3366,90	2979,92
303000	3366,90	2977,48
303500	3373,62	2977,48
304002	3373,62	2979,92
304500	3376,67	2981,14
305016	3374,84	2981,14
305500	3368,74	2978,09
306000	3365,07	2978,09
306500	3365,07	2978,70
307000	3375,45	2978,70
307500	3377,28	2979,92
308000	3374,23	2987,85
308500	3369,35	2984,19
309000	3369,35	2982,36
309500	3373,62	2983,58
310000	3373,62	2983,58
310500	3377,28	2983,58
311000	3376,06	2983,58
311500	3367,52	2981,75
312000	3367,52	2982,97
312500	3368,13	2983,58
313000	3379,72	2983,58
313500	3374,23	2983,58
314000	3371,79	2982,36
314500	3369,96	2980,53
315000	3369,96	2980,53
315500	3374,23	2977,48
316000	3374,23	2977,48
316500	3373,01	2975,04
317000	3368,74	2975,04
317500	3368,74	2973,81
318000	3371,18	2975,65
318500	3373,01	2983,58
319000	3366,29	2983,58
319500	3366,29	2989,68
320000	3365,07	2987,85
320500	3365,07	2983,58
321000	3372,40	2985,41
321500	3377,28	2985,41
322000	3372,40	2983,58
322500	3371,79	2983,58
323000	3372,40	2983,58
323500	3375,45	2988,46
324000	3373,01	2988,46
324500	3373,01	2979,31
325000	3373,01	2984,19
325500	3362,63	2984,19
326000	3365,07	2987,24
326500	3365,07	2987,24
327000	3363,24	2987,24
327500	3368,13	2987,85
328000	3376,06	2987,24
328500	3376,06	2987,24
329000	3365,07	2988,46
329500	3365,07	2986,02
330000	3367,52	2985,41
330500	3367,52	2990,91
331000	3373,62	2992,13
331500	3377,89	2990,91
332000	3377,89	2990,91
332500	3377,89	2993,35
333000	3374,23	2994,57
333500	3376,06	2993,96
334000	3376,06	2989,68
334500	3376,06	2989,68
335000	3377,28	2986,63
335500	3379,11	2986,63
336000	3379,11	2992,13
336500	3375,45	2996,40
337000	3379,72	2996,40
337500	3379,11	2996,40
338000	3375,45	2996,40
338500	3379,11	2996,40
339000	3379,11	2999,45
339500	3378,50	2999,45
340000	3369,96	3004,33
340500	3371,18	3004,33
341000	3377,28	3004,33
341500	3373,62	3006,78
342000	3373,62	3006,78
342500	3373,62	3009,22
343000	3373,62	3009,22
343500	3370,57	3012,27
344000	3370,57	3009,83
344500	3378,50	3009,83
345000	3378,50	3011,05
345500	3373,62	3011,05
346000	3370,57	3017,76
346500	3369,96	3016,54
347000	3370,57	3016,54
347500	3372,40	3016,54
348000	3371,18	3009,83
348500	3367,52	3009,83
349000	3367,52	3018,98
349500	3377,28	3018,98
350000	3377,28	3022,65
350500	3372,40	3022,04
351000	3369,96	3020,81
351500	3370,57	3020,81
352000	3374,23	3020,81
352500	3377,28	3017,15
353000	3377,28	3022,04
353500	3378,50	3022,04
354000	3378,50	3027,53
354500	3378,50	3020,81
355000	3382,16	3025,70
355500	3376,06	3025,70
356000	3376,06	3022,04
356500	3378,50	3022,04
357000	3378,50	3023,26
357500	3378,50	3027,53
358000	3378,50	3027,53
358500	3382,77	3029,36
359000	3382,77	3031,19
359500	3377,28	3033,63
360000	3376,67	3033,63
360500	3379,72	3034,85
361000	3380,94	3041,57
361500	3380,94	3041,57
362000	3380,33	3040,96
362500	3377,28	3039,74
363000	3375,45	3039,74
363500	3378,50	3044,01
364000	3378,50	3043,40
364500	3377,89	3043,40
365000	3376,67	3040,96
365500	3369,35	3042,79
366000	3369,35	3042,79
366500	3373,62	3042,79
367000	3373,62	3042,79
367500	3375,45	3045,23
368000	3375,45	3042,18
368500	3371,79	3039,13
369000	3375,45	3044,62
369500	3375,45	3044,62
370000	3375,45	3047,06
370500	3379,72	3045,84
371000	3378,50	3045,84
371500	3378,50	3050,72
372000	3375,45	3051,94
372500	3371,79	3054,39
373000	3374,84	3054,39
373500	3379,11	3054,39
374000	3376,06	3053,16
374500	3366,90	3054,39
375000	3376,06	3054,39
375500	3376,06	3051,94
376003	3370,57	3055,61
376508	3370,57	3056,83
377000	3370,57	3060,49
377500	3374,23	3060,49
378000	3379,72	3063,54
378500	3378,50	3062,93
379000	3374,23	3061,71
379500	3367,52	3062,32
380000	3370,57	3063,54
380500	3375,45	3063,54
381000	3376,06	3062,32
381500	3377,28	3060,49
382000	3380,33	3066,59
382500	3376,06	3069,65
383000	3374,84	3066,59
383500	3374,84	3066,59
384000	3374,84	3066,59
384500	3372,40	3069,65
385000	3374,84	3067,81
385500	3375,45	3072,70
386000	3372,40	3076,97
386500	3366,90	3076,97
387000	3368,74	3076,97
387500	3374,84	3076,97
388000	3373,01	3072,09
388500	3369,35	3076,97
389000	3373,62	3078,80
389500	3374,23	3077,58
390000	3374,84	3077,58
390500	3374,84	3076,36
391000	3374,84	3076,36
391500	3368,74	3074,53
392000	3372,40	3075,14
392500	3372,40	3084,91
393000	3369,35	3084,91
393500	3371,79	3086,74
394000	3367,52	3086,74
394500	3367,52	3083,07
395000	3363,85	3086,13
395500	3363,85	3087,35
396000	3369,96	3083,68
396500	3371,79	3082,46
397000	3373,01	3082,46
397500	3373,01	3083,07
398000	3368,74	3088,57
398500	3369,35	3090,40
399000	3373,01	3090,40
399500	3374,84	3088,57
400000	3373,01	3094,67
400500	3369,35	3093,45
401000	3373,62	3093,45
401500	3373,62	3092,23
402000	3372,40	3092,23
402500	3372,40	3092,23
403000	3369,35	3091,62
403500	3364,46	3090,40
404000	3364,46	3089,79
404500	3373,01	3094,67
405000	3371,79	3094,67
405500	3368,74	3092,84
406000	3368,74	3092,84
406500	3370,57	3096,50
407000	3370,57	3096,50
407500	3371,79	3095,89
408000	3372,40	3093,45
408500	3373,01	3093,45
409000	3373,01	3100,78
409500	3376,06	3100,78
410000	3364,46	3094,67
410500	3364,46	3095,89
411000	3368,74	3104,44
411500	3380,94	3117,26
412000	3380,94	3130,68
412500	3379,72	3127,02
413000	3387,05	3125,19
413500	3387,05	3136,18
414000	3388,27	3138,01
414500	3388,27	3139,84
415000	3392,54	3145,33
415500	3392,54	3144,11
416000	3395,59	3144,11
416500	3404,75	3147,16
417000	3408,41	3144,11
417500	3408,41	3139,23
418000	3413,90	3135,57
418500	3411,46	3123,97
419000	3411,46	3123,97
419500	3417,57	3125,80
420000	3435,27	3125,80
420500	3441,37	3117,26
421000	3448,09	3117,26
421500	3449,31	3097,72
422000	3468,23	3090,40
422500	3470,67	3090,40
423000	3479,83	3078,19
423500	3488,98	3067,20
424000	3501,80	3050,72
424500	3510,35	3050,72
425000	3537,81	3050,72
425500	3545,75	3039,13
426000	3551,85	3025,09
426500	3577,49	3019,59
427000	3589,09	3007,39
427500	3593,97	2997,62
428000	3606,18	2986,02
428500	3611,67	2975,04
429000	3629,37	2960,39
429500	3632,42	2951,84
430000	3655,01	2932,31
430500	3667,22	2920,10
431000	3678,20	2914,61
431500	3689,19	2899,35
432000	3700,18	2882,26
432500	3709,33	2872,49
433000	3719,10	2862,72
433500	3738,63	2847,46
434000	3747,18	2832,81
434500	3759,38	2824,27
435000	3786,85	2807,79
435500	3788,07	2804,13
436000	3811,27	2789,48
436500	3824,70	2781,54
437000	3844,84	2763,84
437500	3844,84	2760,79
438000	3855,22	2756,52
438500	3877,19	2741,26
439000	3878,41	2733,32
439500	3891,23	2722,33
440000	3894,89	2710,74
440500	3911,37	2689,98
441000	3931,51	2689,37
441500	3931,51	2683,88
442000	3938,84	2673,50
442500	3943,11	2666,79
443000	3957,76	2647,26
443500	3963,25	2644,81
444000	3973,02	2638,10
444500	3991,33	2638,10
445000	3997,44	2642,98
445500	4014,53	2630,78
446000	4015,75	2620,40
446500	4025,51	2611,85
447000	4034,06	2606,97
447500	4037,72	2592,93
448000	4048,10	2592,93
448500	4054,20	2592,93
449000	4056,64	2583,78
449500	4057,86	2581,33
450000	4067,63	2572,18
450500	4074,35	2569,74
451000	4088,99	2566,07
451500	4091,44	2565,46
452000	4088,99	2556,92
452500	4099,37	2552,65
453000	4101,81	2550,20
453500	4106,09	2548,98
454000	4107,92	2545,93
454500	4111,58	2542,27
455000	4114,02	2541,05
455500	4116,46	2539,83
456000	4127,45	2539,83
456500	4123,79	2530,06
457000	4137,83	2530,06
457500	4145,15	2530,06
458000	4151,25	2520,91
458500	4153,70	2523,96
459000	4156,14	2523,96
459500	4155,53	2523,35
460000	4151,86	2521,52
460500	4156,14	2520,91
461000	4163,46	2519,69
461500	4163,46	2519,69
462000	4167,12	2519,07
462500	4168,35	2513,58
463000	4166,51	2512,97
463500	4166,51	2516,63
464000	4166,51	2514,80
464500	4166,51	2509,92
465000	4181,16	2509,92
465500	4172,62	2507,48
466000	4172,62	2505,65
466503	4182,99	2504,43
467000	4182,99	2503,20
467500	4190,32	2503,20
468000	4192,15	2503,20
468500	4192,15	2501,98
469000	4185,44	2498,93
469500	4185,44	2501,98
470000	4204,97	2507,48
470500	4204,97	2507,48
471000	4202,53	2509,92
471500	4207,41	2514,80
472000	4222,67	2516,63
472500	4228,77	2522,74
473000	4229,38	2522,74
473500	4235,49	2527,62
474000	4237,32	2532,50
474500	4241,59	2532,50
475000	4241,59	2530,67
475500	4241,59	2523,96
476000	4246,48	2523,96
476500	4246,48	2522,74
477000	4254,41	2525,18
477500	4248,92	2525,18
478000	4248,31	2524,57
478500	4248,31	2524,57
479000	4250,75	2524,57
479500	4250,75	2519,69
480000	4248,31	2519,07
480500	4258,68	2514,80
481000	4258,68	2513,58
481500	4255,63	2521,52
482000	4259,90	2521,52
482500	4259,90	2521,52
483000	4265,40	2516,63
483500	4267,84	2515,41
484000	4272,72	2518,46
484500	4270,89	2518,46
485000	4269,06	2520,91
485500	4269,67	2522,74
486000	4272,72	2523,96
486500	4278,22	2521,52
487000	4274,55	2520,91
487500	4274,55	2520,91
488000	4274,55	2517,85
488500	4270,89	2516,63
489000	4268,45	2517,85
489500	4268,45	2511,75
490000	4269,06	2511,14
490500	4267,23	2512,97
491000	4262,35	2512,97
491500	4266,01	2511,14
492000	4270,28	2508,09
492500	4271,50	2508,70
493000	4275,16	2508,70
493500	4273,94	2508,70
494000	4273,94	2513,58
494500	4275,16	2513,58
495000	4277,60	2512,97
495500	4278,83	2512,36
496000	4281,88	2512,36
496500	4279,44	2508,09
497000	4279,44	2509,92
497500	4289,20	2509,92
498000	4287,37	2509,92
498500	4287,37	2513,58
499000	4295,92	2513,58
499500	4292,86	2512,97
500000	4291,03	2512,97
500500	4290,42	2511,75
501000	4284,93	2511,75
501500	4283,10	2508,09
502000	4292,25	2513,58
502500	4292,25	2515,41
503000	4302,63	2516,63
503500	4301,41	2516,63
504000	4299,58	2512,97
504500	4295,31	2517,85
505000	4297,75	2516,02
505500	4298,36	2514,19
506000	4300,19	2512,36
506500	4302,02	2511,75
507000	4292,25	2517,85
507500	4305,07	2517,85
508000	4305,07	2516,63
508500	4302,63	2513,58
509000	4302,63	2513,58
509500	4302,63	2517,24
510000	4303,24	2512,97
510500	4302,63	2511,14
511000	4308,12	2511,14
511500	4308,12	2513,58
512000	4304,46	2512,97
512500	4302,63	2512,97
513000	4304,46	2509,92
513500	4311,79	2509,92
514000	4311,18	2510,53
514500	4315,45	2517,24
515000	4322,16	2514,80
515500	4313,62	2512,36
516000	4311,79	2517,24
516500	4307,51	2517,24
517000	4307,51	2520,30
517500	4307,51	2520,30
518000	4308,12	2511,14
518500	4308,12	2511,14
519000	4311,18	2512,36
519500	4311,18	2512,36
520000	4311,18	2509,92
520500	4310,57	2509,92
521000	4309,35	2507,48
521500	4309,35	2508,70
522000	4309,35	2512,97
522500	4317,28	2510,53
523000	4323,38	2510,53
523500	4323,38	2512,97
524000	4321,55	2520,30
524500	4321,55	2520,30
525000	4324,60	2516,63
525500	4325,22	2518,46
526000	4325,83	2519,07
526500	4325,22	2520,30
527000	4322,16	2520,30
527500	4328,88	2512,36
528000	4330,10	2519,69
528500	4323,38	2516,63
529000	4323,38	2516,02
529500	4328,88	2516,63
530000	4326,44	2517,24
530500	4326,44	2522,13
531000	4333,15	2521,52
531500	4333,76	2521,52
532000	4341,70	2520,91
532500	4341,70	2519,69
533000	4336,81	2518,46
533500	4336,81	2520,30
534000	4341,09	2520,30
534500	4338,64	2519,69
535000	4338,64	2519,69
535500	4342,31	2514,80
536000	4342,31	2517,85
536500	4339,25	2519,07
537000	4335,59	2512,36
537500	4335,59	2512,36
538000	4335,59	2515,41
538500	4330,10	2515,41
539000	4335,59	2514,80
539500	4335,59	2520,91
540000	4335,59	2522,74
540500	4342,92	2523,96
541000	4334,98	2523,35
541500	4338,64	2521,52
542000	4342,31	2519,69
542500	4345,97	2518,46
543000	4345,97	2517,85
543500	4343,53	2512,97
544000	4334,37	2516,02
544500	4338,64	2517,24
545000	4339,25	2517,24
545500	4339,25	2517,85
546000	4340,48	2518,46
546500	4343,53	2518,46
547000	4343,53	2515,41
547500	4345,36	2515,41
548000	4345,36	2518,46
548500	4344,14	2522,13
549000	4339,25	2522,74
549500	4347,19	2519,69
550000	4347,19	2517,24
550500	4347,19	2515,41
551000	4351,46	2516,63
551500	4351,46	2517,24
552000	4343,53	2521,52
552500	4341,70	2521,52
553000	4341,70	2521,52
553500	4341,70	2523,35
554000	4341,70	2524,57
554500	4346,58	2523,35
555000	4350,24	2523,35
555500	4352,07	2519,69
556000	4353,90	2519,07
556500	4360,01	2516,63
557000	4360,01	2516,63
557500	4354,51	2516,63
558000	4354,51	2517,85
558500	4357,57	2525,18
559000	4351,46	2525,18
559500	4351,46	2522,13
560000	4360,62	2520,91
560500	4360,62	2523,96
561000	4355,12	2523,96
561500	4355,12	2523,96
562000	4358,79	2524,57
562500	4356,35	2521,52
563000	4352,07	2521,52
563500	4355,73	2522,74
564000	4355,73	2522,74
564500	4360,62	2524,57
565000	4363,67	2527,62
565500	4363,67	2528,23
566000	4363,67	2527,62
566500	4363,06	2525,18
567000	4361,84	2526,40
567500	4367,33	2528,84
568000	4367,33	2528,84
568500	4366,11	2523,96
569000	4370,38	2523,96
569500	4370,38	2528,23
570000	4357,57	2528,23
570500	4357,57	2527,01
571000	4363,67	2523,96
571500	4366,72	2526,40
572000	4366,72	2526,40
572500	4368,55	2526,40
573000	4374,66	2525,79
573500	4363,06	2522,13
574000	4360,01	2522,13
574500	4370,99	2528,23
575000	4370,99	2528,23
575500	4367,94	2530,06
576000	4369,16	2525,79
576500	4374,66	2525,79
577000	4374,66	2529,45
577500	4374,66	2528,84
578000	4370,38	2532,50
578500	4372,83	2538,00
579000	4375,27	2536,17
579500	4373,44	2534,94
580000	4376,49	2530,06
580500	4377,71	2530,06
581000	4376,49	2530,06
581500	4373,44	2532,50
582000	4374,66	2532,50
582500	4374,66	2536,78
583000	4374,66	2538,61
583500	4375,88	2538,00
584000	4375,88	2534,33
584500	4377,71	2536,78
585000	4384,42	2536,78
585500	4381,98	2531,28
586000	4376,49	2533,11
586500	4375,88	2533,11
587000	4377,71	2532,50
587500	4377,71	2532,50
588000	4375,88	2532,50
588500	4375,88	2538,00
589000	4377,71	2538,00
589500	4377,71	2535,56
590000	4377,71	2538,61
590500	4387,47	2534,33
591000	4387,47	2534,33
591500	4388,09	2531,89
592000	4388,09	2539,83
592500	4383,20	2539,83
593000	4388,09	2531,28
593500	4388,09	2530,06
594000	4376,49	2531,28
594500	4379,54	2531,28
595000	4383,81	2531,89
595500	4380,15	2536,78
596000	4374,05	2533,11
596500	4374,05	2533,11
597000	4365,50	2534,33
597500	4375,88	2536,78
598000	4375,88	2536,78
598500	4375,27	2536,78
599000	4373,44	2535,56
599500	4373,44	2534,94
600000	4374,05	2535,56
600500	4374,05	2535,56
601000	4372,22	2531,89
601500	4377,71	2533,11
602000	4377,71	2533,72
602500	4378,32	2532,50
603000	4389,92	2532,50
603500	4386,86	2537,39
604000	4386,86	2539,22
604500	4390,53	2539,22
605000	4385,64	2536,17
605500	4385,64	2536,17
606000	4386,25	2539,22
606500	4386,25	2539,22
607000	4388,09	2542,88
607500	4383,20	2542,88
608000	4386,86	2538,61
608500	4380,76	2537,39
609000	4380,76	2542,88
609500	4385,03	2537,39
610000	4387,47	2537,39
610500	4388,09	2537,39
611000	4387,47	2536,17
611500	4387,47	2537,39
612000	4383,81	2537,39
612500	4383,81	2534,33
613000	4383,81	2539,83
613500	4383,81	2539,83
614000	4386,25	2539,83
614500	4392,97	2539,22
615000	4392,97	2539,22
615500	4400,29	2542,88
616000	4400,29	2545,32
616500	4391,75	2548,98
617000	4381,37	2544,10
617500	4388,09	2542,88
618000	4388,09	2542,88
618500	4389,31	2548,98
619000	4389,31	2546,54
619500	4389,31	2546,54
620000	4395,41	2546,54
620500	4393,58	2545,32
621000	4392,97	2541,66
621500	4392,97	2541,05
622000	4392,97	2538,61
622500	4385,64	2541,66
623000	4382,59	2545,32
623500	4392,97	2542,88
624000	4392,97	2542,88
624500	4396,63	2545,93
625000	4396,63	2547,15
625500	4395,41	2545,93
626000	4383,81	2542,27
626500	4380,15	2544,71
627000	4384,42	2546,54
627500	4385,64	2543,49
628000	4391,14	2544,71
628500	4390,53	2544,71
629000	4390,53	2546,54
629500	4391,75	2549,59
630000	4391,75	2551,43
630500	4396,02	2548,37
631000	4394,19	2548,37
631500	4399,68	2547,76
632000	4399,68	2542,27
632500	4399,68	2542,27
633000	4394,19	2554,48
633500	4393,58	2556,31
634000	4387,47	2551,43
634500	4389,92	2551,43
635000	4396,02	2553,87
635500	4397,24	2553,26
636000	4397,24	2553,26
636500	4403,34	2553,87
637000	4402,73	2552,04
637500	4400,90	2544,71
638000	4400,90	2547,15
638500	4391,14	2548,37
639000	4396,02	2550,20
639500	4397,85	2547,76
640000	4397,85	2548,98
640500	4402,12	2550,20
641000	4407,01	2551,43
641500	4399,68	2552,65
642000	4399,68	2551,43
642500	4395,41	2550,81
643000	4395,41	2550,81
643500	4408,23	2555,09
644000	4407,01	2555,09
644500	4399,68	2556,92
645000	4399,68	2556,92
645500	4402,12	2556,92
646000	4402,12	2556,92
646500	4400,90	2556,92
647000	4401,51	2557,53
647500	4401,51	2554,48
648000	4396,02	2554,48
648500	4402,73	2554,48
649000	4403,96	2555,70
649500	4402,73	2555,70
650000	4402,73	2553,87
650500	4413,11	2553,87
651000	4413,11	2561,80
651500	4408,23	2561,80
652000	4408,84	2563,02
652500	4408,84	2563,02
653000	4405,79	2562,41
653500	4405,79	2561,80
654000	4407,01	2563,02
654500	4409,45	2567,30
655000	4409,45	2567,30
655500	4416,16	2567,91
656000	4414,94	2569,13
656500	4414,94	2569,74
657000	4417,38	2569,74
657500	4418,60	2569,74
658000	4424,71	2572,18
658500	4425,93	2578,89
659000	4421,66	2578,89
659500	4420,44	2579,50
660000	4421,05	2582,56
660500	4427,15	2576,45
661000	4427,15	2576,45
661500	4428,98	2577,67
662000	4428,98	2580,72
662500	4433,25	2581,33
663000	4430,20	2583,17
663500	4436,92	2591,10
664000	4438,75	2591,10
664500	4439,97	2588,05
665000	4439,97	2591,10
665500	4438,14	2594,76
666000	4436,31	2587,44
666500	4438,14	2587,44
667000	4441,80	2588,66
667500	4441,19	2585,00
668000	4441,19	2589,88
668500	4436,92	2589,88
669000	4439,97	2589,27
669500	4439,97	2591,10
670000	4436,31	2589,27
670500	4440,58	2586,83
671000	4446,07	2597,81
671500	4436,31	2593,54
672000	4435,08	2593,54
672500	4435,08	2591,10
673000	4444,85	2590,49
673500	4439,36	2586,83
674000	4439,36	2588,66
674500	4443,02	2594,76
675000	4443,02	2596,59
675500	4443,02	2596,59
676000	4443,02	2597,81
676500	4438,14	2596,59
677000	4438,14	2596,59
677500	4434,47	2599,04
678000	4449,12	2594,76
678500	4453,40	2599,04
679000	4454,62	2599,04
679500	4453,40	2598,43
