# Supplementary material for: Fourth-Generation Epac-Based FRET Sensors for cAMP Feature Exceptional Brightness, Photostability and Dynamic Range: Characterization of Dedicated Sensors for FLIM, for Ratiometry and with High Affinity
Source: PLoS One. 2015 Apr 14;10(4):e0122513. doi: 10.1371/journal.pone.0122513 (PMC4397040; doi:10.1371/journal.pone.0122513)
Supplement: S1 Data — (ZIP) [file pone.0122513.s001.zip › Raw/Ratio/H126 vs H134 Fig 1D.xlsx]

## Sheet: Sheet1
Exp 1				Exp 2				Exp 3				Exp 4				Exp 5
Conc	H126	H134		Conc	H126	H134		Conc	H126	H134		Conc	H126	H134		Conc	H126	H134
1e-05	0	0		1e-08	0	0		1e-08	0	0		1e-08	0	0		1e-08	0	0
0.05	1.84676	1.01099		0.0005	0.751884	0.570521		0.0005	0.764489	0.669841		0.0005	0.0878149	0.559947		0.0005	0.152755	0.350233
0.1	3.08202	2.33104		0.001	1.95148	0.69651		0.001	0.797412	1.23576		0.001	0.117805	1.34883		0.001	0.286319	0.968263
0.2	4.23728	4.59727		0.002	3.13343	0.702189		0.002	0.871527	1.77457		0.002	0.126162	2.24242		0.002	0.379572	1.74569
0.45	6.78709	9.34643		0.0045	3.87569	1.82484		0.0045	1.49894	3.40146		0.0045	0.112898	4.78952		0.0045	0.656891	3.24476
1	10.4018	16.1909		0.0095	3.42448	2.18743		0.0095	1.61938	3.61472		0.0095	0.156528	5.55416		0.0095	1.26234	3.67975
3	21.5394	33.8046		0.0195	3.74026	2.33452		0.0195	1.72635	3.67482		0.0195	0.736332	7.04603		0.0195	1.84313	4.85795
5	29.983	44.9524		0.0445	4.39738	3.59897		0.0445	2.72502	5.38778		0.0445	2.2191	10.2817		0.0445	3.38849	7.77239
7	37.2202	53.1905		0.0695	4.66069	4.39804		0.0695	2.65351	6.2049		0.0695	3.40061	13.2579		0.0695	4.74767	10.5462
12	45.598	64.8474		0.1195	6.09756	5.52225		0.1195	2.77189	7.15962		0.1195	3.9981	14.447		0.1195	6.12244	12.8116
22	59.2481	76.2227		0.2195	7.64208	7.8855		0.2195	3.53785	8.79102		0.2195	4.8316	16.5462		0.2195	8.36498	16.6069
47	74.5315	85.5155		0.4695	11.5032	12.8309		0.4695	5.5811	12.5845		0.4695	7.51308	21.19		0.4695	13.5556	24.5914
72	82	88.3778		0.7195	14.5747	17.5436		0.7195	7.483	16.1195		0.7195	9.76855	25.3319		0.7195	18.0649	31.3565
97	87.5017	91.3055		1.2195	19.739	24.5292		1.2195	11.3385	22.5949		1.2195	14.9335	33.335		1.2195	24.1387	38.3868
150	92.2438	96.569		2.2195	27.4559	35.4884		2.2195	17.2563	31.442		2.2195	23.4779	44.8495		2.2195	33.6501	48.268
200	94.2262	97.4817		4.7195	39.7642	51.3575		4.7195	28.5546	45.3993		4.7195	38.0703	60.3777		4.7195	48.3203	62.282
250	95.5818	97.7166		7.2195	46.6495	60.8294		7.2195	36.2152	54.2067		7.2195	48.2644	69.5165		7.2195	58.1122	70.6062
750	100	100		12.2195	54.2415	72.686		12.2195	48.2185	62.0841		12.2195	56.3949	76.4902		12.2195	66.7685	75.2352
				22.2195	62.6979	81.7175		22.2195	61.2042	70.538		22.2195	67.34	84.3172		22.2195	76.014	80.0733
				47.2195	70.208	89.676		47.2195	72.5912	77.652		47.2195	79.8347	90.6443		47.2195	84.2114	86.8895
				72.2195	73.7052	91.6334		72.2195	77.9983	80.8492		72.2195	85.4684	93.6667		72.2195	88.4334	90.4924
				97.2195	75.4963	94.3508		97.2195	81.2252	82.113		97.2195	88.8611	95.1594		97.2195	91.2272	92.0267
				347.219	78.935	97.2888		347.219	88.2181	85.127		347.219	96.1653	98.2694		347.219	97.8586	97.2474
				597.22	80.4574	98.6866		597.22	89.8465	86.7697		597.22	98.3113	98.8412		597.22	99.4053	98.3143
				847.22	82.9431	99.0359		847.22	90.2507	88.1496		847.22	99.0232	99.1047		847.22	100	98.8457
				3347.22	90.4822	100		3347.22	99.4625	93.1493		3347.22	100	100		3347.22	100	100
				5847.22	100	100		5847.22	100	100		5847.22	100	100
				8347.22	100	100		8347.22	100	100		8347.22	100	100
