# Supplementary material for: Fourth-Generation Epac-Based FRET Sensors for cAMP Feature Exceptional Brightness, Photostability and Dynamic Range: Characterization of Dedicated Sensors for FLIM, for Ratiometry and with High Affinity
Source: PLoS One. 2015 Apr 14;10(4):e0122513. doi: 10.1371/journal.pone.0122513 (PMC4397040; doi:10.1371/journal.pone.0122513)
Supplement: S1 Data — (ZIP) [file pone.0122513.s001.zip › Raw/Ratio/H134 Fig 1E.txt]

Time	CFP	YFP
ms	mV	mV
3	3086,74	3095,28
500	3085,52	3094,67
1000	3085,52	3092,84
1500	3089,18	3092,84
2000	3087,35	3094,06
2500	3087,35	3094,67
3000	3090,40	3092,84
3500	3084,91	3092,84
4000	3084,29	3095,28
4502	3084,29	3096,50
5000	3084,29	3096,50
5503	3086,74	3094,06
6000	3086,74	3091,01
6500	3083,68	3094,67
7000	3084,29	3095,28
7500	3083,68	3093,45
8000	3083,68	3093,45
8500	3083,68	3095,28
9000	3085,52	3094,67
9500	3086,13	3094,67
10000	3083,68	3095,89
10500	3080,02	3095,89
11000	3079,41	3093,45
11500	3080,63	3093,45
12000	3084,91	3093,45
12503	3084,91	3094,06
13000	3084,29	3094,06
13500	3085,52	3098,33
14000	3085,52	3097,72
14500	3086,74	3095,89
15000	3086,74	3095,89
15500	3087,35	3095,89
16000	3088,57	3091,01
16502	3088,57	3090,40
17000	3084,29	3092,84
17500	3084,29	3093,45
18000	3087,35	3093,45
18500	3082,46	3095,28
19000	3082,46	3095,28
19500	3084,29	3094,67
20000	3084,29	3094,67
20500	3086,74	3087,96
21000	3086,74	3088,57
21500	3087,96	3088,57
22000	3087,96	3088,57
22500	3081,24	3088,57
23000	3079,41	3088,57
23500	3081,24	3087,96
24000	3080,02	3090,40
24500	3079,41	3090,40
25000	3081,24	3091,01
25500	3082,46	3091,01
26000	3083,07	3088,57
26500	3082,46	3088,57
27000	3082,46	3088,57
27500	3085,52	3089,79
28001	3084,29	3089,79
28500	3087,35	3086,74
29000	3087,35	3086,13
29500	3081,24	3086,13
30000	3084,29	3086,74
30500	3084,91	3086,74
31000	3085,52	3085,52
31500	3085,52	3086,74
32000	3082,46	3086,74
32500	3082,46	3090,40
33000	3081,85	3091,01
33500	3078,80	3087,35
34000	3078,80	3084,91
34500	3078,80	3084,91
35000	3078,80	3087,35
35500	3081,24	3086,13
36000	3082,46	3083,68
36500	3079,41	3084,91
37000	3079,41	3087,35
37500	3079,41	3087,35
38009	3079,41	3086,13
38502	3081,24	3086,13
39000	3081,85	3084,29
39500	3086,13	3082,46
40000	3081,24	3085,52
40500	3079,41	3080,02
41000	3079,41	3080,02
41500	3080,63	3084,91
42000	3076,97	3084,91
42500	3080,63	3083,68
43000	3083,07	3083,68
43500	3082,46	3083,68
44000	3082,46	3076,97
44500	3080,02	3076,97
45000	3075,75	3080,02
45500	3081,85	3080,02
46000	3084,29	3080,02
46500	3086,74	3078,19
47000	3082,46	3080,02
47500	3084,29	3081,24
48000	3084,29	3081,24
48500	3084,91	3081,24
49000	3086,13	3080,02
49500	3084,91	3080,02
50000	3081,24	3083,07
50500	3080,63	3083,07
51000	3080,63	3084,91
51500	3082,46	3083,68
52000	3081,24	3083,68
52500	3078,19	3083,68
53000	3078,19	3083,68
53500	3078,19	3084,91
54000	3081,85	3084,91
54500	3083,07	3083,68
55000	3083,07	3083,68
55500	3082,46	3084,29
56000	3082,46	3083,07
56500	3086,13	3083,68
57000	3082,46	3083,07
57500	3079,41	3080,63
58000	3079,41	3078,19
58500	3084,29	3080,02
59000	3080,63	3081,24
59500	3080,63	3080,63
60000	3080,63	3080,02
60500	3074,53	3074,53
61000	3074,53	3074,53
61500	3078,80	3078,19
62000	3077,58	3081,24
62503	3075,75	3080,02
63000	3078,19	3080,02
63500	3078,19	3079,41
64000	3077,58	3083,68
64500	3078,19	3083,68
65000	3076,97	3077,58
65500	3076,97	3077,58
66000	3076,97	3078,19
66500	3076,97	3074,53
67000	3078,80	3074,53
67500	3080,02	3078,19
68000	3082,46	3080,02
68500	3081,24	3077,58
69000	3081,24	3075,75
69500	3082,46	3075,75
70000	3079,41	3075,75
70500	3075,14	3074,53
71000	3073,31	3073,92
71500	3074,53	3073,92
72000	3074,53	3074,53
72500	3075,14	3074,53
73000	3075,14	3073,92
73500	3075,75	3071,48
74000	3073,92	3072,70
74500	3074,53	3072,70
75000	3076,97	3070,87
75500	3076,97	3071,48
76000	3077,58	3074,53
76500	3075,14	3074,53
77000	3072,09	3069,65
77500	3072,09	3069,03
78000	3066,59	3062,93
78500	3066,59	3063,54
79000	3068,42	3067,81
79500	3075,14	3070,26
80000	3078,80	3074,53
80500	3080,63	3073,92
81000	3075,14	3073,92
81500	3076,36	3074,53
82000	3076,36	3073,92
82500	3058,66	3025,70
83000	3058,66	3048,28
83500	3070,87	3051,33
84000	3063,54	3047,67
84500	3063,54	3047,67
85000	3069,65	3049,50
85500	3070,26	3044,01
86000	3066,59	3039,74
86500	3066,59	3043,40
87000	3069,65	3043,40
87500	3069,65	3041,57
88000	3069,65	3041,57
88500	3070,87	3042,79
89000	3070,26	3044,62
89500	3067,20	3047,67
90000	3067,20	3047,67
90503	3072,09	3044,01
91000	3071,48	3040,96
91500	3071,48	3040,96
92000	3070,87	3041,57
92500	3069,03	3042,79
93000	3065,98	3037,91
93500	3065,98	3037,91
94000	3067,20	3039,13
94500	3062,93	3040,96
95000	3062,93	3039,13
95500	3064,76	3036,68
96000	3063,54	3035,46
96500	3064,76	3035,46
97000	3064,76	3035,46
97508	3062,32	3034,24
98000	3062,32	3034,24
98500	3061,71	3034,85
99000	3056,83	3034,85
99500	3062,93	3036,07
100000	3057,44	3036,68
100500	3057,44	3036,07
101000	3058,05	3036,07
101500	3059,88	3034,24
102000	3059,88	3031,19
102500	3061,10	3030,58
103000	3060,49	3028,14
103500	3058,05	3025,70
104000	3058,05	3025,70
104500	3056,22	3025,70
105000	3056,22	3028,75
105500	3055,61	3028,75
106000	3054,39	3024,48
106500	3055,00	3023,26
107000	3055,00	3023,26
107500	3051,33	3025,70
108000	3053,16	3023,26
108500	3055,00	3028,14
109000	3055,00	3028,14
109500	3056,83	3025,09
110000	3056,83	3025,09
110500	3056,83	3026,92
111000	3055,00	3022,04
111500	3055,00	3022,04
112000	3052,55	3023,26
112500	3053,16	3023,26
113000	3053,16	3026,92
113500	3053,78	3026,92
114000	3053,78	3022,65
114500	3051,33	3022,04
115000	3048,89	3024,48
115500	3051,94	3024,48
116000	3052,55	3024,48
116500	3050,72	3023,87
117000	3050,72	3023,87
117500	3050,72	3022,04
118000	3050,72	3023,26
118500	3050,72	3023,26
119000	3050,11	3020,81
119500	3050,11	3024,48
120000	3055,61	3025,70
120500	3055,61	3025,70
121000	3055,00	3025,70
121500	3054,39	3025,70
122000	3054,39	3029,36
122500	3056,83	3031,19
123000	3056,83	3031,19
123500	3055,61	3028,14
124000	3053,16	3026,92
124500	3053,16	3026,31
125000	3056,22	3022,65
125500	3058,05	3028,75
126000	3058,05	3028,75
126500	3054,39	3030,58
127000	3061,71	3034,85
127517	3061,71	3034,85
128000	3057,44	3034,24
128500	3056,83	3031,80
129000	3055,61	3035,46
129500	3063,54	3035,46
130000	3065,37	3037,29
130500	3061,10	3037,29
131000	3061,10	3037,29
131500	3065,37	3037,29
132000	3065,98	3037,29
132500	3065,98	3037,91
133000	3060,49	3038,52
133500	3060,49	3039,13
134000	3069,65	3036,68
134500	3069,65	3035,46
135000	3070,26	3035,46
135500	3068,42	3035,46
136000	3068,42	3045,23
136500	3069,03	3041,57
137000	3074,53	3039,74
137500	3072,09	3039,74
138000	3072,09	3039,74
138500	3072,09	3039,74
139000	3071,48	3044,01
139500	3070,26	3043,40
140000	3070,87	3044,62
140500	3070,87	3044,62
141000	3070,87	3044,62
141500	3072,70	3048,28
142000	3073,92	3048,28
142500	3072,70	3040,96
143000	3072,70	3040,96
143500	3069,03	3047,67
144000	3067,20	3047,67
144500	3067,20	3048,89
145000	3072,09	3049,50
145500	3072,09	3048,28
146000	3077,58	3047,06
146500	3073,92	3046,45
147000	3073,31	3046,45
147500	3073,31	3044,62
148000	3073,31	3044,62
148500	3075,14	3046,45
149000	3075,14	3047,06
149500	3073,31	3049,50
150000	3072,09	3048,28
150500	3072,09	3052,55
151000	3072,09	3052,55
151500	3072,70	3047,67
152000	3076,36	3050,11
152500	3076,36	3050,11
153000	3075,14	3051,94
153500	3075,75	3051,94
154000	3078,19	3055,00
154500	3078,80	3052,55
155000	3078,80	3052,55
155500	3075,14	3053,78
156000	3075,14	3053,78
156500	3077,58	3054,39
157000	3073,92	3049,50
157500	3064,15	3031,19
158000	3053,78	3031,19
158500	3053,78	3031,80
159000	3056,83	3042,18
159504	3064,76	3042,79
160000	3062,32	3042,79
160500	3058,66	3036,68
161000	3058,05	3050,11
161500	3061,10	3050,11
162000	3061,10	3042,79
162500	3040,35	3015,93
163000	3040,35	3015,93
163500	3049,50	3038,52
164000	3053,78	3031,19
164500	3053,78	3037,91
165000	3053,16	3037,91
165500	3053,16	3028,75
166000	3045,84	3006,78
166500	3045,84	3004,94
167000	3078,80	3024,48
167500	3078,80	3024,48
168000	3043,40	3009,83
168500	3043,40	3006,17
169000	3039,74	3006,17
169500	3039,74	2995,18
170000	3039,13	2995,18
170500	3034,24	2994,57
171000	3034,24	2994,57
171500	3031,19	2994,57
172000	3031,19	2994,57
172500	3032,41	2987,85
173000	3028,75	2986,02
173505	3028,75	2981,75
174000	3029,36	2975,65
174500	3030,58	2981,14
175000	3064,15	2981,14
175500	3040,35	2977,48
176000	3040,35	2977,48
176500	3037,29	2980,53
177000	3037,29	2978,70
177500	3042,79	2978,70
178000	3039,13	2969,54
178500	3039,13	2968,32
179000	3036,68	2964,66
179500	3036,07	2964,05
180000	3038,52	2964,05
180500	3040,35	2965,27
181000	3040,35	2964,66
181500	3036,68	2963,44
182000	3043,40	2962,83
182500	3043,40	2964,66
183000	3045,23	2964,66
183500	3049,50	2968,93
184000	3049,50	2968,93
184500	3055,00	2972,59
185001	3055,00	2972,59
185500	3058,05	2967,71
186000	3061,71	2971,98
186500	3062,93	2973,81
187000	3065,37	2975,65
187500	3065,37	2978,70
188000	3069,65	2978,70
188500	3069,65	2980,53
189000	3071,48	2980,53
189500	3079,41	2980,53
190000	3082,46	2981,14
190500	3083,68	2989,68
191000	3084,91	2992,74
191500	3095,89	2995,18
192000	3095,89	2995,79
192500	3095,89	3004,33
193000	3102,00	3004,33
193500	3102,61	3004,33
194000	3109,93	3011,66
194500	3111,15	3015,32
195000	3111,15	3024,48
195500	3112,37	3024,48
196000	3116,65	3025,70
196500	3121,53	3026,92
197000	3122,75	3029,36
197500	3128,85	3033,02
198000	3125,80	3039,13
198500	3130,68	3040,35
199001	3134,35	3040,96
199500	3135,57	3046,45
200000	3141,06	3048,89
200504	3144,72	3048,89
201000	3145,33	3055,61
201500	3145,94	3058,05
202000	3147,78	3058,05
202500	3149,61	3058,66
203000	3150,22	3062,93
203500	3152,66	3067,20
204000	3153,27	3064,15
204501	3153,27	3061,10
205000	3156,93	3065,98
205500	3166,70	3067,81
206000	3166,70	3077,58
206500	3160,59	3077,58
207000	3164,26	3074,53
207500	3165,48	3076,97
208000	3168,53	3080,02
208500	3169,75	3080,02
209000	3170,97	3080,02
209500	3170,97	3078,80
210000	3171,58	3081,85
210500	3178,91	3083,07
211007	3179,52	3085,52
211503	3181,96	3085,52
212000	3181,96	3086,74
212500	3181,35	3086,74
213000	3181,35	3089,18
213500	3182,57	3089,79
214000	3189,89	3092,84
214500	3188,06	3092,84
215000	3190,50	3094,06
215500	3190,50	3095,28
216000	3190,50	3097,11
216500	3194,16	3095,28
217000	3193,55	3094,67
217503	3193,55	3095,28
218000	3193,55	3095,28
218500	3192,33	3095,28
219000	3192,94	3095,28
219500	3192,33	3094,67
220000	3191,72	3092,23
220500	3191,72	3092,23
221000	3191,11	3092,23
221500	3194,78	3091,62
222000	3190,50	3091,62
222500	3189,28	3090,40
223000	3189,28	3090,40
223500	3191,11	3091,62
224000	3191,11	3091,62
224500	3191,11	3085,52
225000	3191,72	3085,52
225504	3190,50	3087,35
226004	3190,50	3083,07
226500	3190,50	3083,07
227000	3189,28	3083,07
227500	3196,00	3091,62
228000	3203,93	3096,50
228500	3196,61	3092,23
229000	3188,06	3075,14
229500	3188,06	3075,14
230000	3186,23	3073,31
230501	3181,96	3070,26
231007	3181,96	3068,42
231500	3183,79	3067,20
232005	3183,79	3067,20
232500	3180,13	3059,88
233000	3178,29	3059,88
233500	3176,46	3058,66
234000	3179,52	3057,44
234500	3179,52	3053,78
235000	3175,24	3053,16
235500	3170,97	3044,62
236000	3167,31	3046,45
236500	3174,63	3047,06
237000	3174,63	3048,28
237500	3170,36	3044,62
238000	3170,36	3040,96
238500	3164,87	3039,13
239001	3167,92	3038,52
239500	3166,70	3033,02
240004	3165,48	3033,02
240500	3165,48	3036,07
241000	3161,81	3033,02
241500	3162,42	3030,58
242000	3161,81	3030,58
242501	3159,98	3028,75
243000	3158,76	3028,75
243500	3160,59	3025,09
244005	3160,59	3025,09
244500	3160,59	3020,20
245000	3159,98	3020,20
245500	3160,59	3020,20
246000	3160,59	3017,15
246500	3158,15	3021,42
247000	3158,15	3019,59
247500	3154,49	3015,93
248004	3154,49	3015,93
248500	3155,71	3012,27
249000	3152,66	3011,05
249500	3149,00	3009,22
250000	3149,00	3008,61
250500	3150,83	3004,94
251000	3153,27	3004,94
251500	3150,83	3008,00
252000	3149,61	3006,17
252500	3147,78	3000,06
253000	3150,22	3000,06
253500	3150,22	2999,45
254000	3149,61	2993,96
254500	3147,78	2993,35
255000	3149,61	2994,57
255500	3149,61	2995,18
256000	3142,28	2993,96
256500	3142,28	2993,35
257000	3146,55	2993,35
257500	3147,78	2990,29
258000	3143,50	2986,63
258500	3142,89	2983,58
259000	3142,28	2983,58
259500	3135,57	2984,19
260000	3135,57	2981,14
260500	3135,57	2981,14
261000	3139,84	2978,70
261500	3136,18	2975,04
262000	3133,74	2974,42
262500	3133,74	2973,81
263000	3136,79	2973,81
263500	3136,18	2973,20
264000	3135,57	2971,98
264500	3130,07	2967,71
265000	3130,07	2967,10
265500	3134,35	2967,10
266000	3134,35	2964,05
266500	3133,74	2959,78
267000	3133,13	2961,00
267500	3131,29	2959,78
268000	3128,24	2959,78
268500	3128,24	2959,78
269000	3132,52	2959,17
269500	3132,52	2957,94
270001	3123,36	2953,67
270500	3122,75	2953,67
271000	3122,75	2954,89
271500	3130,68	2954,89
272000	3126,41	2954,28
272500	3126,41	2953,67
273000	3128,85	2954,28
273500	3128,85	2954,89
274001	3128,24	2952,45
274500	3128,24	2952,45
275000	3131,91	2952,45
275500	3131,91	2951,84
276000	3128,85	2949,40
276500	3124,58	2949,40
277000	3124,58	2945,13
277500	3125,19	2945,13
278000	3125,19	2945,74
278500	3130,07	2942,68
279000	3128,85	2942,68
279504	3122,14	2943,29
280000	3122,14	2942,68
280500	3129,46	2940,85
281000	3127,63	2941,46
281500	3127,63	2942,07
282000	3124,58	2942,07
282500	3123,97	2942,07
283000	3125,19	2940,85
283500	3127,63	2940,24
284000	3123,97	2937,80
284500	3123,97	2935,97
285000	3127,02	2937,80
285502	3128,85	2936,58
286000	3127,02	2936,58
286500	3122,75	2935,97
287000	3123,36	2932,92
287500	3127,02	2928,65
288002	3125,19	2931,09
288500	3127,02	2929,26
289000	3123,97	2929,26
289506	3122,14	2932,92
290000	3125,19	2931,70
290500	3125,19	2929,26
291000	3120,31	2930,48
291500	3125,19	2930,48
292000	3125,19	2930,48
292500	3123,97	2929,26
293000	3121,53	2929,26
293500	3120,31	2929,26
294000	3121,53	2928,65
294500	3121,53	2924,98
295000	3121,53	2924,37
295500	3127,02	2924,37
296000	3127,02	2924,98
296500	3127,02	2924,98
297000	3130,68	2918,88
297500	3123,97	2918,88
298000	3120,92	2921,32
298500	3124,58	2920,10
299000	3125,19	2918,88
299500	3120,31	2920,71
300000	3117,87	2920,71
300500	3119,70	2918,27
301000	3123,36	2918,27
301500	3123,36	2918,88
302000	3122,75	2918,88
302500	3120,92	2918,88
303004	3116,65	2918,27
303500	3121,53	2918,27
304000	3126,41	2917,05
304500	3127,63	2918,27
305000	3122,75	2917,05
305500	3122,75	2917,05
306000	3129,46	2918,27
306500	3125,80	2918,27
307000	3125,80	2916,44
307500	3124,58	2915,83
308000	3122,14	2914,61
308500	3122,14	2912,17
309000	3125,80	2912,17
309500	3123,97	2912,78
310000	3123,36	2911,55
310500	3119,70	2910,94
311000	3119,09	2906,06
311500	3119,70	2908,50
312000	3120,31	2909,11
312500	3120,31	2909,11
313000	3119,70	2906,67
313500	3127,02	2906,67
314000	3128,24	2909,11
314500	3128,24	2907,89
315000	3128,24	2907,89
315503	3129,46	2907,89
316000	3125,80	2904,23
316500	3123,97	2903,62
317000	3125,19	2903,62
317502	3127,02	2904,23
318000	3130,68	2907,28
318500	3130,68	2909,11
319000	3130,68	2909,72
319500	3130,07	2907,89
320000	3130,07	2907,28
320500	3130,07	2910,33
321000	3131,29	2910,33
321500	3131,91	2909,11
322000	3133,13	2906,67
322500	3134,96	2910,33
323000	3133,74	2913,39
323500	3133,74	2913,39
324000	3136,79	2909,72
324500	3134,35	2908,50
325000	3134,35	2910,33
325500	3136,18	2910,94
326000	3138,62	2910,94
326500	3144,11	2915,22
327000	3144,11	2915,83
327500	3138,01	2917,05
328000	3139,23	2917,05
328500	3139,23	2916,44
329000	3142,28	2915,83
329500	3142,28	2914,61
330000	3136,79	2909,72
330500	3138,01	2909,72
331000	3139,84	2908,50
331500	3139,84	2915,22
332000	3139,84	2918,88
332500	3142,28	2920,71
333000	3139,84	2920,71
333500	3135,57	2920,10
334000	3135,57	2918,88
334500	3140,45	2915,83
335000	3142,89	2921,93
335500	3145,94	2920,10
336000	3145,94	2917,05
336500	3142,89	2917,05
337000	3144,11	2920,71
337500	3146,55	2918,88
338000	3146,55	2918,88
338500	3141,67	2921,32
339000	3145,94	2920,10
339500	3149,61	2920,10
340000	3148,39	2921,32
340500	3148,39	2921,32
341000	3147,16	2920,10
341500	3147,16	2920,10
342000	3147,16	2921,32
342500	3146,55	2917,66
343001	3146,55	2917,05
343500	3147,78	2914,00
344000	3146,55	2915,83
344500	3145,33	2915,83
345000	3143,50	2912,78
345500	3143,50	2912,78
346000	3144,72	2912,78
346500	3142,89	2912,78
347000	3142,89	2910,94
347500	3147,16	2909,11
348000	3144,11	2911,55
348500	3142,28	2907,28
349000	3142,28	2906,67
349500	3142,89	2903,62
350000	3142,89	2903,01
350500	3139,84	2903,01
351000	3139,23	2904,84
351500	3139,23	2899,96
352000	3145,94	2903,01
352500	3142,89	2904,84
353001	3140,45	2905,45
353500	3136,79	2903,62
354000	3139,23	2901,79
354500	3136,18	2898,74
355000	3135,57	2898,74
355500	3137,40	2896,91
356008	3137,40	2895,07
356500	3137,40	2896,91
357000	3140,45	2899,96
357503	3136,79	2899,96
358000	3144,11	2897,52
358500	3144,72	2896,91
359000	3139,23	2893,24
359500	3139,23	2896,91
360000	3137,40	2896,91
360500	3138,01	2895,68
361000	3142,28	2894,46
361500	3142,28	2892,63
362000	3138,01	2893,85
362500	3142,28	2897,52
363000	3142,28	2899,35
363502	3143,50	2899,35
364000	3141,67	2895,68
364500	3141,67	2893,24
365000	3141,67	2892,63
365500	3141,67	2893,24
366000	3144,11	2897,52
366500	3144,11	2895,68
367000	3144,11	2895,07
367500	3145,33	2896,29
368000	3142,28	2896,91
368500	3142,28	2895,68
369000	3142,28	2892,63
369500	3139,84	2895,07
370000	3138,01	2895,07
370500	3138,01	2891,41
371001	3144,11	2890,19
371500	3142,89	2890,80
372000	3145,33	2891,41
372500	3148,39	2893,24
373000	3145,33	2893,85
373500	3139,84	2890,19
374000	3144,11	2890,19
374500	3145,94	2891,41
375000	3145,94	2891,41
375500	3142,28	2893,24
376000	3145,94	2893,24
376505	3147,16	2895,68
377000	3147,16	2895,68
377500	3146,55	2895,07
378000	3146,55	2895,07
378500	3149,00	2895,68
379000	3148,39	2895,68
379500	3148,39	2895,07
380000	3148,39	2893,24
380500	3145,94	2893,24
381000	3144,72	2895,68
381500	3150,22	2895,68
382000	3151,44	2898,13
382500	3155,71	2901,18
383000	3153,27	2901,18
383500	3152,66	2899,96
384000	3149,61	2899,35
384500	3148,39	2899,35
385000	3150,22	2896,29
385500	3153,88	2896,29
386000	3157,54	2900,57
386500	3158,15	2900,57
387000	3157,54	2901,18
387500	3153,88	2902,40
388000	3154,49	2902,40
388500	3161,81	2896,29
389000	3161,81	2896,29
389500	3151,44	2896,29
390000	3154,49	2896,91
390500	3153,27	2897,52
391000	3153,27	2899,35
391501	3155,10	2897,52
392000	3152,66	2896,91
392500	3152,66	2898,13
393000	3158,15	2899,96
393500	3157,54	2902,40
394000	3157,54	2902,40
394500	3159,98	2897,52
395000	3157,54	2895,07
395500	3155,71	2899,35
396000	3155,71	2903,01
396500	3157,54	2899,35
397000	3155,10	2899,35
397500	3155,10	2899,96
398000	3159,98	2901,18
398500	3158,76	2900,57
399000	3160,59	2899,96
399500	3160,59	2901,18
400000	3161,20	2896,91
400500	3161,20	2896,91
401000	3163,03	2898,74
401500	3159,98	2895,07
402000	3158,76	2895,07
402500	3156,93	2897,52
403000	3153,27	2899,96
403500	3158,76	2899,96
404000	3158,76	2901,79
404506	3163,65	2901,79
405000	3163,65	2903,62
405500	3163,65	2903,62
406000	3165,48	2903,62
406500	3166,70	2904,23
407000	3166,70	2907,28
407500	3166,70	2907,89
408000	3169,14	2908,50
408500	3171,58	2908,50
409000	3181,96	2921,93
409500	3169,75	2916,44
410000	3169,75	2916,44
410500	3161,81	2910,33
411000	3159,98	2902,40
411500	3158,15	2900,57
412000	3156,93	2899,35
412500	3152,66	2897,52
413000	3148,39	2895,07
413500	3154,49	2900,57
414000	3155,71	2900,57
414500	3150,83	2893,85
415000	3150,83	2895,07
415500	3155,10	2890,19
416000	3150,22	2887,14
416500	3150,22	2887,14
417000	3149,00	2884,70
417500	3149,00	2884,70
418000	3150,83	2884,70
418500	3180,74	2914,61
419000	3174,63	2912,17
419500	3169,75	2884,09
420000	3150,22	2873,71
420500	3150,22	2870,66
421000	3149,61	2870,66
421500	3148,39	2860,28
422000	3148,39	2859,67
422500	3145,94	2852,35
423000	3145,94	2849,91
423500	3150,22	2845,02
424000	3150,22	2843,80
424500	3144,11	2843,80
425000	3146,55	2839,53
425500	3149,61	2838,31
426000	3152,05	2834,04
426500	3152,05	2833,42
427000	3151,44	2833,42
427500	3147,78	2827,32
428000	3147,78	2829,76
428500	3152,05	2829,76
429000	3152,66	2829,76
429500	3153,27	2823,66
430000	3155,10	2822,44
430500	3157,54	2824,27
431000	3157,54	2825,49
431500	3159,37	2824,27
432000	3165,48	2817,55
432503	3165,48	2821,83
433000	3161,81	2818,78
433500	3162,42	2816,94
434000	3165,48	2816,94
434500	3165,48	2815,72
435000	3164,26	2815,72
435502	3172,80	2814,50
436000	3172,80	2814,50
436500	3169,14	2811,45
437000	3169,14	2812,06
437502	3177,07	2810,84
438000	3177,07	2810,84
438500	3180,13	2813,28
439000	3177,68	2813,28
439500	3177,68	2813,89
440000	3181,35	2810,23
440502	3181,35	2809,62
441000	3186,84	2808,40
441500	3186,84	2810,84
442003	3186,84	2810,84
442500	3189,28	2812,06
443000	3194,78	2814,50
443500	3196,61	2815,11
444000	3197,83	2815,11
444500	3199,05	2820,00
445000	3201,49	2820,61
445500	3206,37	2817,55
446000	3208,20	2823,66
446500	3208,81	2824,27
447002	3211,87	2824,27
447500	3211,87	2825,49
448000	3214,31	2823,05
448500	3216,14	2823,05
449000	3216,14	2822,44
449500	3221,63	2823,66
450000	3226,52	2824,88
450500	3221,02	2825,49
451000	3221,02	2825,49
451500	3221,63	2826,10
452000	3231,40	2828,54
452500	3232,62	2828,54
453000	3234,45	2825,49
453501	3234,45	2828,54
454000	3236,28	2828,54
454506	3236,28	2830,37
455000	3236,28	2825,49
455500	3240,55	2828,54
456000	3245,44	2828,54
456500	3245,44	2828,54
457000	3246,66	2828,54
457500	3249,10	2826,71
458000	3252,15	2826,71
458500	3250,32	2826,71
459000	3251,54	2826,71
459500	3251,54	2826,10
460000	3256,42	2826,10
460500	3257,03	2827,32
461000	3257,03	2829,15
461500	3259,48	2829,15
462000	3261,92	2829,15
462500	3261,92	2830,98
463000	3267,41	2830,37
463500	3270,46	2827,93
464000	3269,24	2827,93
464500	3268,63	2828,54
465000	3268,63	2828,54
465500	3271,68	2832,81
466000	3277,79	2829,15
466500	3277,79	2829,15
467005	3278,40	2832,81
467500	3281,45	2827,93
468000	3282,67	2827,32
468500	3282,67	2827,32
469000	3282,67	2829,76
469500	3282,67	2829,76
470000	3286,94	2827,93
470500	3288,77	2827,32
471000	3288,77	2827,32
471500	3286,94	2826,10
472000	3286,33	2824,27
472500	3286,33	2824,27
473000	3290,00	2826,71
473500	3286,94	2822,44
474011	3289,39	2824,88
474500	3289,39	2824,88
475000	3287,55	2823,66
475500	3297,32	2823,66
476000	3297,93	2823,05
476500	3302,20	2823,05
477000	3302,20	2823,05
477500	3293,05	2821,83
478000	3300,37	2821,83
478500	3300,37	2819,39
479000	3300,37	2819,39
479500	3299,15	2819,39
480000	3303,42	2821,83
480500	3303,42	2823,66
481000	3300,37	2823,66
481500	3300,37	2820,61
482000	3305,87	2818,78
482500	3306,48	2820,00
483000	3308,92	2821,22
483500	3308,92	2819,39
484000	3304,65	2819,39
484500	3305,26	2816,33
485000	3305,87	2816,33
485500	3307,70	2818,17
486000	3308,31	2821,83
486500	3311,36	2820,61
487000	3313,19	2819,39
487500	3315,63	2819,39
488000	3314,41	2820,00
488500	3311,97	2818,17
489000	3311,36	2818,17
489500	3311,36	2818,17
490000	3310,75	2819,39
490500	3316,85	2819,39
491000	3316,85	2818,17
491500	3316,24	2812,06
492000	3316,24	2812,06
492500	3318,68	2817,55
493000	3318,68	2815,72
493500	3319,90	2810,23
494000	3323,57	2818,17
494500	3323,57	2818,17
495000	3318,07	2813,28
495500	3318,07	2810,23
496000	3319,90	2810,23
496500	3323,57	2813,89
497000	3322,96	2813,89
497500	3324,79	2811,45
498000	3326,01	2810,23
498500	3326,01	2816,94
499000	3326,01	2816,94
499500	3326,01	2813,89
500000	3328,45	2811,45
500500	3331,50	2812,67
501000	3331,50	2812,06
501500	3326,01	2810,84
502000	3327,23	2809,62
502500	3330,28	2807,79
503000	3334,55	2807,79
503500	3327,23	2810,84
504000	3327,23	2809,62
504500	3330,89	2805,96
505000	3325,40	2805,96
505500	3322,35	2806,57
506000	3326,01	2805,96
506500	3326,62	2801,68
507004	3329,06	2801,07
507500	3329,06	2801,68
508000	3324,79	2801,68
508500	3327,23	2799,85
509002	3329,67	2804,74
509501	3331,50	2805,35
510000	3334,55	2805,35
510500	3334,55	2802,30
511000	3334,55	2799,85
511500	3331,50	2799,24
512000	3334,55	2799,24
512500	3340,05	2798,63
513000	3340,05	2798,63
513500	3341,27	2799,24
514000	3341,27	2803,52
514500	3341,88	2802,91
515000	3341,27	2803,52
515500	3341,27	2807,79
516000	3341,88	2807,79
516500	3338,22	2807,79
517000	3338,22	2809,01
517501	3343,71	2807,18
518000	3344,32	2805,35
518500	3343,71	2805,96
519000	3343,71	2809,01
519500	3344,32	2809,01
520000	3348,59	2808,40
520500	3349,20	2807,18
521000	3349,81	2808,40
521500	3349,81	2808,40
522000	3350,42	2806,57
522500	3350,42	2804,13
523000	3349,81	2804,13
523501	3353,48	2800,46
524000	3354,70	2800,46
524500	3355,31	2804,13
525001	3355,31	2804,13
525500	3352,87	2801,07
526000	3350,42	2800,46
526500	3348,59	2798,63
527000	3351,03	2794,36
527500	3352,87	2801,07
528000	3353,48	2799,85
528500	3353,48	2799,85
529000	3350,42	2793,75
529500	3352,26	2793,75
530000	3352,87	2793,75
530500	3354,70	2799,24
531003	3357,75	2799,24
531500	3354,70	2799,24
532000	3354,70	2800,46
532500	3354,09	2798,63
533000	3351,65	2795,58
533500	3351,65	2794,97
534000	3354,09	2794,97
534500	3356,53	2794,97
535000	3354,70	2792,53
535500	3352,87	2792,53
536000	3349,20	2794,36
536500	3349,20	2791,31
537000	3353,48	2791,31
537500	3353,48	2795,58
538000	3354,09	2791,92
538500	3354,09	2791,92
539000	3354,09	2789,48
539500	3351,65	2789,48
540000	3351,65	2787,04
540500	3355,92	2785,81
541000	3355,92	2785,81
541500	3359,58	2785,20
542000	3355,92	2785,20
542500	3352,87	2783,37
543000	3352,87	2788,26
543500	3357,75	2788,26
544000	3354,09	2788,26
544500	3357,14	2787,65
545000	3358,36	2788,26
545500	3347,98	2788,26
546000	3347,98	2787,65
546500	3359,58	2787,65
547000	3359,58	2787,65
547500	3359,58	2787,65
548000	3359,58	2786,43
548500	3359,58	2786,43
549000	3361,41	2784,59
549500	3362,02	2783,98
550000	3360,80	2785,81
550500	3360,19	2791,31
551000	3358,97	2791,31
551500	3358,97	2786,43
552000	3363,24	2785,81
552500	3364,46	2785,81
553000	3368,13	2785,81
553500	3368,13	2783,37
554001	3365,07	2783,98
554501	3363,85	2787,04
555000	3363,85	2783,98
555500	3366,29	2783,37
556000	3366,29	2786,43
556505	3368,13	2786,43
557000	3368,13	2787,04
557500	3369,35	2787,04
558000	3368,13	2786,43
558500	3368,13	2786,43
559000	3366,29	2786,43
559500	3377,28	2787,65
560000	3377,28	2787,65
560500	3373,01	2787,65
561000	3369,35	2786,43
561500	3369,35	2786,43
562000	3368,74	2786,43
562500	3369,96	2787,65
563000	3372,40	2790,09
563500	3373,01	2790,09
564000	3373,01	2788,87
564500	3374,23	2785,20
565000	3374,84	2784,59
565500	3368,13	2783,37
566000	3368,13	2786,43
566500	3374,23	2787,04
567000	3371,79	2784,59
567500	3374,84	2784,59
568000	3376,06	2783,98
568500	3376,06	2787,04
569000	3378,50	2783,98
569500	3377,28	2782,76
570000	3371,79	2782,76
570500	3376,67	2782,76
571000	3378,50	2780,93
571500	3376,67	2783,98
572000	3373,62	2783,98
572500	3371,79	2781,54
573000	3371,79	2782,76
573500	3376,06	2782,76
574000	3376,67	2784,59
574500	3376,06	2782,76
575000	3376,06	2782,76
575500	3379,72	2780,93
576000	3375,45	2780,93
576500	3372,40	2779,10
577000	3377,89	2778,49
577500	3377,89	2780,32
578000	3377,89	2782,76
578500	3376,67	2780,32
579000	3376,67	2780,32
579500	3373,62	2779,10
580000	3376,06	2779,10
580500	3376,06	2779,10
581000	3371,79	2778,49
581500	3372,40	2776,66
582000	3373,62	2777,27
582500	3377,89	2777,27
583000	3380,33	2777,27
583500	3380,33	2779,71
584000	3381,55	2777,88
584500	3381,55	2777,88
585000	3379,72	2777,88
585500	3378,50	2773,61
586000	3377,89	2774,22
586500	3379,72	2779,71
587000	3379,72	2780,32
587500	3378,50	2780,32
588000	3384,00	2776,05
588500	3384,00	2777,27
589000	3378,50	2779,71
589502	3378,50	2779,71
590000	3377,28	2782,76
590500	3381,55	2782,76
591000	3381,55	2780,32
591500	3376,67	2776,05
592000	3377,89	2776,05
592500	3382,77	2776,05
593000	3382,77	2775,44
593500	3382,16	2775,44
594000	3382,16	2777,88
594500	3378,50	2776,05
595000	3380,94	2779,71
595500	3381,55	2782,76
596000	3381,55	2777,27
596500	3381,55	2777,27
597000	3385,83	2777,88
597500	3385,83	2777,88
598000	3386,44	2777,88
598500	3382,16	2778,49
599000	3382,16	2778,49
599500	3389,49	2778,49
600000	3389,49	2778,49
600500	3384,61	2779,10
601000	3382,16	2776,05
601500	3384,61	2777,27
602000	3382,77	2776,05
602500	3382,77	2776,05
603000	3382,77	2774,83
603500	3384,61	2774,83
604004	3379,72	2777,27
604503	3379,72	2774,22
605000	3381,55	2774,83
605502	3381,55	2772,39
606000	3379,72	2772,39
606502	3387,66	2774,22
607000	3387,66	2774,22
607500	3382,16	2777,27
608000	3383,39	2777,27
608500	3385,83	2776,66
609000	3386,44	2780,32
609500	3386,44	2780,32
610000	3384,00	2774,22
610500	3384,61	2775,44
611000	3387,05	2780,32
611500	3379,72	2780,32
612002	3379,72	2778,49
612500	3383,39	2776,05
613000	3383,39	2776,66
613500	3390,10	2782,15
614000	3390,10	2782,15
614502	3389,49	2780,93
615000	3389,49	2783,37
615500	3389,49	2783,37
616006	3393,76	2778,49
616500	3394,98	2778,49
617000	3394,98	2785,20
617500	3391,93	2785,20
618000	3392,54	2785,81
618500	3394,37	2787,04
619000	3395,59	2787,04
619500	3394,98	2785,20
620000	3394,98	2785,20
620500	3398,65	2785,81
621000	3396,81	2786,43
621500	3399,26	2790,09
622000	3399,87	2790,70
622500	3399,87	2792,53
623000	3397,42	2792,53
623500	3402,31	2792,53
624000	3402,92	2793,14
624500	3404,14	2793,14
625000	3402,92	2791,31
625500	3404,75	2794,97
626000	3404,75	2794,97
626501	3401,09	2790,70
627000	3399,87	2790,70
627500	3406,58	2791,92
628000	3408,41	2793,14
628500	3409,63	2792,53
629000	3408,41	2796,19
629500	3406,58	2796,19
630000	3410,85	2795,58
630500	3412,07	2797,41
631000	3411,46	2796,80
631500	3407,80	2796,80
632000	3405,97	2795,58
632500	3405,97	2795,58
633000	3404,14	2795,58
633500	3407,19	2791,92
634000	3412,07	2792,53
634500	3412,07	2793,14
635000	3411,46	2798,63
635500	3409,63	2798,63
636000	3413,90	2793,75
636500	3413,90	2793,75
637000	3410,24	2798,02
637506	3410,24	2796,80
638000	3403,53	2796,80
638500	3402,92	2796,80
639000	3406,58	2796,19
639500	3410,24	2796,80
640002	3410,24	2798,02
640500	3405,36	2797,41
641000	3405,36	2797,41
641500	3409,63	2798,02
642000	3409,63	2798,02
642500	3409,63	2798,02
643000	3410,85	2801,07
643500	3411,46	2801,68
644000	3413,29	2803,52
644502	3413,29	2807,18
645000	3416,35	2803,52
645500	3416,35	2803,52
646000	3417,57	2801,68
646503	3415,13	2802,30
647000	3414,52	2804,74
647500	3412,68	2801,68
648000	3415,13	2801,68
648500	3409,02	2802,91
649000	3408,41	2802,91
649500	3408,41	2804,13
650000	3409,02	2802,91
650500	3409,02	2802,91
651000	3413,90	2803,52
651500	3412,68	2801,07
652003	3412,68	2801,07
652500	3413,29	2801,68
653000	3413,29	2803,52
653500	3413,90	2803,52
654000	3413,90	2803,52
654506	3415,74	2803,52
655000	3414,52	2803,52
655500	3411,46	2802,30
656000	3410,85	2803,52
656500	3410,85	2805,35
657000	3413,90	2805,35
657500	3413,90	2808,40
658000	3418,18	2806,57
658500	3417,57	2806,57
659000	3418,79	2805,96
659500	3413,90	2805,96
660000	3413,90	2805,35
660500	3413,90	2805,35
661000	3410,85	2800,46
661500	3415,13	2805,35
662000	3416,96	2805,35
662500	3415,13	2807,79
663000	3412,07	2807,79
663500	3419,40	2805,35
664000	3421,23	2806,57
664500	3418,18	2806,57
665000	3410,85	2804,74
665500	3412,68	2804,74
666000	3410,85	2805,96
666500	3407,80	2805,35
667000	3409,02	2804,74
667500	3409,02	2802,30
668000	3408,41	2802,30
668500	3406,58	2798,63
669000	3406,58	2800,46
669500	3409,63	2803,52
670000	3412,07	2801,07
670500	3408,41	2800,46
671000	3410,85	2800,46
671500	3410,85	2801,68
672000	3409,02	2799,24
672500	3409,02	2795,58
673000	3404,75	2799,24
673500	3405,36	2800,46
674000	3406,58	2802,91
674500	3409,02	2801,68
675000	3410,85	2801,68
675501	3411,46	2799,85
676000	3412,07	2799,85
676500	3412,07	2799,85
677000	3413,29	2804,13
677500	3413,90	2804,74
678000	3412,07	2804,13
678500	3412,07	2804,13
679000	3414,52	2805,35
679500	3414,52	2805,35
680000	3414,52	2802,30
680500	3415,74	2801,68
681000	3415,74	2801,68
681500	3407,80	2803,52
682000	3407,80	2804,13
682500	3406,58	2804,13
683000	3410,85	2805,35
683500	3410,85	2805,96
684000	3411,46	2805,35
684500	3411,46	2805,35
685000	3409,02	2802,91
685500	3409,02	2802,91
686000	3405,97	2802,91
686500	3404,75	2810,23
687000	3404,75	2809,01
687500	3410,85	2807,18
688000	3413,29	2806,57
688500	3413,90	2807,18
689006	3415,74	2809,01
689500	3413,29	2807,18
690000	3412,68	2814,50
690500	3414,52	2814,50
691000	3414,52	2809,62
691500	3414,52	2811,45
692000	3418,79	2815,72
692500	3418,79	2816,94
693000	3421,84	2816,94
693500	3420,62	2818,17
694000	3420,62	2818,17
694504	3423,67	2819,39
695000	3420,62	2819,39
695500	3420,01	2820,61
696000	3420,01	2820,61
696500	3420,01	2820,00
697000	3420,01	2821,83
697500	3421,23	2821,83
698000	3423,67	2818,78
698500	3424,89	2823,66
699000	3424,89	2823,66
699500	3424,89	2821,22
700000	3421,84	2821,22
700500	3420,01	2824,88
701000	3421,23	2824,88
701500	3428,55	2821,83
702000	3426,11	2824,27
702500	3423,06	2824,27
703000	3426,72	2824,27
703500	3426,72	2824,27
704000	3426,11	2825,49
704500	3426,11	2826,71
705000	3431,61	2825,49
705500	3431,61	2824,27
706000	3427,94	2824,88
706500	3427,94	2824,88
707000	3427,94	2824,27
707500	3433,44	2826,71
708000	3429,16	2828,54
708500	3428,55	2831,59
709000	3435,27	2829,76
709500	3432,83	2834,04
710000	3432,83	2835,87
710500	3438,93	2835,87
711000	3435,88	2835,26
711513	3434,66	2835,26
712000	3434,05	2834,65
712500	3432,22	2835,87
713000	3432,22	2837,70
713500	3434,05	2838,31
714000	3435,88	2839,53
714500	3437,10	2839,53
715000	3431,61	2839,53
715500	3437,10	2839,53
716000	3437,10	2840,14
716500	3440,15	2843,80
717000	3441,37	2845,02
717500	3441,37	2845,02
718000	3441,98	2846,24
718500	3441,98	2851,13
719000	3445,03	2849,91
719500	3446,87	2849,91
720000	3446,87	2851,74
720500	3437,71	2850,52
721000	3442,59	2850,52
721500	3442,59	2854,18
722000	3442,59	2855,40
722500	3442,59	2854,79
723000	3445,03	2853,57
723500	3450,53	2853,57
724000	3445,03	2855,40
724500	3445,03	2852,96
725003	3445,64	2852,35
725500	3445,64	2854,79
726000	3448,70	2854,79
726500	3449,31	2857,23
727000	3453,58	2857,84
727500	3451,75	2857,84
728000	3451,75	2856,62
728500	3445,64	2861,50
729000	3445,64	2861,50
729500	3449,92	2859,67
730000	3449,92	2858,45
730500	3449,92	2858,45
731000	3449,31	2857,23
731507	3448,09	2857,23
732000	3444,42	2857,23
732500	3444,42	2858,45
733000	3448,09	2855,40
733500	3448,09	2852,96
734000	3446,26	2852,96
734500	3448,09	2856,01
735000	3448,70	2856,62
735500	3449,31	2857,84
736000	3448,09	2857,84
736500	3448,09	2859,06
737000	3448,09	2858,45
737500	3452,97	2859,06
738000	3454,19	2860,28
738500	3452,97	2860,89
739002	3452,97	2860,89
739500	3451,14	2860,89
740000	3446,26	2867,61
740500	3448,09	2867,61
741002	3449,31	2867,61
741500	3448,70	2866,39
742000	3448,09	2865,17
742500	3446,26	2865,17
743000	3448,70	2869,44
743500	3479,22	2898,74
744000	3479,22	2898,74
744500	3457,24	2879,20
745000	3451,14	2867,61
745500	3450,53	2867,00
746000	3454,19	2865,17
746500	3455,41	2865,17
747000	3456,02	2868,83
747500	3452,36	2868,83
748000	3452,36	2868,83
748500	3453,58	2871,27
749000	3452,97	2867,61
749500	3448,09	2866,39
750000	3448,70	2866,39
750500	3449,31	2871,88
751000	3450,53	2871,88
751500	3450,53	2871,88
752000	3449,31	2872,49
752501	3449,92	2872,49
753000	3452,36	2874,93
753500	3452,97	2871,27
754000	3454,80	2873,71
754500	3454,80	2873,71
755000	3458,46	2873,71
755500	3458,46	2875,54
756000	3452,97	2872,49
756500	3450,53	2871,27
757000	3451,75	2871,27
757500	3456,02	2871,27
758000	3457,24	2874,93
758500	3448,70	2874,93
759000	3446,26	2869,44
759500	3443,81	2869,44
760000	3443,81	2873,71
760500	3444,42	2876,76
761000	3452,97	2876,76
761500	3455,41	2877,98
762000	3454,19	2880,42
762500	3454,19	2879,81
763000	3456,02	2879,81
763500	3461,51	2886,53
764000	3461,51	2886,53
764500	3459,68	2882,26
765000	3455,41	2884,70
765500	3455,41	2884,70
766000	3457,85	2883,48
766500	3462,74	2884,70
767000	3470,06	2887,14
767500	3470,06	2882,26
768000	3470,06	2879,20
768500	3467,62	2873,71
769000	3467,62	2873,71
769500	3479,83	2869,44
770000	3483,49	2868,83
770500	3485,93	2865,78
771000	3494,48	2865,78
771500	3502,41	2863,33
772000	3500,58	2853,57
772500	3500,58	2853,57
773000	3509,74	2852,35
773500	3515,23	2847,46
774000	3517,67	2844,41
774500	3531,71	2840,75
775000	3532,93	2836,48
775500	3532,93	2826,71
776000	3532,93	2826,71
776500	3545,14	2818,78
777000	3544,53	2815,11
777500	3552,46	2802,91
778000	3553,07	2798,63
778500	3564,67	2798,02
779000	3572,61	2788,26
779500	3573,22	2780,93
780000	3578,10	2777,88
780500	3593,36	2773,61
781000	3601,90	2763,84
781500	3603,13	2760,79
782000	3604,96	2757,74
782500	3617,16	2749,19
783000	3621,44	2748,58
783500	3637,92	2743,09
784000	3648,90	2743,09
784500	3675,15	2760,18
785000	3702,62	2782,15
785500	3725,81	2792,53
786000	3754,50	2798,02
786500	3754,50	2785,20
787000	3713,61	2726,00
787500	3705,67	2704,02
788000	3700,18	2690,59
788500	3707,50	2686,93
789000	3709,33	2677,78
789501	3733,14	2674,11
790000	3734,97	2671,06
790502	3752,67	2663,13
791000	3756,33	2660,07
791500	3763,66	2658,24
792000	3774,03	2652,14
792500	3781,36	2646,04
793000	3800,28	2642,98
793500	3800,89	2639,93
794000	3819,81	2632,61
794500	3826,53	2632,61
795000	3826,53	2628,33
795500	3839,96	2616,74
796000	3849,72	2616,74
796500	3864,98	2608,80
797000	3870,48	2607,58
797500	3890,62	2600,87
798000	3893,06	2595,98
798500	3895,50	2592,32
799000	3909,54	2580,11
799500	3918,70	2580,11
800000	3935,79	2576,45
800500	3935,79	2576,45
801000	3953,49	2560,58
801500	3955,32	2554,48
802000	3958,98	2553,87
802500	3968,75	2546,54
803000	3982,18	2544,71
803500	3989,50	2538,61
804000	3994,99	2536,17
804500	4005,37	2527,01
805000	4017,58	2522,74
805500	4026,12	2518,46
806000	4037,72	2511,75
806500	4037,72	2508,70
807000	4049,93	2502,59
807500	4049,93	2495,88
808000	4059,09	2486,11
808500	4065,80	2483,67
809000	4073,73	2479,40
809500	4084,72	2473,91
810000	4088,38	2473,30
810500	4095,10	2464,75
811000	4098,15	2461,09
811500	4110,36	2453,76
812000	4118,90	2451,32
812500	4120,73	2448,88
813000	4133,55	2444,00
813500	4134,77	2440,94
814000	4150,64	2434,84
814500	4150,64	2429,96
815000	4154,31	2423,24
815500	4157,36	2423,24
816000	4161,63	2422,63
816502	4172,62	2414,09
817000	4173,84	2413,48
817500	4183,60	2410,43
818000	4189,71	2406,15
818500	4191,54	2403,10
819000	4197,64	2400,66
819500	4203,75	2395,17
820000	4206,80	2389,06
820500	4210,46	2387,84
821000	4217,79	2383,57
821500	4219,01	2383,57
822000	4225,11	2381,13
822500	4227,55	2380,52
823000	4228,77	2375,02
823500	4237,93	2375,02
824000	4237,93	2369,53
824501	4238,54	2365,87
825000	4244,64	2362,82
825500	4247,09	2363,43
826000	4248,31	2364,04
826500	4258,68	2363,43
827000	4257,46	2359,76
827500	4257,46	2357,93
828000	4270,28	2356,71
828503	4270,28	2357,32
829000	4271,50	2357,32
829500	4278,83	2354,27
830001	4278,83	2350,61
830500	4276,99	2351,22
831000	4283,10	2351,83
831500	4283,10	2348,17
832000	4283,71	2344,50
832500	4290,42	2344,50
833000	4291,64	2345,72
833500	4292,25	2345,72
834000	4292,25	2336,57
834500	4292,86	2336,57
835000	4295,92	2331,07
835500	4292,25	2331,07
836000	4294,09	2331,69
836500	4297,14	2331,69
837000	4298,97	2331,69
837500	4309,35	2329,85
838000	4306,90	2328,63
838500	4303,85	2325,58
839000	4305,68	2325,58
839500	4305,68	2326,80
840000	4305,68	2326,80
840500	4305,68	2326,19
841000	4314,23	2323,75
841500	4320,33	2324,97
842000	4320,94	2324,97
842500	4315,45	2320,09
843000	4314,23	2320,09
843500	4313,01	2320,09
844000	4311,79	2318,26
844500	4316,06	2316,43
845000	4316,67	2312,15
845500	4313,62	2311,54
846007	4313,62	2313,37
846500	4319,72	2318,26
847000	4324,60	2314,59
847500	4330,10	2314,59
848000	4330,10	2313,98
848500	4325,83	2315,20
849000	4327,66	2316,43
849500	4332,54	2316,43
850000	4338,03	2314,59
850502	4336,81	2314,59
851001	4336,20	2317,65
851500	4335,59	2315,20
852000	4334,37	2315,20
852500	4333,15	2314,59
853000	4333,15	2314,59
853500	4338,03	2316,43
854000	4338,03	2317,04
854500	4337,42	2317,04
855000	4339,25	2312,76
855500	4343,53	2315,20
856000	4342,31	2311,54
856500	4342,31	2311,54
857000	4351,46	2315,82
857500	4350,24	2315,20
858000	4348,41	2315,20
858500	4348,41	2314,59
859000	4353,90	2312,15
859500	4358,79	2313,37
860000	4361,23	2314,59
860500	4361,23	2316,43
861000	4354,51	2317,65
861500	4355,73	2318,87
862000	4363,06	2320,09
862500	4366,11	2321,31
863000	4366,11	2316,43
863500	4366,11	2316,43
864000	4366,11	2316,43
864500	4372,22	2315,20
865000	4372,22	2317,65
865500	4375,27	2317,65
866000	4375,27	2317,04
866500	4369,16	2318,26
867000	4369,16	2319,48
867500	4370,99	2319,48
868000	4372,83	2319,48
868500	4375,88	2319,48
869000	4369,16	2320,09
869500	4369,16	2319,48
870000	4374,66	2316,43
870500	4375,88	2316,43
871000	4377,10	2319,48
871500	4381,37	2320,09
872001	4379,54	2319,48
872500	4386,25	2319,48
873000	4386,25	2320,09
873500	4380,76	2321,31
874000	4380,76	2321,31
874500	4392,36	2321,92
875000	4391,14	2325,58
875500	4390,53	2318,87
876000	4381,98	2317,04
876500	4381,98	2323,14
877000	4394,19	2321,92
877500	4396,02	2320,09
878000	4394,19	2320,09
878506	4395,41	2321,31
879000	4395,41	2321,31
879500	4392,36	2324,36
880000	4398,46	2324,36
880500	4397,85	2322,53
881000	4396,02	2321,92
881500	4393,58	2321,92
882000	4389,92	2320,70
882500	4389,31	2320,09
883015	4387,47	2321,92
883500	4391,14	2322,53
884000	4396,02	2324,97
884500	4396,63	2324,97
885000	4400,90	2322,53
885500	4397,24	2321,31
886000	4391,75	2321,31
886500	4396,63	2320,70
887000	4396,63	2316,43
887500	4396,02	2316,43
888000	4395,41	2317,65
888501	4394,80	2317,65
889000	4392,97	2318,26
889500	4392,97	2320,70
890000	4398,46	2320,09
890500	4396,02	2320,09
891002	4395,41	2321,31
891500	4395,41	2321,31
892000	4394,80	2323,75
892500	4402,12	2321,92
893000	4402,12	2321,92
893500	4400,29	2321,92
894000	4404,57	2321,92
894500	4404,57	2321,92
895000	4406,40	2322,53
895500	4406,40	2322,53
896000	4402,12	2326,19
896500	4405,18	2325,58
897000	4403,96	2322,53
897501	4399,07	2322,53
898000	4399,07	2322,53
898500	4399,68	2320,70
899000	4399,68	2324,36
899500	4405,79	2324,36
900000	4403,96	2321,92
900500	4403,96	2326,19
901001	4399,07	2326,19
901500	4396,63	2323,14
902000	4394,19	2321,92
902500	4401,51	2326,80
903000	4405,18	2324,36
903500	4405,18	2324,36
904005	4408,84	2324,36
904500	4408,84	2324,97
905000	4408,84	2324,97
905500	4413,72	2326,19
906000	4413,72	2326,19
906500	4416,77	2329,24
907000	4416,77	2328,63
907504	4417,38	2328,63
908000	4422,88	2330,46
908500	4422,88	2330,46
909000	4423,49	2329,85
909500	4423,49	2332,91
910000	4423,49	2334,13
910500	4424,10	2334,13
911000	4424,10	2331,07
911500	4420,44	2329,24
912000	4425,32	2329,24
912500	4424,10	2335,35
913002	4424,10	2331,69
913500	4424,10	2331,69
914000	4425,32	2337,18
914500	4426,54	2336,57
915000	4427,15	2334,13
915500	4423,49	2336,57
916000	4423,49	2338,40
916500	4426,54	2337,79
917000	4428,37	2337,18
917500	4430,81	2338,40
918004	4433,25	2340,84
918500	4436,92	2339,01
919000	4438,75	2339,01
919500	4437,53	2339,01
920000	4437,53	2339,62
920508	4445,46	2340,23
921000	4445,46	2340,23
921500	4443,02	2342,67
922000	4443,02	2343,89
922500	4447,90	2348,17
923000	4448,51	2348,78
923500	4448,51	2348,78
924000	4449,12	2352,44
924500	4447,90	2350,00
925000	4459,50	2353,66
925504	4460,72	2353,66
926000	4460,72	2357,32
926500	4459,50	2356,71
927000	4463,77	2356,71
927500	4465,60	2358,54
928000	4466,21	2356,71
928500	4468,05	2358,54
929000	4469,27	2365,26
929500	4469,27	2365,87
930000	4468,66	2364,65
930500	4470,49	2364,04
931000	4474,76	2364,04
931500	4472,32	2364,04
932002	4472,32	2365,26
932500	4473,54	2365,26
933000	4475,98	2365,26
933500	4479,03	2367,70
934000	4482,70	2370,14
934500	4480,86	2366,48
935000	4480,86	2366,48
935500	4480,86	2367,09
936000	4480,25	2367,09
936500	4480,25	2367,09
937000	4481,47	2369,53
937500	4481,47	2370,75
938000	4488,19	2373,80
938500	4490,02	2373,80
939000	4493,07	2376,85
939500	4495,51	2375,63
940000	4495,51	2375,63
940500	4490,02	2377,46
941000	4495,51	2375,02
941501	4494,90	2375,02
942000	4494,90	2375,63
942500	4494,90	2376,24
943000	4498,57	2378,07
943500	4498,57	2376,85
944000	4498,57	2379,91
944500	4500,40	2379,91
945001	4497,34	2381,74
945512	4497,34	2382,96
946002	4497,34	2382,35
946500	4504,06	2381,13
947000	4504,06	2380,52
947500	4500,40	2378,69
948003	4500,40	2378,69
948500	4499,18	2376,85
949000	4499,18	2379,30
949500	4503,45	2382,35
950000	4501,62	2381,74
950500	4501,62	2381,74
951003	4510,16	2382,96
