# Supplementary material for: Fourth-Generation Epac-Based FRET Sensors for cAMP Feature Exceptional Brightness, Photostability and Dynamic Range: Characterization of Dedicated Sensors for FLIM, for Ratiometry and with High Affinity
Source: PLoS One. 2015 Apr 14;10(4):e0122513. doi: 10.1371/journal.pone.0122513 (PMC4397040; doi:10.1371/journal.pone.0122513)
Supplement: S1 Data — (ZIP) [file pone.0122513.s001.zip › Raw/Ratio/H187 Fig 1F.txt]

Time	CFP	YFP	Ratio
Seconds	mV	mV
0	3029,97	3003,11	0,991
1	3009,62	3010,03	1,000
2	2992,74	3015,93	1,008
3	2975,65	3015,93	1,014
4	2977,88	3005,35	1,009
5	2989,07	3015,32	1,009
6	2997,82	3028,14	1,010
7	3001,89	3015,93	1,005
8	3001,28	3015,73	1,005
9	3005,96	3015,73	1,003
10	2989,07	3020,20	1,010
11	2987,24	3017,56	1,010
12	2990,29	3007,59	1,006
13	2999,04	3005,96	1,002
14	2968,93	3007,59	1,013
15	3018,37	3011,86	0,998
16	3001,49	3013,08	1,004
17	3010,74	3014,10	1,001
18	3005,55	3008,81	1,001
19	3000,06	3013,08	1,004
20	3022,65	3010,03	0,996
21	3029,97	3008,40	0,993
22	2994,57	3015,52	1,007
23	3014,51	3024,88	1,003
24	3017,76	3012,27	0,998
25	3009,22	3005,96	0,999
26	2989,48	3006,78	1,006
27	2992,74	3012,07	1,006
28	2997,21	3021,02	1,008
29	3011,05	3018,58	1,003
30	3007,79	3010,64	1,001
31	2993,96	3001,28	1,002
32	3021,83	3004,54	0,994
33	3003,11	3014,51	1,004
34	2979,51	3016,74	1,012
35	3015,12	3007,39	0,997
36	2997,82	3016,95	1,006
37	2987,24	3006,78	1,007
38	2994,77	3011,25	1,006
39	2997,01	3001,28	1,001
40	2993,55	3005,35	1,004
41	3010,23	3008,81	1,000
42	3010,84	3012,27	1,000
43	3003,72	3014,91	1,004
44	3034,24	3008,61	0,992
45	3008,20	3011,66	1,001
46	2994,57	3014,91	1,007
47	2986,43	3003,93	1,006
48	2993,55	3009,22	1,005
49	3000,67	3012,47	1,004
50	2995,79	3003,52	1,003
51	3009,83	3000,67	0,997
52	3010,23	3014,30	1,001
53	3003,52	3011,46	1,003
54	3006,57	3009,42	1,001
55	3022,04	3011,86	0,997
56	2991,31	3007,59	1,005
57	3002,50	3005,15	1,001
58	3001,28	3015,32	1,005
59	2985,62	3018,78	1,011
60	3007,79	3002,71	0,998
61	3002,30	2999,45	0,999
62	3008,40	3010,84	1,001
63	3021,02	3009,83	0,996
64	3005,86	3004,33	0,999
65	3011,86	3004,74	0,998
66	3010,23	3018,98	1,003
67	3000,06	3006,98	1,002
68	3009,01	3018,98	1,003
69	3017,76	3009,22	0,997
70	3010,64	3013,49	1,001
71	3015,32	3014,10	1,000
72	3037,29	3014,10	0,992
73	3034,65	3031,80	0,999
74	3054,18	3119,09	1,021
75	3018,17	3044,62	1,009
76	3024,27	3036,48	1,004
77	3042,38	3035,26	0,998
78	3041,57	3039,74	0,999
79	3035,67	3037,50	1,001
80	3013,69	3043,81	1,010
81	3022,04	3035,06	1,004
82	3034,65	3042,99	1,003
83	3052,35	3066,19	1,005
84	3073,31	3071,68	0,999
85	3143,81	3041,26	0,967
86	3283,69	2964,46	0,903
87	3435,68	2917,46	0,849
88	3550,63	2852,96	0,804
89	3656,23	2821,22	0,772
90	3758,37	2791,31	0,743
91	3853,18	2758,14	0,716
92	3907,40	2732,10	0,699
93	3932,33	2719,89	0,692
94	4007,20	2699,95	0,674
95	4022,06	2679,61	0,666
96	4057,46	2665,36	0,657
97	4087,98	2655,39	0,650
98	4123,79	2637,29	0,640
99	4136,60	2627,42	0,635
100	4139,05	2612,46	0,631
101	4154,92	2595,78	0,625
102	4160,82	2607,99	0,627
103	4179,13	2602,29	0,623
104	4152,07	2599,65	0,626
105	4178,31	2598,02	0,622
106	4189,10	2600,26	0,621
107	4140,27	2596,80	0,627
108	4145,35	2604,73	0,628
109	4141,49	2607,58	0,630
110	4124,19	2608,80	0,633
111	4125,41	2603,31	0,631
112	4129,28	2607,58	0,631
113	4116,06	2611,24	0,634
114	4084,32	2620,60	0,642
115	4100,80	2611,45	0,637
116	4116,26	2613,07	0,635
117	4083,50	2616,33	0,641
118	4074,35	2631,18	0,646
119	4061,53	2635,05	0,649
120	4068,24	2627,93	0,646
121	4075,16	2622,84	0,644
122	4056,85	2630,17	0,648
123	4031,41	2639,32	0,655
124	4012,70	2645,63	0,659
125	4010,46	2644,61	0,659
126	4012,70	2651,83	0,661
127	3996,83	2644,20	0,662
128	3986,04	2657,23	0,667
129	3992,76	2657,43	0,666
130	4001,71	2661,30	0,665
131	3981,77	2654,58	0,667
132	3968,44	2666,18	0,672
133	3956,74	2666,18	0,674
134	3945,76	2673,71	0,678
135	3955,32	2664,55	0,674
136	3964,48	2677,17	0,675
137	3938,23	2679,40	0,680
138	3946,77	2676,35	0,678
139	3933,04	2678,39	0,681
140	3929,68	2679,61	0,682
141	3925,61	2675,94	0,682
142	3940,47	2675,54	0,679
143	3924,60	2668,42	0,680
144	3910,35	2673,30	0,684
145	3927,85	2677,78	0,682
146	3939,45	2675,94	0,679
147	3948,40	2683,68	0,680
148	3941,89	2684,69	0,681
149	3910,56	2686,32	0,687
150	3942,50	2684,69	0,681
151	3946,57	2682,46	0,680
152	3956,34	2690,39	0,680
153	3940,06	2691,20	0,683
154	3960,41	2686,93	0,678
155	3943,52	2694,87	0,683
156	3938,43	2693,04	0,684
157	3934,36	2697,31	0,686
158	3954,51	2685,30	0,679
159	3952,06	2689,37	0,680
160	3968,14	2688,15	0,677
161	3939,86	2686,12	0,682
162	3912,80	2687,14	0,687
163	3949,42	2681,23	0,679
164	3951,66	2675,54	0,677
165	3929,28	2676,15	0,681
166	3948,40	2685,91	0,680
167	3948,61	2682,05	0,679
168	3954,91	2685,91	0,679
169	3940,87	2685,91	0,682
170	3973,22	2688,76	0,677
171	3974,24	2687,14	0,676
172	3952,27	2692,22	0,681
173	3950,03	2687,54	0,680
174	3963,86	2689,98	0,679
175	3948,81	2688,36	0,681
176	3941,89	2686,32	0,681
177	3981,36	2686,32	0,675
178	3944,94	2688,76	0,682
179	3919,71	2693,24	0,687
180	3968,14	2694,56	0,679
181	3939,45	2689,17	0,683
182	3926,02	2685,10	0,684
183	3952,67	2675,13	0,677
184	3941,89	2675,33	0,679
185	3944,13	2692,22	0,683
186	3943,93	2675,33	0,678
187	3961,42	2684,49	0,678
188	3955,93	2681,44	0,678
189	3942,30	2677,98	0,679
190	3939,45	2670,04	0,678
191	3936,19	2674,11	0,679
192	3931,72	2682,05	0,682
193	3943,93	2674,72	0,678
194	3944,94	2675,64	0,678
195	3943,72	2673,10	0,678
196	3935,79	2684,90	0,682
197	3947,99	2677,98	0,678
198	3917,68	2669,23	0,681
199	3938,64	2677,98	0,680
200	3930,09	2682,86	0,683
201	3921,75	2665,26	0,680
202	3902,83	2666,99	0,683
203	3907,30	2666,99	0,683
204	3917,27	2675,13	0,683
205	3913,61	2680,62	0,685
206	3905,47	2677,37	0,686
207	3938,23	2675,54	0,679
208	3946,77	2681,44	0,679
209	3930,29	2672,89	0,680
210	3936,60	2675,94	0,680
211	3917,07	2673,71	0,683
212	3890,21	2677,57	0,688
213	3909,95	2674,72	0,684
214	3902,83	2674,11	0,685
215	3911,98	2674,93	0,684
216	3917,07	2674,93	0,683
217	3908,93	2681,84	0,686
218	3909,34	2683,47	0,686
219	3907,10	2684,49	0,687
220	3935,38	2695,88	0,685
221	3902,83	2684,19	0,688
222	3913,61	2686,52	0,686
223	3914,83	2677,78	0,684
224	3920,12	2678,18	0,683
225	3915,24	2674,93	0,683
226	3933,35	2685,10	0,683
227	3937,01	2713,38	0,689
228	3932,12	2691,81	0,685
229	3942,70	2690,39	0,682
230	3939,04	2692,63	0,684
231	3923,58	2678,39	0,683
232	3915,24	2672,69	0,683
233	3924,19	2680,83	0,683
234	3938,03	2683,27	0,681
235	3937,62	2684,18	0,682
236	3923,38	2692,22	0,686
237	3898,96	2704,43	0,694
238	3999,67	2750,21	0,688
239	4155,32	2890,60	0,696
240	4353,90	3027,53	0,695
241	4498,16	3082,26	0,685
242	4531,22	3102,00	0,685
243	4604,57	3113,19	0,676
244	4596,02	3121,53	0,679
245	4621,25	3137,40	0,679
246	4577,31	3145,74	0,687
247	4568,35	3148,59	0,689
248	4564,89	3156,73	0,692
249	4562,96	3160,90	0,693
250	4561,64	3170,36	0,695
251	4533,56	3175,04	0,700
252	4529,08	3172,60	0,700
253	4552,08	3172,80	0,697
254	4552,89	3178,70	0,698
255	4546,48	3173,11	0,698
256	4534,78	3180,13	0,701
257	4536,41	3164,46	0,698
258	4558,38	3169,34	0,695
259	4580,56	3169,34	0,692
260	4588,09	3163,85	0,690
261	4584,02	3161,00	0,690
262	4589,51	3162,12	0,689
263	4558,59	3153,07	0,692
264	4602,54	3127,43	0,680
265	4567,95	3134,75	0,686
266	4593,18	3134,55	0,682
267	4632,44	3128,45	0,675
268	4614,13	3110,74	0,674
269	4609,66	3104,44	0,673
270	4630,61	3096,30	0,669
271	4642,41	3091,62	0,666
272	4683,11	3108,51	0,664
273	4663,78	3083,07	0,661
274	4693,89	3093,25	0,659
275	4711,90	3081,85	0,654
276	4714,44	3073,31	0,652
277	4709,15	3059,68	0,650
278	4719,93	3013,90	0,639
279	4743,74	2941,06	0,620
280	4801,12	2833,42	0,590
281	4943,54	2714,60	0,549
282	5055,85	2624,67	0,519
283	5110,18	2546,95	0,498
284	5165,72	2498,32	0,484
285	5194,82	2457,63	0,473
286	5211,50	2417,75	0,464
287	5241,00	2401,88	0,458
288	5269,08	2386,01	0,453
289	5279,56	2401,88	0,455
290	5339,48	2487,33	0,466
291	5346,40	2488,96	0,466
292	5374,68	2478,99	0,461
293	5394,62	2474,52	0,459
294	5404,18	2462,92	0,456
295	5449,55	2470,45	0,453
296	5449,86	2458,95	0,451
297	5464,40	2463,73	0,451
298	5462,17	2460,07	0,450
299	5469,29	2451,73	0,448
300	5483,73	2442,98	0,445
301	5471,12	2410,83	0,441
302	5422,49	2313,58	0,427
303	5462,37	2306,96	0,422
304	5462,78	2306,25	0,422
305	5447,72	2301,78	0,423
306	5464,81	2297,71	0,420
307	5435,31	2298,72	0,423
308	5447,72	2297,30	0,422
309	5469,49	2294,45	0,420
310	5491,67	2285,60	0,416
311	5491,26	2279,80	0,415
312	5483,12	2287,13	0,417
313	5491,87	2280,21	0,415
314	5509,78	2282,65	0,414
315	5497,77	2284,07	0,415
316	5501,13	2277,36	0,414
317	5478,85	2274,51	0,415
318	5510,39	2272,27	0,412
319	5483,12	2266,37	0,413
320	5488,21	2256,00	0,411
321	5486,99	2259,25	0,412
322	5480,68	2255,39	0,412
323	5484,95	2258,44	0,412
324	5497,77	2263,32	0,412
325	5506,32	2262,30	0,411
326	5515,47	2259,05	0,410
327	5524,43	2262,30	0,410
328	5518,93	2253,35	0,408
329	5501,23	2249,49	0,409
330	5521,58	2249,89	0,407
331	5522,39	2241,55	0,406
332	5476,82	2233,01	0,408
333	5484,75	2248,27	0,410
334	5515,68	2248,67	0,408
335	5528,29	2246,84	0,406
336	5514,66	2247,45	0,408
337	5492,89	2244,09	0,409
338	5486,58	2239,31	0,408
339	5511,40	2244,60	0,407
340	5523,00	2239,31	0,405
341	5520,97	2228,94	0,404
342	5521,98	2239,52	0,406
343	5512,62	2233,01	0,405
344	5475,19	2233,41	0,408
345	5501,23	2236,46	0,407
346	5512,01	2246,64	0,408
347	5520,15	2242,57	0,406
348	5505,71	2228,53	0,405
349	5517,92	2231,78	0,404
350	5527,27	2236,26	0,405
351	5537,45	2231,58	0,403
352	5499,40	2229,75	0,405
353	5502,45	2221,82	0,404
354	5535,01	2216,53	0,400
355	5534,80	2232,40	0,403
356	5511,81	2213,88	0,402
357	5502,66	2219,98	0,403
358	5512,01	2221,00	0,403
359	5520,15	2219,78	0,402
360	5541,72	2217,54	0,400
361	5506,32	2212,66	0,402
362	5528,49	2207,57	0,399
363	5519,54	2216,73	0,402
364	5535,62	2218,46	0,401
365	5537,45	2204,93	0,398
366	5541,11	2208,59	0,399
367	5518,53	2206,96	0,400
368	5522,59	2212,86	0,401
369	5542,33	2207,98	0,398
370	5490,04	2213,47	0,403
371	5505,40	2213,27	0,402
372	5532,97	2211,64	0,400
373	5519,14	2202,69	0,399
374	5539,89	2201,88	0,397
375	5507,54	2194,75	0,399
376	5505,91	2201,06	0,400
377	5522,19	2208,39	0,400
378	5526,77	2206,56	0,399
379	5508,96	2207,17	0,401
380	5524,43	2199,84	0,398
381	5525,44	2196,18	0,397
382	5552,10	2196,38	0,396
383	5492,08	2203,30	0,401
384	5510,90	2201,06	0,399
385	5511,81	2196,18	0,398
386	5516,29	2186,21	0,396
