# Supplementary material for: Fourth-Generation Epac-Based FRET Sensors for cAMP Feature Exceptional Brightness, Photostability and Dynamic Range: Characterization of Dedicated Sensors for FLIM, for Ratiometry and with High Affinity
Source: PLoS One. 2015 Apr 14;10(4):e0122513. doi: 10.1371/journal.pone.0122513 (PMC4397040; doi:10.1371/journal.pone.0122513)
Supplement: S1 Data — (ZIP) [file pone.0122513.s001.zip › Raw/Ratio/mCer3 versus mT2.xlsx]

## Sheet: mT2-E-cpVV
Time	CFP	YFP	Ratio		Time	CFP	YFP	Ratio		Time	CFP	YFP	Ratio		Time	CFP	YFP	Ratio
Seconds	mV	mV			Seconds	mV	mV			Seconds	mV	mV			Seconds	mV	mV
0	3038.52	3042.79	0.998597		0	3030.58	3031.8	0.999598		0	2988.46	3014.71	0.991293		0	3060.49	3046.45	1.00461
1	3038.52	3045.84	0.997597		1	3032.41	3033.02	0.999799		1	3006.17	3027.53	0.992945		1	3052.55	3049.5	1.001
2	3038.52	3040.35	0.999398		2	3029.97	3036.07	0.997991		2	3007.39	3026.31	0.993748		2	3060.49	3049.5	1.0036
3	3040.35	3042.79	0.999198		3	3029.97	3036.68	0.99779		3	2992.74	3015.32	0.992512		3	3059.27	3044.62	1.00481
4	3047.67	3049.5	0.9994		4	3033.02	3036.68	0.998795		4	3004.33	3019.59	0.994946		4	3057.44	3049.5	1.0026
5	3044.01	3047.67	0.998799		5	3029.97	3037.91	0.997386		5	3008.61	3025.09	0.994552		5	3054.39	3051.33	1.001
6	3042.79	3043.4	0.9998		6	3034.85	3038.52	0.998792		6	3003.72	3018.98	0.994945		6	3056.83	3052.55	1.0014
7	3042.79	3045.84	0.998999		7	3030.58	3040.96	0.996587		7	2994.57	3014.1	0.99352		7	3056.83	3051.94	1.0016
8	3042.18	3052.55	0.996603		8	3028.75	3033.63	0.998391		8	3001.28	3014.1	0.995747		8	3061.71	3053.16	1.0028
9	3040.35	3046.45	0.997998		9	3032.41	3033.63	0.999598		9	3003.11	3022.04	0.993736		9	3056.83	3053.16	1.0012
10	3042.79	3047.06	0.998599		10	3031.8	3033.63	0.999397		10	3010.44	3017.76	0.997574		10	3047.06	3049.5	0.9992
11	3037.91	3039.13	0.999599		11	3035.46	3039.13	0.998792		11	2996.4	3018.37	0.992721		11	3053.16	3051.33	1.0006
12	3038.52	3040.96	0.999198		12	3029.36	3041.57	0.995986		12	2997.01	3012.27	0.994934		12	3054.39	3057.44	0.999002
13	3032.41	3053.16	0.993204		13	3032.41	3037.29	0.998393		13	3004.33	3022.04	0.99414		13	3059.27	3053.16	1.002
14	3034.85	3048.89	0.995395		14	3031.8	3038.52	0.997788		14	3005.55	3019.59	0.99535		14	3048.28	3053.16	0.998402
15	3040.96	3053.16	0.996004		15	3033.02	3042.18	0.996989		15	3003.72	3015.32	0.996153		15	3058.05	3057.44	1.0002
16	3039.13	3058.05	0.993813		16	3030.58	3042.79	0.995987		16	3006.17	3021.42	0.994953		16	3055.61	3052.55	1.001
17	3041.57	3056.22	0.995206		17	3033.02	3039.13	0.99799		17	3017.76	3020.2	0.999192		17	3056.83	3055.61	1.0004
18	3041.57	3055.61	0.995405		18	3031.8	3040.96	0.996988		18	3017.76	3025.09	0.997577		18	3069.03	3058.05	1.00359
19	3040.35	3051.94	0.996202		19	3030.58	3041.57	0.996387		19	3009.22	3025.7	0.994553		19	3058.66	3061.1	0.999203
20	3050.72	3056.83	0.998001		20	3031.19	3044.01	0.995788		20	3008	3022.04	0.995354		20	3061.1	3054.39	1.0022
21	3039.13	3055	0.994805		21	3029.36	3044.62	0.994988		21	3005.55	3024.48	0.993741		21	3059.88	3059.88	1
22	3045.23	3058.66	0.995609		22	3028.14	3049.5	0.992996		22	3000.67	3023.26	0.992528		22	3072.09	3062.32	1.00319
23	3046.45	3065.98	0.99363		23	3031.8	3044.62	0.995789		23	3005.55	3014.1	0.997163		23	3062.32	3053.16	1.003
24	3052.55	3062.93	0.996611		24	3031.19	3044.62	0.995589		24	3003.72	3016.54	0.99575		24	3061.1	3058.05	1.001
25	3052.55	3072.7	0.993442		25	3033.02	3047.06	0.995392		25	3004.33	3015.93	0.996154		25	3069.03	3054.39	1.00479
26	3057.44	3076.97	0.993653		26	3031.19	3044.62	0.995589		26	3001.28	3029.36	0.990731		26	3055.61	3053.16	1.0008
27	3062.93	3080.63	0.994254		27	3026.31	3044.62	0.993986		27	3011.05	3026.31	0.994958		27	3055	3058.66	0.998803
28	3069.03	3076.97	0.99742		28	3030.58	3044.01	0.995588		28	3001.89	3017.15	0.994942		28	3057.44	3058.66	0.999601
29	3063.54	3084.91	0.993073		29	3026.92	3046.45	0.993589		29	3003.72	3022.65	0.993737		29	3050.11	3059.27	0.997006
30	3068.42	3090.4	0.992888		30	3030.58	3045.23	0.995189		30	3003.72	3027.53	0.992136		30	3071.48	3066.59	1.00159
31	3069.03	3084.91	0.994852		31	3031.19	3051.33	0.9934		31	3002.5	3011.66	0.996958		31	3058.66	3072.7	0.995431
32	3075.14	3092.23	0.994473		32	3037.91	3050.72	0.995801		32	2999.45	3024.48	0.991724		32	3063.54	3069.03	0.998211
33	3062.93	3092.23	0.990525		33	3034.24	3050.11	0.994797		33	3001.89	3022.04	0.993332		33	3071.48	3063.54	1.00259
34	3068.42	3091.62	0.992496		34	3032.41	3053.16	0.993204		34	3017.15	3024.48	0.997576		34	3070.87	3062.32	1.00279
35	3065.37	3094.06	0.990727		35	3040.35	3057.44	0.99441		35	3013.49	3016.54	0.998989		35	3064.15	3061.71	1.0008
36	3072.09	3097.11	0.991922		36	3037.29	3057.44	0.99341		36	3006.78	3031.19	0.991947		36	3063.54	3066.59	0.999005
37	3074.53	3098.33	0.992318		37	3036.68	3054.39	0.994202		37	3017.15	3023.26	0.997979		37	3069.03	3062.93	1.00199
38	3067.2	3100.78	0.98917		38	3040.96	3056.22	0.995007		38	3005.55	3017.76	0.995954		38	3072.7	3065.98	1.00219
39	3075.75	3098.33	0.992712		39	3040.35	3056.83	0.994609		39	2999.45	3020.2	0.99313		39	3071.48	3067.81	1.0012
40	3075.75	3102	0.991538		40	3042.79	3056.22	0.995606		40	3005.55	3020.81	0.994948		40	3080.02	3075.75	1.00139
41	3076.36	3102.61	0.991539		41	3036.68	3059.88	0.992418		41	3011.66	3026.92	0.994959		41	3064.15	3083.07	0.993863
42	3079.41	3108.71	0.990575		42	3044.01	3061.1	0.994417		42	3007.39	3028.75	0.992948		42	3064.15	3069.03	0.99841
43	3079.41	3112.37	0.98941		43	3037.29	3060.49	0.99242		43	3003.11	3033.02	0.990139		43	3071.48	3076.97	0.998216
44	3082.46	3111.15	0.990778		44	3037.29	3056.83	0.993608		44	3016.54	3035.46	0.993767		44	3069.65	3078.8	0.997028
45	3073.31	3109.32	0.988419		45	3042.18	3061.1	0.993819		45	3011.05	3023.87	0.99576		45	3070.87	3082.46	0.99624
46	3072.09	3109.32	0.988026		46	3037.91	3059.88	0.99282		46	3018.98	3023.26	0.998584		46	3067.81	3081.24	0.995641
47	3074.53	3115.42	0.986875		47	3034.85	3059.27	0.992018		47	3006.78	3026.31	0.993547		47	3074.53	3079.41	0.998415
48	3074.53	3109.93	0.988617		48	3040.96	3062.32	0.993025		48	3008	3029.36	0.992949		48	3072.7	3067.2	1.00179
49	3076.36	3109.32	0.9894		49	3039.13	3065.37	0.99144		49	3006.17	3025.09	0.993746		49	3081.85	3073.92	1.00258
50	3079.41	3110.54	0.989992		50	3041.57	3064.76	0.992433		50	3000.67	3038.52	0.987543		50	3076.36	3072.09	1.00139
51	3084.29	3112.98	0.990784		51	3043.4	3064.15	0.993228		51	3019.59	3045.23	0.99158		51	3067.2	3073.92	0.997814
52	3080.02	3107.49	0.99116		52	3043.4	3069.03	0.991649		52	3006.17	3034.85	0.99055		52	3073.31	3072.7	1.0002
53	3080.63	3112.37	0.989802		53	3043.4	3065.37	0.992833		53	3015.93	3040.96	0.991769		53	3071.48	3073.31	0.999405
54	3081.24	3111.76	0.990192		54	3044.62	3069.03	0.992046		54	3011.66	3028.14	0.994558		54	3073.31	3070.26	1.00099
55	3082.46	3109.32	0.991361		55	3044.01	3067.81	0.992242		55	3018.37	3028.14	0.996774		55	3076.36	3080.02	0.998812
56	3082.46	3113.59	0.990002		56	3043.4	3064.15	0.993228		56	3015.93	3024.48	0.997173		56	3078.19	3081.85	0.998812
57	3077.58	3108.1	0.99018		57	3040.96	3064.15	0.992432		57	3006.78	3028.14	0.992946		57	3070.87	3071.48	0.999801
58	3085.52	3116.65	0.990012		58	3042.79	3067.81	0.991844		58	3009.83	3022.65	0.995759		58	3069.03	3078.19	0.997024
59	3086.13	3117.26	0.990014		59	3045.23	3075.75	0.990077		59	3016.54	3020.2	0.998788		59	3073.92	3062.32	1.00379
60	3085.52	3117.26	0.989818		60	3044.01	3073.31	0.990466		60	3006.78	3020.2	0.995557		60	3064.76	3074.53	0.996822
61	3081.85	3119.7	0.987867		61	3046.45	3071.48	0.991851		61	3012.27	3027.53	0.99496		61	3073.92	3078.19	0.998613
62	3088.57	3114.2	0.99177		62	3045.23	3078.19	0.989292		62	3014.1	3022.04	0.997373		62	3069.03	3084.29	0.995052
63	3081.85	3115.42	0.989225		63	3048.28	3081.24	0.989303		63	3011.05	3031.8	0.993156		63	3073.31	3078.19	0.998415
64	3076.97	3116.65	0.987268		64	3048.89	3078.8	0.990285		64	3018.98	3035.46	0.994571		64	3062.32	3083.68	0.993073
65	3076.97	3116.03	0.987465		65	3044.62	3077.58	0.98929		65	3014.71	3038.52	0.992164		65	3078.8	3085.52	0.997822
66	3072.09	3117.26	0.98551		66	3044.01	3077.58	0.989092		66	3014.71	3025.09	0.996569		66	3073.92	3081.24	0.997624
67	3086.74	3112.98	0.991571		67	3045.84	3075.75	0.990276		67	3012.27	3031.19	0.993758		67	3076.36	3082.46	0.998021
68	3080.63	3117.26	0.988249		68	3048.89	3079.41	0.990089		68	3006.78	3027.53	0.993146		68	3085.52	3080.63	1.00159
69	3084.29	3112.98	0.990784		69	3044.62	3079.41	0.988702		69	3019.59	3035.46	0.994772		69	3077.58	3091.62	0.995459
70	3081.24	3112.98	0.989804		70	3051.33	3078.8	0.991078		70	3014.71	3045.23	0.989978		70	3077.58	3081.24	0.998812
71	3085.52	3115.42	0.990403		71	3053.16	3084.91	0.989708		71	3000.67	3045.23	0.985367		71	3081.85	3082.46	0.999802
72	3081.24	3114.81	0.989222		72	3051.33	3080.63	0.990489		72	3010.44	3033.02	0.992555		72	3079.41	3082.46	0.999011
73	3079.41	3120.92	0.986699		73	3049.5	3084.29	0.98872		73	3023.87	3029.36	0.998188		73	3083.07	3078.19	1.00159
74	3088.57	3119.7	0.990021		74	3054.39	3087.35	0.989324		74	3014.1	3032.41	0.993962		74	3078.19	3086.74	0.99723
75	3080.02	3112.37	0.989606		75	3056.22	3084.29	0.990899		75	3012.88	3033.63	0.99316		75	3080.02	3084.91	0.998415
76	3079.41	3113.59	0.989022		76	3051.33	3084.29	0.989314		76	3005.55	3035.46	0.990146		76	3081.85	3070.87	1.00358
77	3083.07	3117.26	0.989032		77	3049.5	3083.68	0.988916		77	3008	3036.07	0.990754		77	3075.75	3086.74	0.99644
78	3086.74	3115.42	0.990794		78	3053.78	3083.68	0.990304		78	3014.71	3026.31	0.996167		78	3081.24	3083.07	0.999406
79	3086.74	3112.98	0.991571		79	3045.23	3081.24	0.988313		79	3017.15	3026.31	0.996973		79	3077.58	3086.13	0.99723
80	3077.58	3110.54	0.989404		80	3047.06	3083.07	0.98832		80	3012.88	3033.02	0.99336		80	3087.35	3086.13	1.0004
81	3082.46	3109.32	0.991361		81	3050.72	3084.29	0.989116		81	3023.87	3043.4	0.993583		81	3080.63	3084.91	0.998613
82	3084.29	3114.2	0.990396		82	3053.16	3086.13	0.989317		82	3022.04	3037.91	0.994776		82	3078.19	3081.85	0.998812
83	3075.14	3111.15	0.988426		83	3050.11	3087.96	0.987743		83	3010.44	3030.58	0.993354		83	3078.8	3078.8	1
84	3081.85	3112.98	0.99		84	3048.89	3089.79	0.986763		84	3011.05	3045.23	0.988776		84	3078.8	3092.84	0.99546
85	3075.14	3114.81	0.987264		85	3050.72	3090.4	0.98716		85	3018.37	3045.84	0.990981		85	3086.74	3093.45	0.997831
86	3083.68	3113.59	0.990394		86	3050.72	3087.35	0.988135		86	3015.93	3039.74	0.992167		86	3085.52	3092.84	0.997633
87	3083.68	3113.59	0.990394		87	3055.61	3089.79	0.988938		87	3005.55	3043.4	0.987563		87	3080.63	3093.45	0.995856
88	3081.24	3111.15	0.990386		88	3053.78	3092.84	0.987371		88	3011.66	3033.02	0.992958		88	3084.29	3101.39	0.994486
89	3084.91	3108.1	0.992539		89	3053.16	3089.18	0.98834		89	3011.05	3034.24	0.992357		89	3081.24	3098.94	0.994288
90	3087.96	3125.19	0.988087		90	3051.33	3095.89	0.985607		90	3018.37	3039.74	0.99297		90	3092.84	3097.72	0.998425
91	3080.63	3122.75	0.986512		91	3057.44	3098.33	0.986803		91	3014.1	3035.46	0.992963		91	3087.96	3077.58	1.00337
92	3076.36	3118.48	0.986493		92	3052.55	3097.72	0.985418		92	3009.83	3037.91	0.990757		92	3096.5	3097.72	0.999606
93	3087.35	3117.26	0.990405		93	3058.66	3098.33	0.987196		93	3014.71	3039.13	0.991965		93	3083.07	3100.16	0.994487
94	3088.57	3116.65	0.99099		94	3057.44	3097.11	0.987191		94	3022.65	3038.52	0.994777		94	3087.35	3098.94	0.99626
95	3078.19	3109.93	0.989794		95	3055.61	3095.28	0.987184		95	3020.81	3033.02	0.995974		95	3091.62	3099.55	0.997442
96	3077.58	3114.81	0.988047		96	3055.61	3092.23	0.988157		96	3019.59	3044.62	0.991779		96	3104.44	3101.39	1.00098
97	3079.41	3111.76	0.989604		97	3057.44	3093.45	0.988359		97	3020.2	3038.52	0.993971		97	3097.11	3106.27	0.997051
98	3068.42	3111.15	0.986266		98	3055	3094.67	0.987181		98	3020.2	3045.23	0.991781		98	3097.11	3105.05	0.997443
99	3073.92	3108.71	0.988809		99	3052.55	3100.16	0.984643		99	3008	3037.29	0.990357		99	3096.5	3112.37	0.994901
100	3081.24	3110.54	0.99058		100	3061.71	3095.28	0.989154		100	3015.32	3041.57	0.99137		100	3105.66	3105.66	1
101	3075.14	3110.54	0.988619		101	3058.66	3095.89	0.987974		101	3012.88	3050.72	0.987596		101	3103.83	3109.93	0.998039
102	3078.19	3109.32	0.989988		102	3057.44	3096.5	0.987386		102	3017.15	3041.57	0.991971		102	3116.03	3147.16	0.990109
103	3078.19	3115.42	0.98805		103	3061.71	3100.16	0.987597		103	3022.04	3050.11	0.990797		103	3114.81	3158.15	0.986277
104	3086.13	3112.98	0.991375		104	3063.54	3098.33	0.988771		104	3006.78	3048.89	0.986188		104	3123.97	3174.02	0.984231
105	3087.96	3121.53	0.989246		105	3058.05	3104.44	0.985057		105	3014.1	3040.96	0.991167		105	3123.36	3177.07	0.983094
106	3082.46	3107.49	0.991945		106	3055	3102.61	0.984655		106	3023.87	3050.72	0.991199		106	3108.71	3156.93	0.984726
107	3083.68	3109.93	0.991559		107	3061.1	3102.61	0.986621		107	3022.04	3043.4	0.992982		107	3108.71	3153.27	0.985869
108	3076.36	3108.71	0.989594		108	3060.49	3103.83	0.986037		108	3009.83	3038.52	0.990558		108	3109.93	3145.94	0.988554
109	3077.58	3110.54	0.989404		109	3051.94	3102.61	0.983669		109	3009.83	3040.96	0.989763		109	3108.1	3149	0.987012
110	3070.26	3111.76	0.986663		110	3058.66	3100.16	0.986614		110	3018.37	3045.84	0.990981		110	3108.1	3142.28	0.989123
111	3076.36	3116.03	0.987269		111	3057.44	3100.16	0.98622		111	3015.32	3051.94	0.988001		111	3102	3145.94	0.986033
112	3067.81	3114.81	0.984911		112	3058.05	3100.78	0.98622		112	3017.76	3050.11	0.989394		112	3102.61	3137.4	0.988911
113	3070.87	3111.76	0.98686		113	3058.66	3106.27	0.984673		113	3015.93	3039.13	0.992366		113	3100.78	3144.11	0.986219
114	3080.63	3114.2	0.98922		114	3056.83	3106.88	0.983891		114	3019.59	3048.89	0.99039		114	3104.44	3134.96	0.990265
115	3072.7	3109.93	0.988029		115	3060.49	3105.66	0.985456		115	3028.75	3054.39	0.991606		115	3108.71	3131.29	0.992789
116	3074.53	3109.32	0.988811		116	3060.49	3109.93	0.984103		116	3017.15	3050.72	0.988996		116	3106.88	3120.92	0.995501
117	3069.65	3115.42	0.985309		117	3061.1	3105.66	0.985652		117	3018.37	3051.33	0.989198		117	3100.16	3112.98	0.995882
118	3074.53	3113.59	0.987455		118	3061.1	3105.05	0.985846		118	3016.54	3047.06	0.989984		118	3101.39	3106.88	0.998233
119	3073.92	3116.03	0.986486		119	3062.93	3105.05	0.986435		119	3032.41	3067.81	0.988461		119	3100.78	3095.28	1.00178
120	3073.31	3112.98	0.987257		120	3058.05	3108.71	0.983704		120	3014.71	3044.62	0.990176		120	3099.55	3091.01	1.00276
121	3073.31	3112.98	0.987257		121	3063.54	3110.54	0.98489		121	3026.92	3050.11	0.992397		121	3100.78	3091.62	1.00296
122	3078.8	3115.42	0.988246		122	3064.15	3109.93	0.985279		122	3015.93	3057.44	0.986423		122	3102	3091.01	1.00356
123	3073.92	3119.7	0.985326		123	3062.32	3110.54	0.984498		123	3028.14	3089.79	0.980047		123	3106.88	3084.29	1.00732
124	3074.53	3120.92	0.985136		124	3059.27	3109.93	0.98371		124	3034.85	3096.5	0.98009		124	3106.88	3077.58	1.00952
125	3077.58	3112.98	0.988628		125	3059.27	3106.88	0.984676		125	3037.29	3112.37	0.975877		125	3117.87	3079.41	1.01249
126	3077.58	3120.31	0.986306		126	3064.76	3107.49	0.986249		126	3042.79	3114.2	0.97707		126	3141.06	3077.58	1.02063
127	3068.42	3112.98	0.985686		127	3068.42	3109.93	0.986652		127	3039.74	3119.09	0.97456		127	3169.75	3069.03	1.03282
128	3072.7	3111.15	0.987641		128	3064.76	3114.2	0.984124		128	3041.57	3112.98	0.977061		128	3184.4	3075.75	1.03532
129	3078.19	3117.87	0.987273		129	3063.54	3106.88	0.98605		129	3042.79	3105.05	0.979949		129	3225.29	3062.32	1.05322
130	3074.53	3113.59	0.987455		130	3064.76	3106.88	0.986443		130	3047.06	3097.72	0.983646		130	3248.49	3059.88	1.06164
131	3078.8	3124.58	0.985348		131	3056.22	3105.05	0.984274		131	3033.02	3106.88	0.976227		131	3279.62	3062.93	1.07075
132	3081.24	3118.48	0.988058		132	3062.32	3105.05	0.986239		132	3037.91	3108.71	0.977225		132	3315.63	3047.67	1.08792
133	3074.53	3117.26	0.986292		133	3069.03	3136.79	0.978398		133	3045.23	3098.33	0.982862		133	3337.61	3033.63	1.1002
134	3071.48	3115.42	0.985896		134	3067.2	3183.79	0.96338		134	3034.85	3091.62	0.981637		134	3382.16	3036.68	1.11377
135	3077.58	3117.87	0.987078		135	3070.87	3201.49	0.9592		135	3051.94	3091.62	0.987165		135	3402.92	3017.15	1.12786
136	3072.7	3116.03	0.986094		136	3078.8	3207.59	0.959848		136	3053.78	3086.74	0.989322		136	3432.22	3001.28	1.14359
137	3082.46	3122.14	0.987291		137	3080.02	3208.2	0.960046		137	3061.71	3081.24	0.993662		137	3456.02	2997.62	1.15292
138	3076.97	3112.98	0.988432		138	3075.75	3208.2	0.958715		138	3062.93	3075.14	0.996029		138	3486.54	2989.68	1.16619
139	3087.35	3113.59	0.991572		139	3073.92	3202.1	0.95997		139	3071.48	3062.32	1.00299		139	3510.35	2979.92	1.178
140	3080.63	3120.31	0.987283		140	3076.36	3196	0.962566		140	3080.63	3047.67	1.01081		140	3541.48	2973.2	1.19113
141	3081.85	3116.65	0.988834		141	3075.14	3188.67	0.964396		141	3077.58	3050.11	1.00901		141	3564.67	2966.49	1.20165
142	3080.02	3118.48	0.987667		142	3076.97	3180.13	0.967561		142	3078.8	3036.07	1.01407		142	3598.24	2948.79	1.22024
143	3087.96	3119.7	0.989826		143	3076.97	3170.97	0.970356		143	3107.49	3034.24	1.02414		143	3644.63	2953.06	1.23419
144	3083.07	3120.92	0.987872		144	3076.97	3164.26	0.972414		144	3122.75	3027.53	1.03145		144	3652.57	2939.02	1.24279
145	3086.74	3128.85	0.986541		145	3084.91	3164.26	0.974923		145	3116.65	3020.81	1.03173		145	3694.07	2932.31	1.25978
146	3073.92	3114.81	0.986872		146	3083.07	3156.93	0.976604		146	3120.92	2990.29	1.04368		146	3703.84	2917.66	1.26946
147	3081.24	3111.76	0.990192		147	3081.85	3149	0.978676		147	3151.44	2984.19	1.05605		147	3738.02	2923.15	1.27876
148	3078.19	3117.87	0.987273		148	3097.11	3144.72	0.98486		148	3169.14	2970.76	1.06678		148	3768.54	2906.67	1.29651
149	3079.41	3112.98	0.989216		149	3091.62	3141.06	0.98426		149	3174.63	2951.84	1.07547		149	3803.94	2899.96	1.31172
150	3086.74	3119.7	0.989435		150	3100.16	3132.52	0.98967		150	3196	2933.53	1.08947		150	3830.19	2902.4	1.31966
151	3086.13	3116.65	0.990207		151	3104.44	3131.91	0.991229		151	3213.09	2921.93	1.09965		151	3849.11	2893.85	1.3301
152	3088.57	3122.75	0.989055		152	3104.44	3130.07	0.991812		152	3222.24	2912.78	1.10624		152	3864.98	2888.97	1.33784
153	3084.29	3122.75	0.987684		153	3108.71	3123.97	0.995115		153	3243.61	2896.91	1.11968		153	3879.02	2877.37	1.34811
154	3089.18	3128.85	0.987321		154	3114.2	3124.58	0.996678		154	3248.49	2894.46	1.12231		154	3902.22	2868.22	1.3605
155	3091.01	3126.41	0.988677		155	3111.15	3111.76	0.999804		155	3291.83	2868.83	1.14745		155	3915.03	2861.5	1.36817
156	3086.74	3120.31	0.989241		156	3111.15	3108.71	1.00078		156	3291.22	2867	1.14797		156	3911.37	2858.45	1.36835
157	3084.29	3123.36	0.987491		157	3112.98	3114.81	0.999412		157	3315.63	2841.97	1.16667		157	3927.85	2841.97	1.38209
158	3086.74	3131.29	0.985773		158	3122.75	3113.59	1.00294		158	3347.37	2821.22	1.1865		158	3933.35	2831.59	1.3891
159	3083.68	3119.09	0.988647		159	3123.97	3108.1	1.00511		159	3351.03	2816.94	1.1896		159	3929.68	2820.61	1.3932
160	3086.74	3127.02	0.987119		160	3127.63	3110.54	1.00549		160	3366.29	2804.13	1.20048		160	3947.38	2817.55	1.401
161	3091.62	3125.19	0.989258		161	3130.07	3100.16	1.00965		161	3406.58	2792.53	1.21989		161	3938.23	2798.02	1.40751
162	3095.28	3130.07	0.988885		162	3123.97	3102.61	1.00688		162	3420.62	2774.83	1.23273		162	3959.59	2790.09	1.41916
163	3084.29	3133.74	0.98422		163	3133.13	3102	1.01004		163	3452.36	2765.67	1.24829		163	3961.42	2780.93	1.42449
164	3091.62	3135.57	0.985983		164	3140.45	3100.16	1.013		164	3475.55	2735.76	1.27041		164	3959.59	2770.55	1.42917
165	3084.91	3142.89	0.981552		165	3145.33	3091.62	1.01737		165	3493.26	2732.1	1.2786		165	3960.2	2770.55	1.42939
166	3102	3136.79	0.988909		166	3146.55	3089.79	1.01837		166	3510.96	2712.57	1.29433		166	3966.31	2757.74	1.43825
167	3087.35	3131.91	0.985772		167	3144.11	3087.35	1.01838		167	3537.2	2707.07	1.30665		167	3969.36	2747.36	1.44479
168	3092.84	3131.29	0.987721		168	3150.22	3086.13	1.02077		168	3550.02	2683.27	1.32302		168	3980.96	2742.48	1.45159
169	3097.72	3136.18	0.987737		169	3155.71	3076.97	1.02559		169	3572.61	2670.45	1.33783		169	3984.01	2740.04	1.454
170	3089.79	3131.91	0.986551		170	3167.92	3076.97	1.02956		170	3600.07	2652.14	1.35742		170	3987.06	2726.61	1.46228
171	3089.79	3130.07	0.987131		171	3161.81	3077.58	1.02737		171	3613.5	2639.32	1.3691		171	3984.01	2727.22	1.46083
172	3086.13	3123.97	0.987887		172	3176.46	3079.41	1.03152		172	3633.64	2622.84	1.38538		172	3991.33	2710.13	1.47274
173	3088.57	3130.07	0.986742		173	3186.84	3079.41	1.03489		173	3656.84	2612.46	1.39977		173	3981.57	2705.24	1.4718
174	3088.57	3133.74	0.985586		174	3180.74	3076.97	1.03372		174	3672.1	2600.26	1.4122		174	3986.45	2693.04	1.48028
175	3087.96	3133.13	0.985583		175	3197.83	3073.31	1.04052		175	3710.55	2578.28	1.43916		175	3987.67	2690.59	1.48208
176	3084.29	3133.13	0.984412		176	3197.83	3065.37	1.04321		176	3718.49	2577.06	1.44292		176	4002.32	2688.76	1.48854
177	3091.62	3133.74	0.986559		177	3196.61	3067.2	1.04219		177	3732.53	2561.19	1.45734		177	3987.67	2681.44	1.48714
178	3091.62	3132.52	0.986943		178	3206.37	3062.93	1.04683		178	3766.71	2547.76	1.47844		178	3989.5	2671.67	1.49326
179	3093.45	3133.13	0.987335		179	3206.37	3062.93	1.04683		179	3760	2535.56	1.48291		179	3992.55	2670.45	1.49509
180	3090.4	3139.23	0.984445		180	3218.58	3051.94	1.0546		180	3786.24	2522.13	1.50121		180	3974.85	2658.24	1.49529
181	3092.84	3129.46	0.988298		181	3222.24	3046.45	1.0577		181	3803.94	2520.91	1.50896		181	3977.9	2644.81	1.50404
182	3097.11	3130.07	0.98947		182	3229.57	3052.55	1.05799		182	3830.8	2506.26	1.52849		182	3979.74	2647.87	1.503
183	3091.62	3125.19	0.989258		183	3234.45	3050.72	1.06023		183	3843.62	2500.15	1.53736		183	3994.38	2642.98	1.51132
184	3090.4	3133.74	0.98617		184	3245.44	3041.57	1.06703		184	3850.94	2487.94	1.54784		184	3988.89	2636.27	1.51308
185	3083.07	3133.74	0.983831		185	3246.05	3038.52	1.0683		185	3860.71	2475.74	1.55942		185	3980.96	2636.27	1.51007
186	3081.85	3136.18	0.982676		186	3249.1	3035.46	1.07038		186	3868.64	2470.24	1.5661		186	3982.18	2623.45	1.51792
187	3101.39	3135.57	0.989099		187	3263.14	3036.68	1.07457		187	3877.19	2449.49	1.58286		187	3973.63	2624.06	1.51431
188	3084.29	3142.28	0.981545		188	3269.24	3030.58	1.07875		188	3890.01	2453.15	1.58572		188	3980.96	2614.3	1.52276
189	3085.52	3136.18	0.983847		189	3271.07	3025.7	1.0811		189	3910.76	2438.5	1.60376		189	3987.06	2613.68	1.52546
190	3093.45	3134.96	0.986759		190	3283.89	3022.04	1.08665		190	3909.54	2436.06	1.60486		190	3979.74	2606.36	1.52693
191	3094.06	3147.16	0.983128		191	3287.55	3016.54	1.08984		191	3921.14	2431.79	1.61245		191	3983.4	2613.68	1.52406
192	3095.28	3138.01	0.986383		192	3293.05	3011.66	1.09343		192	3938.23	2431.18	1.61988		192	3988.89	2605.14	1.53116
193	3094.67	3139.23	0.985805		193	3302.81	3001.89	1.10024		193	3951.05	2425.69	1.62884		193	3977.9	2600.26	1.52981
194	3097.72	3147.78	0.984097		194	3302.81	3000.67	1.10069		194	3952.88	2416.53	1.63577		194	3985.84	2595.37	1.53575
195	3085.52	3152.66	0.978704		195	3314.41	2997.62	1.10568		195	3960.81	2414.7	1.64029		195	3986.45	2587.44	1.54069
196	3084.29	3142.89	0.981355		196	3324.18	2988.46	1.11234		196	3984.62	2405.54	1.65643		196	3979.12	2589.27	1.53677
197	3088.57	3138.01	0.984245		197	3332.72	2986.02	1.11611		197	3985.23	2398.83	1.66132		197	3981.57	2575.84	1.54574
198	3088.57	3138.01	0.984245		198	3345.54	2984.19	1.12109		198	4009.03	2397	1.67252		198	3991.94	2575.84	1.54976
199	3097.11	3141.67	0.985816		199	3358.36	2982.97	1.12584		199	3999.88	2390.28	1.67339		199	3990.11	2577.06	1.54832
200	3089.79	3142.28	0.983296		200	3367.52	2976.26	1.13146		200	4009.64	2389.06	1.67833		200	3973.02	2566.69	1.54792
201	3100.16	3149	0.98449		201	3374.23	2965.27	1.13792		201	4031.01	2388.45	1.68771		201	3985.23	2568.52	1.55157
202	3094.67	3142.28	0.984849		202	3384.61	2962.83	1.14236		202	4016.36	2377.46	1.68935		202	3980.35	2566.07	1.55115
203	3092.23	3149.61	0.981782		203	3395.59	2953.67	1.14962		203	4034.67	2372.58	1.70054		203	3980.35	2563.63	1.55262
204	3098.33	3151.44	0.983147		204	3408.41	2951.23	1.15491		204	4023.07	2367.09	1.69958		204	3975.46	2563.02	1.55108
205	3092.23	3147.78	0.982353		205	3420.01	2945.74	1.161		205	4029.18	2350.61	1.7141		205	3974.85	2552.65	1.55715
206	3094.67	3149	0.982747		206	3424.28	2939.63	1.16487		206	4037.11	2361.59	1.70949		206	3985.84	2548.37	1.56407
207	3094.67	3160.59	0.979143		207	3429.16	2939.63	1.16653		207	4040.16	2345.11	1.7228		207	3976.68	2546.54	1.5616
208	3111.76	3164.26	0.983408		208	3441.37	2925.59	1.1763		208	4055.42	2346.95	1.72795		208	3976.07	2539.83	1.56549
209	3098.33	3167.31	0.978221		209	3456.63	2919.49	1.18398		209	4057.25	2352.44	1.7247		209	3976.07	2538	1.56662
210	3105.66	3204.54	0.969144		210	3463.96	2910.33	1.19023		210	4059.7	2348.78	1.72843		210	3979.12	2534.94	1.56971
211	3109.32	3245.44	0.958058		211	3479.83	2902.4	1.19895		211	4067.02	2345.11	1.73426		211	3979.12	2531.28	1.57198
212	3111.15	3231.4	0.962787		212	3494.48	2898.13	1.20577		212	4061.53	2336.57	1.73824		212	3979.12	2530.67	1.57236
213	3112.37	3231.4	0.963165		213	3506.07	2890.8	1.21284		213	4068.85	2336.57	1.74138		213	3988.89	2537.39	1.57204
214	3106.27	3230.79	0.961458		214	3512.79	2886.53	1.21696		214	4079.23	2337.18	1.74536		214	3969.97	2527.62	1.57064
215	3105.66	3224.68	0.963091		215	3515.23	2877.98	1.22142		215	4076.18	2334.74	1.74588		215	3971.8	2527.62	1.57136
216	3106.88	3223.46	0.963834		216	3532.93	2870.66	1.2307		216	4081.06	2331.07	1.75072		216	3978.51	2529.45	1.57288
217	3106.27	3213.7	0.966571		217	3552.46	2863.94	1.24041		217	4082.89	2324.97	1.7561		217	3978.51	2519.07	1.57936
218	3117.87	3211.26	0.970918		218	3563.45	2855.4	1.24797		218	4084.72	2326.8	1.75551		218	3973.63	2520.3	1.57665
219	3120.31	3203.93	0.973901		219	3575.05	2849.29	1.25472		219	4094.49	2332.91	1.7551		219	3973.63	2522.13	1.57551
220	3121.53	3196.61	0.976513		220	3590.31	2843.8	1.2625		220	4084.72	2328.02	1.75459		220	3990.72	2517.85	1.58497
221	3135.57	3198.44	0.980344		221	3600.07	2837.7	1.26866		221	4096.32	2329.85	1.75819		221	3987.06	2511.14	1.58775
222	3142.89	3196	0.983382		222	3626.32	2829.15	1.28177		222	4099.37	2319.48	1.76737		222	3985.84	2512.36	1.58649
223	3149	3195.39	0.985482		223	3635.48	2820	1.28918		223	4107.31	2313.98	1.775		223	3990.11	2506.87	1.59167
224	3143.5	3189.28	0.985646		224	3648.29	2812.06	1.29737		224	4110.97	2314.59	1.77611		224	3979.74	2500.76	1.59141
225	3150.83	3176.46	0.991931		225	3660.5	2809.01	1.30313		225	4114.02	2321.92	1.77182		225	3975.46	2501.37	1.58931
226	3163.65	3174.02	0.996733		226	3681.87	2801.68	1.31417		226	4121.35	2310.32	1.78389		226	3976.07	2498.93	1.59111
227	3163.03	3172.8	0.996921		227	3694.68	2790.09	1.32422		227	4116.46	2310.32	1.78177		227	3974.85	2497.1	1.59179
228	3185.01	3169.75	1.00481		228	3708.72	2784.59	1.33187		228	4129.28	2307.27	1.78968		228	3974.24	2497.71	1.59115
229	3194.78	3163.03	1.01004		229	3725.2	2773.61	1.34309		229	4134.16	2316.43	1.78471		229	3979.74	2486.72	1.6004
230	3196	3161.81	1.01081		230	3737.41	2765.06	1.35166		230	4148.2	2312.76	1.79361		230	3983.4	2487.33	1.60148
231	3210.65	3155.1	1.01761		231	3745.96	2755.3	1.35955		231	4152.48	2319.48	1.79026		231	3974.85	2489.78	1.59647
232	3210.65	3141.06	1.02215		232	3770.98	2744.92	1.3738		232	4142.1	2313.98	1.79003		232	3974.24	2486.11	1.59858
233	3212.48	3131.29	1.02593		233	3787.46	2737.59	1.3835		233	4132.94	2317.04	1.78372		233	3974.24	2486.11	1.59858
234	3231.4	3130.07	1.03237		234	3793.57	2727.83	1.39069		234	4134.77	2307.88	1.79159		234	3979.74	2488.56	1.59921
235	3244.22	3112.37	1.04236		235	3802.72	2717.45	1.39937		235	4146.37	2316.43	1.78998		235	3981.57	2486.11	1.60153
236	3245.44	3106.27	1.0448		236	3827.75	2704.02	1.41558		236	4148.2	2305.44	1.79931		236	3979.12	2482.45	1.6029
237	3258.26	3103.83	1.04975		237	3847.28	2704.63	1.42248		237	4165.29	2299.95	1.81104		237	3977.9	2481.23	1.6032
238	3287.55	3090.4	1.06379		238	3867.42	2688.15	1.43869		238	4142.1	2292.01	1.80719		238	3976.07	2472.69	1.60799
239	3297.32	3084.91	1.06885		239	3883.9	2687.54	1.44515		239	4158.58	2306.66	1.80286		239	3973.02	2472.69	1.60676
240	3304.03	3071.48	1.07571		240	3902.22	2675.94	1.45826		240	4159.19	2301.17	1.80742		240	3977.9	2470.24	1.61033
241	3312.58	3069.03	1.07936		241	3917.48	2668.62	1.46798		241	4158.58	2303.61	1.80524		241	3979.12	2478.18	1.60566
242	3332.11	3061.71	1.08832		242	3928.46	2663.13	1.47513		242	4148.2	2294.45	1.80793		242	3973.02	2469.63	1.60875
243	3351.03	3044.62	1.10064		243	3946.16	2655.19	1.48621		243	4145.76	2292.01	1.80879		243	3984.62	2467.19	1.61504
244	3351.03	3049.5	1.09888		244	3962.64	2644.2	1.49862		244	4154.31	2292.01	1.81252		244	3994.38	2464.14	1.621
245	3380.33	3045.84	1.10982		245	3979.74	2640.54	1.50717		245	4163.46	2285.91	1.82136		245	3985.84	2471.46	1.61275
246	3394.98	3032.41	1.11956		246	3995.61	2632.61	1.51774		246	4153.09	2291.4	1.81247		246	3984.62	2473.3	1.61105
247	3411.46	3021.42	1.12909		247	4012.09	2622.23	1.53003		247	4161.02	2287.13	1.81932		247	3984.62	2467.8	1.61464
248	3425.5	3014.1	1.13649		248	4024.9	2617.96	1.53742		248	4151.25	2282.24	1.81894		248	3994.99	2459.26	1.62447
249	3448.09	3007.39	1.14654		249	4032.23	2604.53	1.54816		249	4163.46	2274.92	1.83016		249	3981.57	2473.91	1.60942
250	3459.68	3001.28	1.15273		250	4057.25	2595.98	1.5629		250	4164.07	2282.85	1.82407		250	3976.68	2464.75	1.61342
251	3492.03	2994.57	1.16612		251	4071.9	2592.93	1.57039		251	4161.02	2273.7	1.83007		251	3979.12	2458.04	1.61882
252	3493.26	2984.8	1.17035		252	4081.67	2580.72	1.5816		252	4179.33	2283.46	1.83026		252	3984.62	2459.87	1.61985
253	3514.62	2968.93	1.1838		253	4096.93	2572.79	1.59241		253	4170.18	2284.69	1.82527		253	3999.27	2454.98	1.62904
254	3534.15	2958.55	1.19455		254	4121.35	2567.3	1.60532		254	4170.18	2284.07	1.82577		254	3993.77	2459.26	1.62397
255	3554.9	2946.35	1.20654		255	4124.4	2559.36	1.6115		255	4173.84	2285.91	1.8259		255	3987.06	2455.59	1.62367
256	3583.59	2942.07	1.21805		256	4142.71	2550.81	1.62408		256	4187.27	2287.13	1.8308		256	3980.35	2456.2	1.62053
257	3590.31	2928.04	1.22618		257	4154.92	2544.1	1.63316		257	4174.45	2287.74	1.8247		257	3987.67	2456.81	1.62311
258	3601.29	2914	1.23586		258	4167.12	2535.56	1.64347		258	4172.62	2288.96	1.82293		258	3994.38	2460.48	1.62341
259	3623.88	2904.84	1.24753		259	4185.44	2528.84	1.65508		259	4185.44	2284.69	1.83195		259	3990.11	2460.48	1.62168
260	3643.41	2891.41	1.26008		260	4186.05	2522.13	1.65973		260	4188.49	2279.8	1.83722		260	3993.16	2451.93	1.62858
261	3655.62	2881.65	1.26859		261	4204.97	2517.24	1.67047		261	4185.44	2289.57	1.82805		261	3990.72	2456.81	1.62435
262	3677.59	2867.61	1.28246		262	4206.8	2508.09	1.67729		262	4193.37	2285.91	1.83444		262	3999.88	2453.15	1.63051
263	3686.14	2851.13	1.29287		263	4229.38	2500.76	1.69124		263	4189.71	2277.36	1.83972		263	3994.99	2449.49	1.63095
264	3702.01	2849.29	1.29927		264	4242.2	2497.1	1.69885		264	4173.23	2273.7	1.83544		264	3998.66	2459.87	1.62556
265	3727.64	2842.58	1.31136		265	4258.68	2488.56	1.7113		265	4184.83	2268.82	1.8445		265	3995.61	2454.98	1.62755
266	3750.23	2830.98	1.32471		266	4272.11	2482.45	1.72092		266	4198.25	2273.09	1.84694		266	3996.22	2449.49	1.63145
267	3756.94	2815.11	1.33456		267	4276.99	2475.13	1.72799		267	4195.81	2271.87	1.84685		267	3991.94	2445.22	1.63255
268	3773.42	2798.63	1.34831		268	4279.44	2475.13	1.72898		268	4195.81	2278.58	1.84141		268	3998.05	2448.88	1.6326
269	3797.84	2787.65	1.36238		269	4307.51	2469.63	1.74419		269	4196.42	2275.53	1.84415		269	3998.05	2446.44	1.63423
270	3810.66	2776.05	1.37269		270	4318.5	2462.31	1.75384		270	4195.2	2272.48	1.84609		270	3996.83	2447.05	1.63333
271	3827.75	2766.28	1.38372		271	4320.94	2454.37	1.76051		271	4193.98	2276.75	1.84209		271	3999.88	2450.1	1.63254
272	3847.89	2757.13	1.39561		272	4328.88	2445.83	1.7699		272	4204.36	2268.82	1.8531		272	4008.42	2441.56	1.64175
273	3857.66	2752.85	1.40133		273	4340.48	2439.72	1.77909		273	4198.25	2277.36	1.84347		273	4004.76	2441.56	1.64025
274	3874.75	2735.15	1.41665		274	4340.48	2433.62	1.78355		274	4220.23	2274.31	1.85561		274	3996.22	2444	1.63511
275	3892.45	2730.27	1.42566		275	4352.07	2430.57	1.79056		275	4220.23	2260.27	1.86714		275	3990.11	2446.44	1.63099
276	3924.19	2713.18	1.44634		276	4359.4	2422.02	1.7999		276	4197.64	2263.93	1.85414		276	3990.72	2436.67	1.63778
277	3937.62	2707.07	1.45457		277	4378.32	2418.97	1.80999		277	4209.85	2279.19	1.84708		277	4002.93	2441.56	1.6395
278	3952.27	2696.7	1.46559		278	4378.93	2412.87	1.81482		278	4215.35	2265.76	1.86046		278	4007.81	2444	1.63986
279	3973.02	2688.15	1.47798		279	4377.71	2407.98	1.818		279	4223.89	2274.92	1.85672		279	3998.66	2442.17	1.63734
280	3988.89	2670.45	1.49371		280	4400.9	2403.1	1.83134		280	4222.67	2273.7	1.85718		280	4016.97	2447.05	1.64156
281	4005.98	2664.96	1.5032		281	4411.28	2402.49	1.83613		281	4218.4	2269.43	1.85879		281	3993.77	2439.11	1.63739
282	4015.14	2653.36	1.51323		282	4419.83	2397	1.8439		282	4195.81	2268.82	1.84934		282	4015.14	2440.94	1.64492
283	4037.11	2642.37	1.52784		283	4432.64	2395.17	1.85066		283	4222.67	2268.82	1.86117		283	4005.37	2446.44	1.63722
284	4056.64	2639.32	1.537		284	4438.75	2392.11	1.85558		284	4209.85	2270.65	1.85403		284	4008.42	2447.05	1.63806
285	4066.41	2623.45	1.55002		285	4449.73	2387.84	1.8635		285	4214.12	2274.31	1.85292		285	4009.03	2445.22	1.63954
286	4081.06	2616.74	1.5596		286	4454.62	2384.79	1.86793		286	4216.57	2265.15	1.8615		286	4005.98	2446.44	1.63747
287	4083.5	2602.7	1.56895		287	4466.21	2381.13	1.87567		287	4216.57	2271.87	1.85599		287	3997.44	2435.45	1.64136
288	4107.92	2584.39	1.58951		288	4467.44	2379.91	1.87715		288	4222.67	2272.48	1.85818		288	4017.58	2442.78	1.64468
289	4126.84	2584.39	1.59683		289	4474.76	2376.85	1.88264		289	4226.33	2275.53	1.85729		289	4004.76	2444	1.63861
290	4144.54	2574.01	1.61015		290	4481.47	2370.14	1.8908		290	4223.28	2271.87	1.85894		290	4020.02	2440.94	1.64691
291	4161.02	2567.91	1.62039		291	4482.7	2365.87	1.89474		291	4224.5	2273.09	1.85848		291	4023.68	2447.66	1.64389
292	4162.85	2553.87	1.63002		292	4488.19	2360.98	1.90099		292	4215.35	2276.75	1.85148		292	4015.14	2437.89	1.64697
293	4178.11	2536.17	1.64741		293	4507.72	2357.93	1.91173		293	4217.79	2272.48	1.85603		293	4024.29	2439.11	1.6499
294	4196.42	2541.66	1.65105		294	4511.99	2353.66	1.91701		294	4226.94	2273.09	1.85956		294	4016.36	2434.23	1.64995
295	4213.51	2530.06	1.66538		295	4513.21	2353.66	1.91753		295	4226.94	2271.26	1.86106		295	4016.97	2445.83	1.64237
296	4226.33	2524.57	1.67408		296	4520.54	2354.27	1.92015		296	4234.88	2282.24	1.85558		296	4019.41	2442.78	1.64542
297	4237.93	2515.41	1.68479		297	4527.25	2353.05	1.92399		297	4226.33	2277.97	1.85531		297	4030.4	2438.5	1.65282
298	4238.54	2500.76	1.6949		298	4529.08	2348.78	1.92827		298	4244.64	2275.53	1.86534		298	4032.84	2448.27	1.64722
299	4261.73	2500.76	1.70417		299	4530.31	2344.5	1.93231		299	4242.81	2273.7	1.86604		299	4021.24	2442.78	1.64617
300	4255.02	2491	1.70816		300	4543.12	2343.89	1.93828		300	4248.92	2280.41	1.86323		300	4015.14	2439.72	1.64574
301	4276.38	2482.45	1.72264		301	4543.12	2344.5	1.93778		301	4240.98	2265.15	1.87227		301	4027.35	2431.79	1.65613
302	4291.64	2477.57	1.7322		302	4551.67	2338.4	1.94649		302	4245.86	2265.15	1.87443		302	4016.97	2447.66	1.64115
303	4291.64	2472.69	1.73562		303	4553.5	2342.67	1.94372		303	4234.27	2270.04	1.86528		303	4020.63	2439.72	1.64799
304	4292.86	2465.36	1.74127		304	4558.38	2338.4	1.94936		304	4224.5	2262.71	1.86701		304	4035.89	2441.56	1.653
305	4303.24	2455.59	1.75243		305	4567.54	2335.35	1.95583		305	4231.83	2267.59	1.86622		305	4027.35	2438.5	1.65157
306	4307.51	2447.05	1.76029		306	4563.88	2332.3	1.95682		306	4248.31	2276.75	1.86595		306	4036.5	2447.66	1.64913
307	4314.23	2440.94	1.76745		307	4573.03	2328.63	1.96383		307	4239.15	2268.82	1.86844		307	4038.33	2445.22	1.65152
308	4319.11	2437.89	1.77166		308	4571.2	2330.46	1.9615		308	4244.03	2278.58	1.86258		308	4031.01	2446.44	1.6477
309	4334.37	2434.23	1.78059		309	4576.7	2327.41	1.96643		309	4239.15	2277.97	1.86093		309	4029.18	2439.72	1.65149
310	4331.93	2431.79	1.78138		310	4572.42	2323.14	1.96821		310	4237.93	2265.76	1.87042		310	4026.74	2439.11	1.65091
311	4350.85	2426.3	1.7932		311	4579.14	2321.31	1.97265		311	4250.14	2283.46	1.86127		311	4030.4	2444	1.6491
312	4352.68	2422.63	1.79668		312	4578.53	2319.48	1.97395		312	4249.53	2277.97	1.86549		312	4044.44	2437.28	1.65941
313	4362.45	2427.52	1.79708		313	4584.02	2317.65	1.97787		313	4247.09	2273.7	1.86792		313	4034.06	2449.49	1.6469
314	4356.96	2414.09	1.8048		314	4592.57	2319.48	1.98		314	4244.03	2272.48	1.86758		314	4035.89	2444	1.65135
315	4364.28	2416.53	1.80601		315	4599.28	2317.65	1.98446		315	4248.92	2271.26	1.87073		315	4035.89	2444	1.65135
316	4378.93	2414.09	1.81391		316	4599.89	2314.59	1.98735		316	4252.58	2271.26	1.87234		316	4034.06	2447.05	1.64854
317	4378.32	2411.65	1.81549		317	4601.11	2315.2	1.98735		317	4240.37	2273.7	1.86496		317	4044.44	2437.28	1.65941
318	4378.32	2404.32	1.82102		318	4604.16	2312.76	1.99076		318	4242.81	2271.87	1.86754		318	4038.33	2437.28	1.6569
319	4389.92	2410.43	1.82122		319	4607.83	2311.54	1.9934		319	4248.92	2277.97	1.86522		319	4041.38	2439.11	1.65691
320	4387.47	2404.32	1.82483		320	4600.5	2310.93	1.99076		320	4245.86	2281.02	1.86139		320	4040.77	2439.72	1.65624
321	4400.29	2388.45	1.84232		321	4600.5	2307.88	1.99339		321	4242.81	2277.36	1.86304		321	4045.66	2439.11	1.65866
322	4397.24	2392.72	1.83776		322	4604.77	2310.32	1.99313		322	4247.09	2277.36	1.86492		322	4045.66	2437.89	1.65949
323	4408.84	2391.5	1.84355		323	4611.49	2306.66	1.99921		323	4248.31	2276.14	1.86645		323	4044.44	2444	1.65484
324	4394.19	2387.23	1.84071		324	4608.44	2306.05	1.99841		324	4237.93	2276.75	1.86139		324	4046.88	2438.5	1.65958
325	4397.85	2379.91	1.84791		325	4615.15	2300.56	2.0061		325	4253.19	2271.26	1.87261		325	4043.83	2439.11	1.65791
326	4403.34	2375.02	1.85402		326	4623.08	2303.61	2.00688							326	4048.1	2449.49	1.65263
327	4400.9	2379.3	1.84966		327	4626.75	2302.39	2.00954							327	4052.98	2448.88	1.65503
328	4413.11	2371.36	1.861		328	4626.14	2300.56	2.01088							328	4046.88	2452.54	1.65008
329	4409.45	2372.58	1.8585		329	4632.85	2304.22	2.01059							329	4046.88	2452.54	1.65008
330	4416.77	2370.14	1.86351		330	4634.68	2304.83	2.01086
331	4417.99	2370.75	1.86354		331	4634.68	2302.39	2.01299
332	4423.49	2376.24	1.86155		332	4635.29	2304.83	2.01112
333	4428.37	2370.75	1.86792		333	4638.34	2303.61	2.01351
334	4441.8	2362.82	1.87987		334	4644.45	2303.61	2.01616
335	4426.54	2364.04	1.87245		335	4637.12	2298.72	2.01726
336	4436.31	2363.43	1.87706		336	4640.18	2299.95	2.01751
337	4438.75	2359.15	1.8815		337	4638.34	2295.67	2.02047
338	4445.46	2359.76	1.88386		338	4646.89	2296.89	2.02312
339	4437.53	2357.32	1.88245		339	4652.99	2294.45	2.02793
340	4453.4	2356.1	1.89016		340	4654.21	2299.33	2.02416
341	4452.79	2365.87	1.88209		341	4652.99	2292.62	2.02955
342	4451.57	2357.32	1.8884		342	4649.33	2297.5	2.02365
343	4449.73	2356.1	1.8886		343	4654.83	2298.72	2.02497
344	4450.34	2361.59	1.88447		344	4651.16	2296.89	2.02498
345	4456.45	2353.66	1.89341		345	4659.1	2298.11	2.02736
346	4455.84	2359.76	1.88826		346	4662.76	2294.45	2.03219
347	4454.62	2355.49	1.89116		347	4658.49	2298.11	2.0271
348	4463.16	2359.15	1.89185		348	4671.31	2295.67	2.03484
349	4454.62	2353.66	1.89264		349	4668.25	2296.89	2.03242
350	4467.44	2351.83	1.89956		350	4665.81	2296.89	2.03136
351	4468.66	2352.44	1.89959		351	4673.75	2296.89	2.03482
352	4468.66	2350	1.90156		352	4672.53	2304.22	2.02781
353	4473.54	2351.22	1.90265		353	4670.08	2299.95	2.03051
354	4466.83	2341.45	1.90772		354	4679.85	2298.72	2.03585
355	4460.72	2339.01	1.9071		355	4671.31	2298.11	2.03267
356	4475.37	2346.95	1.90689		356	4679.24	2299.33	2.03504
357	4464.99	2341.45	1.90693		357	4679.85	2299.95	2.03476
358	4471.71	2342.06	1.90931		358	4678.63	2293.23	2.04019
359	4458.89	2345.72	1.90086		359	4673.75	2292.01	2.03915
360	4475.37	2348.17	1.9059		360	4671.31	2291.4	2.03863
361	4479.64	2346.33	1.90921		361	4680.46	2292.62	2.04153
362	4477.2	2339.01	1.91414		362	4670.08	2292.62	2.03701
363	4493.68	2339.01	1.92119		363	4678.02	2295.06	2.0383
364	4485.14	2343.89	1.91355		364	4678.63	2290.79	2.04237
365	4485.75	2338.4	1.9183		365	4678.02	2293.23	2.03993
366	4487.58	2346.33	1.9126		366	4688.4	2293.23	2.04445
367	4482.08	2342.06	1.91373		367	4686.57	2292.62	2.0442
368	4497.34	2341.45	1.92075		368	4687.18	2295.67	2.04175
369	4484.53	2340.23	1.91628		369	4694.5	2293.84	2.04657
370	4499.79	2338.4	1.9243		370	4689.62	2296.28	2.04227
371	4487.58	2338.4	1.91908		371	4693.89	2295.06	2.04521
372	4487.58	2337.79	1.91958		372	4699.38	2295.67	2.04706
373	4482.08	2340.23	1.91523		373	4704.27	2295.67	2.04919
374	4480.86	2337.79	1.91671		374	4699.99	2295.06	2.04787
375	4482.08	2332.91	1.92124		375	4699.38	2296.89	2.04598
376	4480.25	2334.13	1.91945		376	4704.88	2296.28	2.04891
377	4502.84	2335.96	1.92762		377	4703.66	2296.89	2.04784
378	4502.23	2335.96	1.92736		378	4705.49	2294.45	2.05081
379	4494.9	2341.45	1.91971		379	4700.6	2298.11	2.04542
380	4501.62	2340.84	1.92308		380	4703.66	2290.79	2.05329
381	4504.67	2343.89	1.92188		381	4697.55	2294.45	2.04735
382	4503.45	2343.89	1.92136		382	4701.21	2293.23	2.05004
383	4500.4	2341.45	1.92206		383	4701.83	2296.89	2.04704
384	4503.45	2343.89	1.92136		384	4699.99	2293.84	2.04896
385	4504.67	2342.06	1.92338		385	4698.77	2294.45	2.04789
386	4507.11	2339.62	1.92643		386	4701.83	2293.84	2.04976
387	4507.72	2342.06	1.92468
388	4522.98	2334.13	1.93776
389	4519.93	2337.18	1.93392
390	4511.38	2336.57	1.93077
391	4510.77	2335.35	1.93152
392	4504.06	2335.96	1.92814
393	4505.89	2336.57	1.92842
394	4511.99	2334.74	1.93254
395	4516.88	2333.52	1.93565
396	4504.67	2331.69	1.93193
397	4507.11	2335.35	1.92995
398	4504.06	2332.91	1.93066
399	4520.54	2332.91	1.93773
400	4516.27	2335.35	1.93387
401	4516.88	2335.96	1.93363
402	4532.14	2342.06	1.93511
403	4525.42	2335.35	1.93779
404	4522.98	2344.5	1.92919
405	4529.7	2341.45	1.93457
406	4529.08	2339.62	1.93582
407	4524.81	2336.57	1.93652
408	4529.7	2333.52	1.94114
409	4518.1	2332.91	1.93668
410	4523.59	2329.24	1.94209
411	4528.47	2329.24	1.94418
412	4522.98	2333.52	1.93826
413	4522.98	2335.96	1.93624
414	4529.08	2335.96	1.93885
415	4526.64	2336.57	1.9373
416	4532.75	2331.69	1.94398
417	4524.81	2335.35	1.93753
418	4542.51	2334.13	1.94613
419	4532.75	2340.23	1.93688
420	4544.34	2340.23	1.94183
421	4541.29	2339.62	1.94104
422	4538.85	2334.13	1.94456
423	4544.34	2339.62	1.94234
424	4545.57	2340.84	1.94185
425	4540.68	2340.23	1.94027
426	4540.07	2343.28	1.93749
427	4532.14	2341.45	1.93561
428	4539.46	2334.13	1.94482
429	4542.51	2334.74	1.94562
430	4535.8	2344.5	1.93466
431	4540.68	2340.84	1.93977
432	4539.46	2345.11	1.93571
433	4540.68	2337.18	1.9428
434	4542.51	2342.06	1.93954
435	4549.23	2339.62	1.94443
436	4550.45	2340.84	1.94394
437	4547.4	2345.72	1.93859
438	4555.33	2345.11	1.94248
439	4555.33	2341.45	1.94552
440	4541.29	2342.67	1.93851
441	4547.4	2343.28	1.94061
442	4554.11	2336.57	1.94906
443	4552.89	2340.23	1.94549
444	4550.45	2335.96	1.948
445	4556.55	2337.18	1.94959
446	4549.84	2338.4	1.94571
447	4554.11	2335.35	1.95008
448	4554.11	2341.45	1.945
449	4558.38	2338.4	1.94936
450	4550.45	2342.06	1.94293
451	4555.33	2339.01	1.94755
452	4562.66	2338.4	1.95119
453	4558.99	2342.67	1.94607
454	4556.55	2342.06	1.94553
455	4552.28	2343.89	1.94219
456	4550.45	2343.28	1.94191
457	4557.16	2339.01	1.94833
458	4560.83	2337.79	1.95092
459	4556.55	2339.62	1.94756
460	4552.89	2342.67	1.94346
461	4558.99	2343.28	1.94556
462	4560.21	2341.45	1.9476
463	4560.83	2343.28	1.94634
464	4548.62	2339.01	1.94468
465	4562.66	2337.18	1.95221
466	4554.11	2335.96	1.94957
467	4569.37	2339.62	1.95304
468	4560.21	2339.62	1.94912
469	4562.66	2342.67	1.94763
470	4565.71	2340.23	1.95097
471	4571.2	2342.06	1.95179
472	4568.76	2342.67	1.95024

## Sheet: mCer3-E-cpVV
Time	CFP	YFP	Ratio		Time	CFP	YFP	Ratio		Time	CFP	YFP	Ratio		Time	CFP	YFP	Ratio			Time	CFP	YFP	Ratio
Seconds	mV	mV			Seconds	mV	mV			Seconds	mV	mV			Seconds	mV	mV				Seconds	mV	mV
0	2999.45	2982.97	1.00552		0	3040.35	3019.59	1.00688		0	3025.7	3022.65	1.00101		0	3008.61	3029.97	0.99295			0	3007.39	3027.53	0.993348		1.35		0.47	2.12766		0.4	2.5
1	2991.52	3008.61	0.99432		1	3034.85	3027.53	1.00242		1	3028.14	3050.11	0.992797		1	3034.24	3039.74	0.998191			1	3001.28	3026.92	0.991529		1.4		0.6	1.66667		0.44	2.27273
2	2993.35	3004.33	0.996345		2	3039.13	3031.8	1.00242		2	3010.44	3046.45	0.98818		2	3032.41	3032.41	1			2	3012.27	3008	1.00142		1.34		0.52	1.92308		0.34	2.94118
3	2992.74	2990.29	1.00082		3	3036.07	3032.41	1.00121		3	3023.26	3050.72	0.990999		3	3028.14	3040.35	0.995984			3	2970.15	3001.89	0.989427		1.27		0.48	2.08333		0.37	2.7027
4	2992.74	2993.35	0.999796		4	3053.78	3040.35	1.00442		4	3018.98	3034.85	0.994771		4	3031.19	3037.91	0.997788			4	2987.85	3025.7	0.98749		1.28		0.47	2.12766		0.36	2.77778
5	2987.24	3008	0.993098		5	3045.84	3051.33	0.998201		5	3036.68	3035.46	1.0004		5	3023.87	3030.58	0.997786			5	2994.57	3039.74	0.98514		1.328		0.508	1.98568		0.382	2.63888
6	2995.18	2990.91	1.00143		6	3042.79	3048.28	0.998199		6	3034.24	3025.7	1.00282		6	3015.93	3042.18	0.991371			6	3018.98	3015.93	1.00101		5		5	5		5	5
7	2984.8	2993.35	0.997144		7	3034.85	3044.62	0.996791		7	3012.88	3028.75	0.99476		7	3020.81	3030.58	0.996776			7	3006.17	3030.58	0.991945		0.0535724		0.0554076	0.197194		0.0389872	0.258894
8	2997.01	2999.45	0.999187		8	3034.85	3036.68	0.999397		8	3028.14	3040.96	0.995784		8	3009.83	3047.06	0.987782			8	3033.63	3031.8	1.0006		0.0239583		0.024779	0.0881876		0.0174356	0.115781
9	3000.06	2998.23	1.00061		9	3039.74	3029.36	1.00343		9	3036.07	3057.44	0.99301		9	3008	3045.23	0.987774			9	3014.1	3026.31	0.995965
10	2978.09	3020.2	0.986057		10	3050.72	3061.71	0.996411		10	3024.48	3039.13	0.99518		10	3023.87	3050.72	0.991199			10	3000.67	3051.33	0.983397
11	3010.44	3017.15	0.997776		11	3038.52	3045.84	0.997597		11	3036.68	3033.02	1.00121		11	3023.26	3047.06	0.992189			11	3001.28	3034.85	0.988938
12	2980.53	3012.27	0.989463		12	3040.35	3043.4	0.998998		12	3034.85	3031.8	1.00101		12	3023.26	3037.91	0.995178			12	3004.94	3029.97	0.991739
13	2993.96	2989.07	1.00164		13	3041.57	3043.4	0.999399		13	3032.41	3031.19	1.0004		13	3041.57	3037.91	1.0012			13	3011.05	3038.52	0.990959
14	3018.37	2983.58	1.01166		14	3038.52	3058.66	0.993415		14	3042.18	3045.84	0.998798		14	3015.93	3036.68	0.993167			14	3022.65	3014.1	1.00284
15	2995.18	2986.63	1.00286		15	3052.55	3059.27	0.997803		15	3031.19	3037.29	0.997992		15	3026.92	3039.74	0.995783			15	3018.98	3028.14	0.996975
16	2977.48	3012.27	0.988451		16	3037.91	3059.27	0.993018		16	3041.57	3015.93	1.0085		16	3016.54	3040.96	0.99197			16	3008.61	3020.2	0.996163
17	2995.79	3000.67	0.998374		17	3048.28	3061.71	0.995614		17	3029.36	3031.19	0.999396		17	3019.59	3045.23	0.99158			17	3020.81	3020.81	1
18	3015.93	2988.46	1.00919		18	3036.07	3041.57	0.998192		18	3036.68	3039.74	0.998993		18	3014.1	3051.33	0.987799			18	2998.23	3030.58	0.989325
19	2982.36	2989.68	0.997552		19	3048.89	3061.71	0.995813		19	3037.29	3055.61	0.994004		19	3014.1	3026.31	0.995965			19	3000.06	3037.91	0.987541
20	2985.41	3011.66	0.991284		20	3048.89	3061.71	0.995813		20	3023.87	3034.85	0.996382		20	3030.58	3039.13	0.997187			20	3009.83	3006.17	1.00122
21	2974.42	2990.91	0.994487		21	3050.72	3064.76	0.995419		21	3035.46	3033.02	1.0008		21	3020.81	3045.23	0.991981			21	3007.39	3028.75	0.992948
22	2982.97	3002.5	0.993495		22	3064.15	3065.98	0.999403		22	3044.01	3031.19	1.00423		22	3019.59	3067.81	0.984282			22	2999.45	3010.44	0.996349
23	2987.24	2996.4	0.996943		23	3053.16	3068.42	0.995027		23	3036.68	3046.45	0.996793		23	3019.59	3053.78	0.988804			23	3000.67	3022.65	0.992728
24	2986.63	2988.46	0.999388		24	3048.89	3058.66	0.996806		24	3043.4	3031.8	1.00383		24	3024.48	3048.89	0.991994			24	2995.18	3022.65	0.990912
25	2995.79	2984.19	1.00389		25	3059.88	3056.22	1.0012		25	3040.96	3036.68	1.00141		25	3024.48	3050.11	0.991597			25	3006.17	3020.2	0.995355
26	2995.79	2980.53	1.00512		26	3048.28	3078.8	0.990087		26	3035.46	3050.72	0.994998		26	3008	3050.11	0.986194			26	3012.27	3028.75	0.994559
27	2995.79	2979.31	1.00553		27	3048.89	3072.7	0.992251		27	3030.58	3051.33	0.9932		27	3006.78	3050.72	0.985597			27	2996.4	3026.31	0.990117
28	2986.63	2986.02	1.0002		28	3037.91	3074.53	0.988089		28	3057.44	3047.06	1.00341		28	3012.27	3039.13	0.991162			28	2990.91	3030.58	0.98691
29	2992.13	2994.57	0.999185		29	3050.11	3080.63	0.990093		29	3038.52	3031.19	1.00242		29	3000.06	3045.84	0.98497			29	3020.81	3010.44	1.00344
30	2998.84	2989.07	1.00327		30	3058.05	3070.87	0.995825		30	3038.52	3028.75	1.00323		30	3022.65	3034.24	0.99618			30	3000.06	3045.23	0.985167
31	3004.94	2986.02	1.00634		31	3053.16	3099.55	0.985033		31	3030.58	3037.29	0.997791		31	3008.61	3058.05	0.983833			31	3022.65	3018.98	1.00122
32	2976.87	2978.09	0.99959		32	3073.92	3083.68	0.996835		32	3011.05	3040.96	0.990164		32	2999.45	3054.39	0.982013			32	3000.67	3026.92	0.991328
33	2997.01	2993.35	1.00122		33	3073.92	3089.79	0.994864		33	3039.74	3041.57	0.999398		33	3008	3055	0.984615			33	3020.81	3018.98	1.00061
34	2971.37	2985.41	0.995297		34	3048.28	3085.52	0.987931		34	3019.59	3035.46	0.994772		34	2997.62	3051.33	0.982398			34	2995.79	3025.09	0.990314
35	2998.23	2986.63	1.00388		35	3053.78	3085.52	0.989713		35	3026.92	3023.26	1.00121		35	3033.02	3029.97	1.00101			35	2991.52	3023.87	0.989302
36	2971.98	2992.74	0.993063		36	3057.44	3075.75	0.994047		36	3033.02	3052.55	0.993602		36	2989.07	3041.57	0.982739			36	3017.15	3027.53	0.996571
37	2975.65	2989.68	0.995307		37	3061.1	3081.24	0.993464		37	3021.42	3052.55	0.989802		37	2994.57	3053.78	0.980611			37	3017.15	3023.87	0.997778
38	2993.96	3003.11	0.996953		38	3059.88	3081.24	0.993068		38	3025.7	3040.35	0.995181		38	3014.1	3040.35	0.991366			38	2972.59	3030.58	0.980865
39	2991.52	2976.87	1.00492		39	3046.45	3079.41	0.989297		39	3037.91	3067.2	0.990451		39	3034.85	3056.22	0.993008			39	3009.22	3028.75	0.993552
40	3003.72	2976.87	1.00902		40	3060.49	3079.41	0.993856		40	3044.62	3027.53	1.00564		40	3015.93	3032.41	0.994565			40	3022.04	3030.58	0.997182
41	2979.92	2972.59	1.00247		41	3055	3087.35	0.989522		41	3022.65	3052.55	0.990205		41	3007.39	3041.57	0.988762			41	3015.32	3039.13	0.992166
42	2982.97	2999.45	0.994506		42	3075.14	3080.02	0.998416		42	3050.11	3058.05	0.997404		42	2998.23	3055	0.981417			42	3014.1	3015.93	0.999393
43	2988.46	2965.27	1.00782		43	3056.22	3086.13	0.990308		43	3021.42	3059.27	0.987628		43	2999.45	3047.06	0.984375			43	2980.53	3034.24	0.982299
44	2977.48	2986.63	0.996936		44	3065.37	3101.39	0.988386		44	3043.4	3044.62	0.999599		44	3006.17	3044.01	0.987569			44	3011.66	3034.24	0.992558
45	2976.26	2979.31	0.998976		45	3057.44	3075.14	0.994244		45	3026.31	3040.96	0.995182		45	3012.27	3048.89	0.987989			45	3019.59	3018.98	1.0002
46	2984.19	2990.29	0.99796		46	3077.58	3098.94	0.993107		46	3006.17	3062.93	0.981469		46	3012.27	3026.31	0.995361			46	2971.37	3033.02	0.979674
47	2981.75	2992.74	0.996328		47	3080.02	3111.15	0.989994		47	3039.13	3042.18	0.998997		47	3005.55	3056.83	0.983224			47	3027.53	3034.24	0.997789
48	2983.58	2986.63	0.998979		48	3063.54	3083.07	0.993665		48	3056.83	3040.96	1.00522		48	2991.52	3024.48	0.989102			48	3014.71	3017.15	0.999191
49	2976.87	2982.36	0.998159		49	3067.2	3100.16	0.989368		49	3023.26	3033.02	0.996782		49	3005.55	3064.15	0.980876			49	2990.29	3023.26	0.989095
50	2973.2	2982.36	0.996929		50	3061.71	3102	0.987012		50	3022.65	3034.85	0.99598		50	2997.01	3051.94	0.982002			50	3000.67	3015.32	0.995141
51	2979.92	2981.75	0.999386		51	3080.63	3105.66	0.991941		51	3018.98	3044.62	0.991579		51	3007.39	3056.22	0.984023			51	3003.11	3026.31	0.992334
52	2981.14	2979.31	1.00061		52	3079.41	3107.49	0.990964		52	3029.97	3050.11	0.993397		52	3008.61	3050.11	0.986394			52	3004.94	3030.58	0.99154
53	2985.41	2981.14	1.00143		53	3073.92	3116.65	0.98629		53	3042.79	3041.57	1.0004		53	3012.88	3056.83	0.985622			53	3003.72	3034.24	0.989941
54	2968.93	2997.62	0.990429		54	3084.29	3109.32	0.99195		54	3034.24	3040.35	0.99799		54	3012.27	3058.66	0.984833			54	2997.01	3028.14	0.98972
55	2981.75	2997.62	0.994706		55	3084.29	3097.11	0.995861		55	3030.58	3044.62	0.995389		55	3009.83	3057.44	0.984428			55	3012.88	3019.59	0.997778
56	2975.65	2996.4	0.993075		56	3083.07	3100.78	0.994289		56	3023.87	3050.11	0.991397		56	2998.84	3051.94	0.982601			56	3001.28	3016.54	0.994941
57	2977.48	2967.71	1.00329		57	3087.35	3097.72	0.996652		57	3035.46	3036.07	0.999799		57	2991.52	3061.71	0.977075			57	2995.79	3034.24	0.987328
58	2978.09	2981.14	0.998977		58	3084.29	3117.87	0.98923		58	3006.78	3020.81	0.995356		58	3012.88	3058.05	0.985229			58	2995.79	3037.91	0.986135
59	2963.44	2973.81	0.996513		59	3083.68	3102.61	0.993899		59	3015.32	3044.01	0.990575		59	2997.62	3058.05	0.980239			59	3000.67	3041.57	0.986553
60	2963.44	2989.68	0.991223		60	3072.09	3111.15	0.987445		60	3051.33	3028.14	1.00766		60	2993.96	3056.83	0.979433			60	3009.83	3013.49	0.998785
61	2969.54	2977.48	0.997333		61	3076.36	3116.65	0.987073		61	3029.36	3026.31	1.00101		61	3025.09	3052.55	0.991004			61	3002.5	3008	0.998172
62	2951.23	3000.06	0.983724		62	3081.24	3102	0.993308		62	3042.18	3054.39	0.996002		62	3003.72	3053.16	0.983807			62	3006.17	3027.53	0.992945
63	2960.39	2987.24	0.991012		63	3081.24	3099.55	0.994093		63	3022.65	3044.62	0.992784		63	3006.17	3046.45	0.986778			63	3011.66	3016.54	0.998382
64	2979.31	2998.23	0.99369		64	3074.53	3117.87	0.986099		64	3033.63	3063.54	0.990237		64	3003.72	3046.45	0.985974			64	2997.62	3025.09	0.990919
65	2982.36	2991.52	0.996938		65	3069.65	3127.63	0.981462		65	3009.22	3040.96	0.989563		65	2997.01	3042.79	0.984955			65	3004.33	3022.04	0.99414
66	2979.31	2977.48	1.00061		66	3082.46	3114.2	0.989808		66	3030.58	3067.2	0.988061		66	2988.46	3048.28	0.980376			66	2992.74	3036.07	0.985728
67	2982.97	2986.63	0.998775		67	3087.96	3112.37	0.992157		67	3024.48	3058.66	0.988825		67	3018.37	3058.05	0.987024			67	3011.66	3018.98	0.997575
68	2978.7	2992.13	0.995512		68	3097.11	3120.31	0.992565		68	3026.31	3033.02	0.997788		68	2979.92	3027.53	0.984274			68	2998.23	3026.31	0.990721
69	2985.41	2987.85	0.999183		69	3086.13	3117.87	0.98982		69	3045.23	3033.63	1.00382		69	2984.8	3045.23	0.980156			69	3007.39	3023.26	0.994751
70	2979.92	2996.4	0.9945		70	3082.46	3129.46	0.984981		70	3045.23	3047.67	0.999199		70	2990.29	3045.84	0.981762			70	2996.4	3017.15	0.993123
71	2970.15	2987.85	0.994076		71	3079.41	3112.98	0.989216		71	3035.46	3050.11	0.995197		71	3004.33	3046.45	0.986174			71	2996.4	3015.32	0.993725
72	2986.02	2973.81	1.00411		72	3083.68	3127.02	0.98614		72	3027.53	3050.11	0.992597		72	3006.17	3043.4	0.987767			72	3014.1	3025.7	0.996166
73	2970.15	2966.49	1.00123		73	3071.48	3105.66	0.988994		73	3036.68	3067.81	0.989853		73	3001.89	3053.78	0.983008			73	2996.4	3020.2	0.99212
74	2970.76	2997.01	0.991241		74	3075.75	3130.07	0.982646		74	3032.41	3048.28	0.994794		74	3001.89	3053.78	0.983008			74	2998.84	3019.59	0.993128
75	2970.76	2985.41	0.995093		75	3084.91	3126.41	0.986726		75	3042.79	3075.75	0.989284		75	2987.85	3043.4	0.981747			75	3003.72	3032.41	0.990539
76	2985.41	2981.14	1.00143		76	3075.75	3123.36	0.984757		76	3024.48	3063.54	0.98725		76	2992.74	3040.35	0.984341			76	3009.22	3004.33	1.00163
77	2978.7	2987.24	0.997141		77	3101.39	3134.96	0.989292		77	3058.05	3073.92	0.994837		77	2976.87	3046.45	0.97716			77	3009.22	3025.09	0.994754
78	2991.52	3001.89	0.996546		78	3109.93	3142.28	0.989705		78	3033.02	3073.92	0.986695		78	2993.35	3072.7	0.974176			78	2998.23	3024.48	0.991321
79	2977.48	3000.06	0.992473		79	3090.4	3130.68	0.987134		79	3029.36	3065.37	0.988253		79	3005.55	3051.94	0.9848			79	2990.29	3015.93	0.991498
80	2975.65	3001.28	0.99146		80	3090.4	3134.35	0.985978		80	3037.29	3053.16	0.994802		80	3006.78	3048.89	0.986188			80	2993.96	3018.98	0.991712
81	2978.09	2986.63	0.997141		81	3097.11	3144.11	0.985051		81	3041.57	3069.03	0.991053		81	3001.28	3053.78	0.982808			81	2975.04	2998.84	0.992064
82	2978.09	3003.72	0.991467		82	3094.06	3136.79	0.986378		82	3033.02	3063.54	0.990038		82	2991.52	3044.01	0.982756			82	2997.62	3020.2	0.992524
83	2982.36	2998.23	0.994707		83	3113.59	3146.55	0.989525		83	3037.29	3069.65	0.989458		83	2981.75	3027.53	0.984879			83	2994.57	3014.1	0.99352
84	2977.48	2987.24	0.996733		84	3100.78	3138.01	0.988136		84	3025.7	3053.16	0.991006		84	2998.23	3047.06	0.983975			84	3019.59	3018.37	1.0004
85	2971.98	2983.58	0.996112		85	3089.18	3148.39	0.981194		85	3051.33	3051.94	0.9998		85	2990.91	3040.96	0.983541			85	3003.11	3025.7	0.992534
86	2996.4	2995.18	1.00041		86	3089.18	3136.18	0.985014		86	3039.13	3064.76	0.991637		86	2975.65	3062.93	0.971504			86	2994.57	3015.93	0.992918
87	2998.23	2992.13	1.00204		87	3111.76	3144.72	0.989519		87	3025.09	3065.37	0.98686		87	2975.65	3064.76	0.970924			87	2997.62	3019.59	0.992724
88	3000.67	2990.91	1.00326		88	3107.49	3139.23	0.989889		88	3048.28	3056.83	0.997203		88	2977.48	3045.23	0.977752			88	3011.66	3023.87	0.995962
89	3003.72	2988.46	1.00511		89	3103.83	3151.44	0.984893		89	3034.24	3059.27	0.991818		89	2997.62	3012.88	0.994935			89	3001.89	3016.54	0.995143
90	2968.93	2993.35	0.991842		90	3102.61	3136.79	0.989104		90	3046.45	3051.33	0.998401		90	2987.85	3028.14	0.986695			90	2986.63	3025.7	0.987087
91	2984.19	3000.67	0.994508		91	3095.28	3155.71	0.980851		91	3020.81	3073.31	0.982917		91	2982.36	3052.55	0.977006			91	2994.57	3026.92	0.989313
92	2967.71	2992.13	0.991839		92	3109.93	3147.16	0.98817		92	3056.83	3065.98	0.997016		92	2987.24	3032.41	0.985104			92	3023.87	3024.48	0.999798
93	2988.46	3016.54	0.990691		93	3111.76	3145.33	0.989327		93	3040.35	3068.42	0.990852		93	2998.84	3033.02	0.988731			93	2995.18	3035.46	0.98673
94	2980.53	2998.23	0.994097		94	3126.41	3155.71	0.990715		94	3047.06	3055	0.997401		94	2973.81	3040.96	0.977918			94	2989.07	3029.36	0.9867
95	2982.97	2998.84	0.994708		95	3098.33	3155.71	0.981817		95	3028.75	3056.22	0.991012		95	2985.41	3023.87	0.987281			95	2998.84	3031.8	0.989129
96	2986.63	2981.75	1.00164		96	3102.61	3158.15	0.982414		96	3032.41	3078.19	0.985128		96	2986.63	3036.68	0.983518			96	3004.94	3020.81	0.994746
97	2984.19	2992.74	0.997143		97	3112.98	3162.42	0.984366		97	3030.58	3063.54	0.989241		97	2990.29	3038.52	0.984127			97	2988.46	3011.66	0.992297
98	2984.8	2978.7	1.00205		98	3117.26	3162.42	0.98572		98	3030.58	3063.54	0.989241		98	3007.39	3037.91	0.989954			98	3004.94	3014.71	0.996759
99	2975.04	2985.41	0.996526		99	3112.37	3165.48	0.983222		99	3060.49	3065.98	0.998209		99	2984.8	3015.32	0.989878			99	3011.05	3003.72	1.00244
100	2961	2992.74	0.989394		100	3105.05	3158.15	0.983186		100	3035.46	3076.97	0.986509		100	2990.91	3032.41	0.986315			100	2993.35	3003.11	0.99675
101	2961	2987.85	0.991014		101	3109.32	3164.26	0.982637		101	3058.66	3063.54	0.998407		101	2979.31	3032.41	0.982489			101	2997.62	3028.75	0.989722
102	2969.54	2995.18	0.99144		102	3124.58	3163.65	0.98765		102	3057.44	3063.54	0.998009		102	2986.63	3033.63	0.984507			102	2981.14	3028.14	0.984479
103	2988.46	2989.07	0.999796		103	3121.53	3167.92	0.985356		103	3058.05	3055	1.001		103	3011.05	3047.67	0.987984			103	3009.22	3027.53	0.993952
104	2979.92	2984.8	0.998365		104	3118.48	3159.98	0.986867		104	3045.84	3069.03	0.992444		104	2975.65	3046.45	0.97676			104	3005.55	3048.28	0.985982
105	2972.59	2995.18	0.992458		105	3111.15	3157.54	0.985308		105	3047.06	3086.13	0.98734		105	2972.59	3041.57	0.977321			105	2987.24	3029.97	0.985898
106	2975.04	2998.84	0.992064		106	3120.31	3166.09	0.985541		106	3043.4	3071.48	0.990858		106	2989.07	3055.61	0.978224			106	3015.93	3054.39	0.987408
107	2988.46	3001.28	0.995728		107	3102	3174.63	0.977122		107	3042.79	3051.94	0.997002		107	2978.7	3050.72	0.976392			107	3014.1	3034.24	0.993362
108	2981.75	2996.4	0.995111		108	3106.88	3169.14	0.980354		108	3042.18	3072.09	0.990264		108	2978.7	3050.72	0.976392			108	3004.94	3022.65	0.994141
109	2982.97	2990.91	0.997345		109	3111.76	3169.75	0.981705		109	3050.11	3068.42	0.994033		109	2976.87	3058.05	0.973454			109	3010.44	3034.85	0.991957
110	2982.36	2982.36	1		110	3101.39	3159.98	0.981459		110	3036.07	3067.81	0.989654		110	2986.63	3047.67	0.979972			110	2993.35	3028.75	0.988312
111	2973.81	2981.14	0.997541		111	3116.65	3167.92	0.983816		111	3020.81	3068.42	0.984484		111	2994.57	3040.35	0.984943			111	2996.4	3037.29	0.986537
112	2979.92	2980.53	0.999795		112	3108.71	3171.58	0.980177		112	3062.32	3069.65	0.997612		112	2973.81	3041.57	0.977722			112	2978.7	3035.46	0.981301
113	2981.14	2983.58	0.999182		113	3109.32	3166.7	0.98188		113	3042.79	3087.35	0.985567		113	2956.72	3027.53	0.976611			113	3002.5	3033.02	0.989937
114	2961.61	2995.18	0.988792		114	3124.58	3177.68	0.98329		114	3029.97	3086.74	0.981608		114	2966.49	3034.85	0.977475			114	2995.18	3031.19	0.98812
115	2976.26	2982.97	0.997751		115	3130.07	3177.68	0.985017		115	3061.1	3080.63	0.99366		115	2971.98	3045.84	0.975751			115	2990.29	3026.92	0.987899
116	2979.92	2995.79	0.994703		116	3117.87	3177.68	0.981178		116	3034.85	3083.68	0.984165		116	2977.48	3059.27	0.973265			116	3007.39	3044.01	0.98797
117	2995.18	2982.36	1.0043		117	3114.81	3183.18	0.978521		117	3034.24	3069.65	0.988464		117	2984.19	3045.84	0.979759			117	3009.22	3044.01	0.988571
118	2984.19	2984.19	1		118	3105.66	3180.13	0.976583		118	3035.46	3069.65	0.988862		118	2968.32	3047.06	0.974159			118	3029.97	3025.09	1.00161
119	2974.42	2995.79	0.992867		119	3116.03	3184.4	0.97853		119	3025.09	3078.19	0.98275		119	2986.02	3057.44	0.976641			119	3034.85	3050.11	0.994997
120	2982.97	3000.67	0.994101		120	3114.81	3167.92	0.983235		120	3033.02	3059.88	0.991222		120	2982.36	3045.84	0.979158			120	3090.4	3117.87	0.991189
121	2989.07	3003.11	0.995325		121	3131.29	3184.4	0.983322		121	3025.7	3076.36	0.983532		121	2984.19	3028.14	0.985486			121	3089.79	3117.26	0.991188
122	2990.29	2996.4	0.997961		122	3131.29	3166.7	0.988818		122	3045.84	3086.74	0.98675		122	2984.19	3050.11	0.978388			122	3102.61	3095.89	1.00217
123	2998.23	3003.11	0.998375		123	3109.93	3183.79	0.976801		123	3037.29	3088.57	0.983397		123	2985.41	3043.4	0.980946			123	3083.68	3088.57	0.998417
124	3026.92	3018.98	1.00263		124	3128.85	3197.22	0.978616		124	3043.4	3069.65	0.991449		124	2971.98	3056.22	0.972437			124	3087.96	3031.19	1.01873
125	3027.53	3037.29	0.996787		125	3134.35	3185.62	0.983906		125	3048.28	3076.36	0.990872		125	2985.41	3032.41	0.984501			125	3120.92	3033.63	1.02877
126	3036.07	3039.13	0.998993		126	3138.01	3181.35	0.986377		126	3037.91	3066.59	0.990648		126	2953.06	3017.15	0.978758			126	3134.96	2999.45	1.04518
127	3014.1	3011.66	1.00081		127	3123.97	3195.39	0.977649		127	3047.06	3069.03	0.992841		127	2967.71	3041.57	0.975716			127	3134.35	2970.76	1.05507
128	3000.67	3014.71	0.995343		128	3126.41	3181.35	0.982731		128	3029.97	3082.46	0.982971		128	2978.09	3046.45	0.977561			128	3138.01	2961	1.05978
129	2989.68	2976.87	1.0043		129	3134.96	3192.94	0.981841		129	3038.52	3085.52	0.984768		129	2972.59	3049.5	0.974779			129	3161.2	2939.02	1.0756
130	2983.58	2953.06	1.01034		130	3138.01	3196	0.981855		130	3028.14	3062.93	0.988642		130	2975.04	3056.22	0.973438			130	3186.84	2936.58	1.08522
131	2965.88	2927.42	1.01314		131	3131.91	3185.62	0.98314		131	3041.57	3077.58	0.988299		131	2986.02	3055.61	0.977225			131	3189.28	2902.4	1.09884
132	2958.55	2951.84	1.00227		132	3120.92	3206.37	0.97335		132	3056.83	3060.49	0.998804		132	2976.26	3054.39	0.97442			132	3215.53	2891.41	1.1121
133	2951.23	2947.57	1.00124		133	3180.13	3270.46	0.97238		133	3044.62	3075.75	0.989879		133	2981.14	3073.31	0.97001			133	3202.1	2855.4	1.12142
134	2966.49	2907.89	1.02015		134	3224.68	3305.26	0.975621		134	3036.07	3093.45	0.981451		134	2984.19	3074.53	0.970617			134	3181.96	2861.5	1.11199
135	2967.71	2920.71	1.01609		135	3222.85	3316.24	0.971839		135	3034.24	3087.35	0.982798		135	2984.19	3069.03	0.972356			135	3208.81	2856.01	1.12353
136	2973.2	2908.5	1.02225		136	3222.85	3316.24	0.971839		136	3037.91	3095.28	0.981465		136	3033.02	3072.7	0.987086			136	3221.63	2845.63	1.13213
137	2958.55	2914.61	1.01508		137	3202.71	3297.93	0.971127		137	3045.23	3078.8	0.989096		137	3036.68	3090.4	0.982617			137	3257.03	2843.19	1.14555
138	2965.88	2885.92	1.02771		138	3217.36	3296.1	0.976111		138	3049.5	3105.66	0.981917		138	2999.45	3057.44	0.981033			138	3221.63	2826.1	1.13996
139	2965.27	2860.89	1.03649		139	3194.78	3286.33	0.972142		139	3050.72	3089.18	0.98755		139	3012.27	3061.1	0.984048			139	3244.22	2816.33	1.15193
140	2971.98	2870.05	1.03552		140	3189.89	3294.27	0.968315		140	3042.18	3084.91	0.986149		140	3039.74	3083.07	0.985946			140	3261.31	2820.61	1.15624
141	2971.98	2854.18	1.04127		141	3204.54	3283.28	0.976018		141	3040.96	3083.07	0.986342		141	3185.62	3180.74	1.00153			141	3283.28	2793.14	1.17548
142	2983.58	2854.18	1.04534		142	3192.94	3264.36	0.978121		142	3034.24	3081.85	0.984551		142	3177.07	3186.84	0.996934			142	3251.54	2793.14	1.16412
143	2980.53	2838.31	1.05011		143	3207.59	3268.63	0.981326		143	3051.94	3094.06	0.986387		143	3173.41	3142.89	1.00971			143	3272.29	2797.41	1.16976
144	2987.24	2823.05	1.05816		144	3193.55	3233.23	0.987727		144	3042.18	3085.52	0.985954		144	3199.66	3134.96	1.02064			144	3276.57	2783.98	1.17694
145	2995.79	2807.18	1.06719		145	3200.88	3235.06	0.989435		145	3056.22	3087.96	0.989721		145	3191.72	3128.85	1.02009			145	3272.29	2781.54	1.17643
146	2987.24	2799.85	1.06693		146	3213.7	3213.7	1		146	3059.27	3073.92	0.995234		146	3199.66	3105.05	1.03047			146	3267.41	2781.54	1.17468
147	2999.45	2784.59	1.07716		147	3211.26	3203.32	1.00248		147	3050.11	3081.85	0.989701		147	3199.66	3062.93	1.04464			147	3269.24	2782.15	1.17508
148	3019.59	2787.65	1.0832		148	3211.26	3194.16	1.00535		148	3040.96	3109.93	0.977823		148	3189.28	3037.91	1.04983			148	3277.79	2767.5	1.18439
149	3041.57	2767.5	1.09903		149	3201.49	3177.07	1.00769		149	3044.01	3088.57	0.985573		149	3172.19	3037.91	1.0442			149	3307.09	2751.63	1.20187
150	3049.5	2761.4	1.10433		150	3226.52	3163.03	1.02007		150	3033.02	3077.58	0.985521		150	3202.1	3018.98	1.06066			150	3308.92	2751.02	1.2028
151	3062.93	2735.15	1.11984		151	3227.74	3148.39	1.0252		151	3053.78	3100.78	0.984843		151	3194.78	2977.48	1.07298			151	3299.15	2776.05	1.18843
152	3072.09	2749.8	1.1172		152	3236.89	3134.96	1.03251		152	3050.11	3108.71	0.98115		152	3225.29	3003.11	1.07398			152	3311.97	2757.74	1.20097
153	3087.96	2733.32	1.12975		153	3250.93	3130.07	1.03861		153	3043.4	3089.18	0.985181		153	3251.54	2990.29	1.08737			153	3304.03	2774.22	1.19098
154	3069.65	2709.52	1.13291		154	3251.54	3113.59	1.04431		154	3055	3100.78	0.985236		154	3273.52	3025.7	1.08191			154	3322.96	2769.33	1.19991
155	3095.28	2709.52	1.14237		155	3254.59	3115.42	1.04467		155	3059.88	3094.06	0.988953		155	3323.57	3049.5	1.08987			155	3333.33	2762.62	1.20658
156	3094.06	2683.27	1.15309		156	3282.67	3097.72	1.05971		156	3039.13	3083.07	0.985748		156	3341.27	3044.62	1.09743			156	3334.55	2769.33	1.2041
157	3109.93	2674.72	1.16271		157	3280.23	3084.91	1.06331		157	3053.78	3094.67	0.986787		157	3360.19	3064.15	1.09661			157	3330.89	2780.93	1.19776
158	3127.02	2677.17	1.16803		158	3296.71	3082.46	1.06951		158	3040.35	3098.94	0.981094		158	3365.07	3026.31	1.11194			158	3363.85	2762.01	1.2179
159	3115.42	2650.31	1.17549		159	3322.35	3069.65	1.08232		159	3040.35	3092.23	0.983222		159	3408.41	3029.36	1.12513			159	3346.15	2773	1.20669
160	3131.29	2653.36	1.18012		160	3345.54	3082.46	1.08535		160	3053.16	3090.4	0.98795		160	3398.65	3000.06	1.13286			160	3355.92	2766.28	1.21315
161	3128.85	2622.23	1.1932		161	3349.2	3056.22	1.09586		161	3050.72	3102	0.983469		161	3429.77	3014.71	1.13768			161	3315.02	2751.02	1.20501
162	3139.23	2628.94	1.1941		162	3357.75	3046.45	1.10218		162	3059.88	3100.16	0.987007		162	3424.28	2997.62	1.14233			162	3340.05	2755.3	1.21223
163	3139.23	2613.68	1.20108		163	3375.45	3037.29	1.11134		163	3067.2	3089.79	0.992689		163	3431.61	2977.48	1.15252			163	3372.4	2782.76	1.21189
164	3144.11	2592.32	1.21286		164	3373.01	3024.48	1.11524		164	3048.89	3103.83	0.982299		164	3451.14	2966.49	1.16337			164	3401.09	2807.18	1.21157
165	3166.09	2608.19	1.2139		165	3400.48	3009.22	1.13002		165	3045.84	3092.23	0.984998		165	3441.98	2951.84	1.16605			165	3402.92	2821.22	1.20619
166	3165.48	2583.78	1.22514		166	3413.9	2994.57	1.14003		166	3058.05	3092.23	0.988946		166	3443.2	2945.74	1.16887			166	3393.15	2816.33	1.20481
167	3167.31	2564.85	1.23489		167	3420.62	3001.28	1.13972		167	3037.91	3106.88	0.977801		167	3450.53	2918.88	1.18214			167	3413.9	2812.67	1.21376
168	3177.07	2581.94	1.2305		168	3431.61	2992.13	1.14688		168	3051.94	3096.5	0.98561		168	3463.96	2906.67	1.19173			168	3436.49	2823.05	1.2173
169	3180.13	2572.18	1.23636		169	3422.45	2982.36	1.14756		169	3027.53	3093.45	0.97869		169	3459.68	2896.29	1.19452			169	3433.44	2821.83	1.21674
170	3174.63	2560.58	1.23981		170	3447.48	2957.94	1.1655		170	3044.62	3102.61	0.981309		170	3452.36	2893.85	1.193			170	3445.64	2819.39	1.22212
171	3189.28	2552.65	1.2494		171	3469.45	2956.11	1.17365		171	3058.66	3086.13	0.991099		171	3436.49	2862.72	1.20043			171	3442.59	2847.46	1.209
172	3194.78	2533.11	1.26121		172	3477.39	2950.01	1.17877		172	3051.94	3079.41	0.991079		172	3435.27	2868.83	1.19745			172	3417.57	2843.8	1.20176
173	3191.11	2548.37	1.25222		173	3470.67	2953.67	1.17504		173	3047.67	3092.84	0.985395		173	3449.31	2841.36	1.21396			173	3435.27	2851.13	1.20488
174	3170.97	2539.22	1.2488		174	3478.61	2937.19	1.18433		174	3041.57	3116.65	0.97591		174	3437.1	2818.78	1.21936			174	3438.93	2849.91	1.20668
175	3193.55	2523.96	1.26529		175	3498.14	2917.66	1.19895		175	3040.35	3098.94	0.981094		175	3445.03	2814.5	1.22403			175	3428.55	2813.89	1.21844
176	3191.72	2523.96	1.26457		176	3498.14	2907.89	1.20298		176	3072.09	3087.96	0.994861		176	3445.64	2806.57	1.2277			176	3391.93	2808.4	1.20778
177	3196	2506.87	1.2749		177	3519.5	2907.89	1.21033		177	3034.24	3094.06	0.980666		177	3476.77	2790.7	1.24584			177	3413.29	2812.67	1.21354
178	3170.97	2510.53	1.26307		178	3514.01	2912.17	1.20666		178	3048.28	3096.5	0.984428		178	3435.88	2782.76	1.2347			178	3431	2807.79	1.22196
179	3213.7	2486.72	1.29234		179	3522.55	2908.5	1.21112		179	3060.49	3095.89	0.988565		179	3456.63	2776.05	1.24516			179	3432.22	2820.61	1.21684
180	3208.2	2500.76	1.28289		180	3543.31	2893.85	1.22443		180	3040.96	3098.94	0.98129		180	3453.58	2765.67	1.24873			180	3433.44	2809.62	1.22203
181	3221.63	2517.85	1.27952		181	3551.24	2890.19	1.22872		181	3061.71	3104.44	0.986236		181	3443.81	2745.53	1.25433			181	3401.7	2813.28	1.20916
182	3214.31	2500.76	1.28533		182	3562.23	2881.65	1.23618		182	3046.45	3094.06	0.984612		182	3445.03	2760.18	1.24812			182	3434.05	2805.96	1.22384
183	3211.26	2494.05	1.28757		183	3554.29	2873.71	1.23683		183	3039.13	3116.03	0.975321		183	3460.9	2774.83	1.24725			183	3382.77	2779.1	1.21722
184	3201.49	2504.43	1.27833		184	3570.16	2871.27	1.24341		184	3055	3088.57	0.989131		184	3462.13	2751.02	1.25849			184	3409.63	2775.44	1.2285
185	3224.68	2486.11	1.29708		185	3563.45	2859.06	1.24637		185	3059.27	3086.13	0.991297		185	3446.26	2744.31	1.25578			185	3404.75	2769.33	1.22945
186	3214.31	2467.8	1.3025		186	3559.79	2857.84	1.24562		186	3069.03	3109.93	0.986849		186	3448.7	2722.94	1.26654			186	3354.7	2757.13	1.21674
187	3194.16	2465.97	1.2953		187	3586.03	2838.92	1.26317		187	3053.78	3110.54	0.981752		187	3459.07	2716.84	1.2732			187	3377.28	2765.06	1.22141
188	3206.37	2490.39	1.2875		188	3588.48	2824.27	1.27059		188	3049.5	3102	0.983075		188	3441.98	2699.75	1.27493			188	3349.81	2749.8	1.2182
189	3215.53	2480.01	1.29658		189	3576.27	2836.48	1.26081		189	3062.93	3104.44	0.986629		189	3441.98	2699.14	1.27521			189	3367.52	2730.88	1.23313
190	3211.26	2482.45	1.29358		190	3582.37	2830.37	1.26569		190	3056.83	3087.35	0.990114		190	3452.97	2722.94	1.2681			190	3360.8	2746.75	1.22356
191	3222.85	2456.81	1.3118		191	3588.48	2819.39	1.27279		191	3059.88	3109.93	0.983906		191	3440.15	2689.37	1.27917			191	3362.63	2758.35	1.21907
192	3218.58	2470.24	1.30294		192	3605.57	2812.67	1.2819		192	3044.62	3094.06	0.984021		192	3451.14	2704.02	1.2763			192	3347.37	2755.91	1.21462
193	3204.54	2462.31	1.30144		193	3606.79	2800.46	1.28793		193	3055.61	3104.44	0.984271		193	3454.19	2680.83	1.28848			193	3347.37	2746.75	1.21867
194	3221.63	2453.76	1.31294		194	3617.77	2799.24	1.29241		194	3068.42	3096.5	0.990932		194	3463.96	2685.1	1.29007			194	3335.16	2735.76	1.2191
195	3206.98	2453.76	1.30697		195	3612.89	2790.7	1.29462		195	3062.93	3105.66	0.986241		195	3470.06	2682.66	1.29351			195	3336.39	2742.48	1.21656
196	3217.36	2472.07	1.30148		196	3624.49	2791.92	1.29821		196	3058.66	3104.44	0.985253		196	3449.31	2692.43	1.28111			196	3335.77	2737.59	1.21851
197	3232.62	2461.09	1.31349		197	3644.63	2786.43	1.30799		197	3058.66	3091.01	0.989534		197	3448.7	2692.43	1.28089			197	3371.79	2754.68	1.22402
198	3222.24	2469.63	1.30475		198	3627.54	2788.87	1.30072		198	3047.06	3114.2	0.978441		198	3434.05	2668.62	1.28683			198	3357.75	2734.54	1.2279
199	3213.09	2464.14	1.30394		199	3627.54	2776.66	1.30644		199	3047.06	3114.2	0.978441		199	3457.85	2639.93	1.30983			199	3365.68	2724.17	1.23549
200	3199.05	2456.2	1.30244		200	3644.02	2762.01	1.31934		200	3023.87	3104.44	0.974047		200	3460.29	2649.09	1.30622			200	3366.29	2729.66	1.23323
201	3216.14	2456.2	1.3094		201	3654.4	2765.06	1.32163		201	3059.88	3112.98	0.982942		201	3465.18	2635.05	1.31503			201	3362.63	2736.37	1.22887
202	3227.13	2465.36	1.30899		202	3639.75	2771.17	1.31343		202	3061.71	3112.98	0.98353		202	3453.58	2657.63	1.2995			202	3366.29	2751.63	1.22338
203	3225.29	2464.75	1.30857		203	3653.79	2770.55	1.3188		203	3058.05	3106.88	0.984283		203	3459.68	2662.52	1.2994			203	3339.44	2733.93	1.22148
204	3228.96	2464.75	1.31006		204	3656.84	2772.39	1.31902		204	3044.62	3112.98	0.97804		204	3440.76	2624.06	1.31124			204	3348.59	2733.93	1.22483
205	3225.29	2447.66	1.3177		205	3662.94	2769.94	1.32239		205	3066.59	3117.87	0.983553		205	3456.02	2639.93	1.30913			205	3351.03	2741.26	1.22244
206	3221.02	2447.05	1.31629		206	3656.23	2752.24	1.32846		206	3075.75	3116.03	0.987073		206	3446.26	2633.83	1.30846			206	3344.93	2728.44	1.22595
207	3225.29	2451.32	1.31574		207	3650.74	2755.91	1.32469		207	3072.7	3120.92	0.984549		207	3430.39	2632	1.30334			207	3335.16	2746.14	1.21449
208	3215.53	2445.83	1.3147		208	3668.44	2751.02	1.33348		208	3048.89	3121.53	0.976729		208	3462.13	2627.11	1.31785			208	3374.23	2722.94	1.23919
209	3219.8	2425.07	1.32771		209	3648.9	2718.67	1.34216		209	3050.11	3126.41	0.975595		209	3441.98	2623.45	1.31201			209	3354.09	2724.17	1.23123
210	3232.01	2446.44	1.32111		210	3647.07	2730.27	1.33579		210	3053.16	3102.61	0.984062		210	3450.53	2635.66	1.30917			210	3337.61	2749.8	1.21376
211	3214.92	2436.06	1.31972		211	3649.51	2740.65	1.33162		211	3061.1	3100.78	0.987203		211	3452.36	2612.46	1.3215			211	3327.84	2746.75	1.21156
212	3216.14	2434.84	1.32088		212	3658.67	2718.67	1.34576		212	3046.45	3132.52	0.972524		212	3434.05	2630.78	1.30534			212	3360.19	2724.17	1.23347
213	3220.41	2432.4	1.32396		213	3673.32	2732.1	1.3445		213	3045.23	3122.14	0.975366		213	3454.8	2613.07	1.32212			213	3344.93	2727.22	1.2265
214	3219.8	2442.17	1.31842		214	3661.11	2729.66	1.34123		214	3059.88	3118.48	0.981209		214	3470.06	2624.67	1.32209			214	3344.93	2733.93	1.22349
215	3236.28	2432.4	1.33049		215	3669.05	2718.06	1.34988		215	3081.85	3100.16	0.994094		215	3457.85	2597.2	1.33138			215	3344.32	2727.22	1.22627
216	3219.8	2432.4	1.32371		216	3680.64	2723.55	1.35141		216	3058.66	3097.11	0.987585		216	3464.57	2600.87	1.33208			216	3324.79	2721.72	1.22158
217	3240.55	2428.74	1.33425		217	3689.8	2721.11	1.35599		217	3062.93	3121.53	0.981227		217	3442.59	2595.98	1.32612			217	3340.66	2710.13	1.23266
218	3244.22	2429.96	1.33509		218	3689.19	2704.02	1.36434		218	3071.48	3120.92	0.984159		218	3456.02	2616.13	1.32104			218	3337	2714.4	1.22937
219	3224.68	2432.4	1.32572		219	3703.84	2712.57	1.36544		219	3076.36	3130.07	0.982841		219	3447.48	2598.43	1.32676			219	3327.23	2709.52	1.22798
220	3228.96	2433.62	1.32681		220	3684.92	2710.13	1.35968		220	3069.65	3099.55	0.990353		220	3439.54	2594.15	1.32588			220	3335.16	2718.06	1.22704
221	3232.01	2424.46	1.33308		221	3678.2	2698.53	1.36304		221	3091.62	3106.27	0.995284		221	3434.05	2610.63	1.31541			221	3357.75	2718.06	1.23535
222	3224.07	2424.46	1.32981		222	3690.41	2688.76	1.37253		222	3078.19	3120.31	0.986501		222	3456.63	2591.71	1.33373			222	3312.58	2729.66	1.21355
223	3241.16	2427.52	1.33517		223	3690.41	2710.13	1.36171		223	3087.35	3114.2	0.991378		223	3444.42	2600.87	1.32433			223	3329.67	2704.02	1.23138
224	3233.23	2425.07	1.33325		224	3698.35	2696.7	1.37144		224	3092.23	3130.07	0.987911		224	3456.63	2600.87	1.32903			224	3341.27	2705.24	1.23511
225	3254.59	2415.31	1.34748		225	3694.07	2699.14	1.36861		225	3079.41	3116.03	0.988248		225	3436.49	2581.33	1.33129			225	3343.71	2732.71	1.22359
226	3228.96	2428.74	1.32948		226	3702.01	2691.2	1.3756		226	3071.48	3128.24	0.981856		226	3460.29	2587.44	1.33734			226	3332.11	2704.63	1.232
227	3214.92	2437.89	1.31873		227	3698.96	2698.53	1.37073		227	3073.31	3116.03	0.98629		227	3445.03	2578.28	1.33617			227	3308.92	2704.02	1.2237
228	3243	2434.84	1.33192		228	3703.23	2700.97	1.37107		228	3070.26	3125.8	0.982232		228	3462.74	2585.61	1.33924			228	3314.41	2697.92	1.22851
229	3224.07	2441.56	1.3205		229	3703.84	2697.31	1.37316		229	3057.44	3133.13	0.975842		229	3460.29	2585	1.3386			229	3319.29	2726	1.21764
230	3211.26	2434.84	1.31888		230	3711.77	2686.32	1.38173		230	3062.32	3119.09	0.981799		230	3455.41	2585	1.33672			230	3332.11	2710.13	1.2295
231	3230.18	2407.37	1.34179		231	3713.61	2691.81	1.3796		231	3062.32	3131.29	0.977974		231	3476.77	2581.33	1.34689			231	3329.67	2711.35	1.22805
232	3234.45	2417.14	1.33813		232	3688.58	2669.23	1.38189		232	3051.94	3133.74	0.973897		232	3454.8	2594.15	1.33177			232	3313.8	2708.3	1.22357
233	3217.97	2424.46	1.32729		233	3705.67	2673.5	1.38607		233	3058.05	3144.11	0.972628		233	3456.02	2592.93	1.33286			233	3326.01	2702.8	1.23058
234	3240.55	2414.09	1.34235		234	3705.06	2663.74	1.39092		234	3045.23	3143.5	0.968739		234	3457.85	2569.13	1.34592			234	3319.9	2705.24	1.22721
235	3230.18	2418.36	1.33569		235	3717.27	2676.55	1.38883		235	3069.65	3120.92	0.983572		235	3452.97	2580.72	1.33799			235	3319.9	2714.4	1.22307
236	3243.61	2418.36	1.34124		236	3719.1	2666.79	1.3946		236	3045.84	3131.91	0.972518		236	3443.81	2586.83	1.33129			236	3308.31	2724.17	1.21443
237	3246.66	2417.14	1.34318		237	3713.61	2673.5	1.38904		237	3056.22	3114.81	0.98119		237	3469.45	2587.44	1.34088			237	3342.49	2703.41	1.2364
238	3224.68	2411.65	1.33713		238	3723.37	2677.78	1.39047		238	3059.88	3136.18	0.975671		238	3460.29	2580.11	1.34114			238	3327.84	2705.85	1.22987
239	3225.9	2420.8	1.33258		239	3709.94	2677.17	1.38577		239	3075.14	3111.76	0.988232		239	3473.72	2584.39	1.34412			239	3343.71	2725.39	1.22687
240	3239.94	2414.7	1.34176		240	3700.18	2667.4	1.38719		240	3074.53	3119.7	0.985521		240	3438.32	2588.66	1.32822			240	3329.06	2715.01	1.22617
241	3229.57	2396.39	1.34768		241	3715.44	2673.5	1.38973		241	3065.98	3123.36	0.981629		241	3470.67	2578.28	1.34612			241	3340.66	2707.68	1.23377
242	3247.27	2411.04	1.34683		242	3714.83	2670.45	1.39109		242	3074.53	3140.45	0.979009		242	3453.58	2570.35	1.34362			242	3307.09	2711.35	1.21972
243	3238.11	2417.14	1.33965		243	3705.06	2676.55	1.38427		243	3070.87	3115.42	0.9857		243	3442.59	2569.74	1.33966			243	3327.84	2732.1	1.21805
244	3240.55	2413.48	1.34269		244	3713.61	2671.06	1.39031		244	3056.22	3123.97	0.978313		244	3447.48	2542.88	1.35574			244	3300.37	2722.94	1.21206
245	3250.93	2403.71	1.35246		245	3726.42	2671.06	1.39511		245	3055	3122.75	0.978304		245	3445.03	2569.13	1.34093			245	3340.66	2705.85	1.23461
246	3235.67	2415.31	1.33965		246	3741.68	2668.62	1.4021		246	3061.71	3133.13	0.977205		246	3451.75	2571.57	1.34227			246	3321.74	2709.52	1.22595
247	3235.67	2410.43	1.34236		247	3735.58	2673.5	1.39726		247	3084.29	3128.85	0.985758		247	3457.85	2556.31	1.35267			247	3302.81	2715.01	1.2165
248	3250.93	2419.58	1.34359		248	3731.31	2665.57	1.39982		248	3044.01	3111.15	0.97842		248	3452.97	2559.36	1.34915			248	3313.19	2726.61	1.21513
249	3241.77	2401.88	1.34968		249	3749.01	2679.61	1.39909		249	3080.02	3133.74	0.982858		249	3424.89	2571.57	1.33183			249	3325.4	2730.88	1.2177
250	3241.16	2409.2	1.34533		250	3728.87	2660.07	1.40179		250	3109.93	3215.53	0.967159		250	3448.09	2579.5	1.33673			250	3330.89	2726.61	1.22162
			#DIV/0!		251	3713.61	2669.84	1.39095		251	3131.91	3233.84	0.96848		251	3439.54	2575.84	1.33531			251	3330.89	2731.49	1.21944
			#DIV/0!		252	3732.53	2667.4	1.39931		252	3148.39	3253.37	0.967732		252	3465.79	2560.58	1.35352			252	3337	2742.48	1.21678
			#DIV/0!		253	3738.63	2683.27	1.39331		253	3135.57	3250.32	0.964696		253	3438.93	2566.07	1.34015			253	3348.59	2734.54	1.22455
			#DIV/0!		254	3750.23	2688.15	1.3951		254	3160.59	3250.32	0.972393		254	3463.96	2564.85	1.35055			254	3322.35	2727.83	1.21795
			#DIV/0!		255	3742.29	2681.44	1.39563		255	3172.19	3241.16	0.978721		255	3456.02	2547.76	1.35649			255	3316.24	2727.83	1.21571
			#DIV/0!							256	3150.83	3240.55	0.972313		256	3444.42	2567.3	1.34165			256	3353.48	2730.88	1.22799
			#DIV/0!							257	3165.48	3221.63	0.982571								257	3348.59	2709.52	1.23586
			#DIV/0!							258	3171.58	3247.88	0.976508								258	3310.75	2723.55	1.2156
			#DIV/0!							259	3150.83	3249.71	0.969573								259	3322.35	2718.06	1.22232
			#DIV/0!							260	3157.54	3219.8	0.980663								260	3326.01	2710.74	1.22697
			#DIV/0!							261	3154.49	3229.57	0.976752								261	3332.72	2693.65	1.23725
			#DIV/0!							262	3154.49	3229.57	0.976752								262	3319.29	2729.05	1.21628
			#DIV/0!							263	3163.03	3200.27	0.988363								263	3328.45	2722.94	1.22237
			#DIV/0!							264	3166.09	3192.94	0.991591								264	3324.18	2737.59	1.21427
			#DIV/0!							265	3219.19	3211.87	1.00228								265	3322.96	2735.15	1.21491
			#DIV/0!							266	3199.05	3207.59	0.997338								266	3318.07	2735.15	1.21312
			#DIV/0!							267	3198.44	3208.2	0.996958								267	3349.2	2727.22	1.22806
			#DIV/0!							268	3207.59	3200.88	1.0021								268	3308.31	2727.83	1.2128
			#DIV/0!							269	3219.8	3180.74	1.01228								269	3321.13	2727.22	1.21777
			#DIV/0!							270	3177.07	3175.85	1.00038								270	3304.03	2711.96	1.21832
			#DIV/0!							271	3165.48	3145.33	1.00641								271	3314.41	2723.55	1.21694
			#DIV/0!							272	3164.87	3142.89	1.00699								272	3299.76	2718.06	1.21401
			#DIV/0!							273	3167.92	3125.19	1.01367								273	3294.27	2721.72	1.21036
			#DIV/0!							274	3136.79	3131.29	1.00176								274	3313.19	2715.62	1.22005
			#DIV/0!							275	3124.58	3113.59	1.00353								275	3311.97	2716.84	1.21905
			#DIV/0!							276	3149	3102	1.01515								276	3311.97	2714.4	1.22015
			#DIV/0!							277	3164.26	3088.57	1.02451								277	3295.49	2733.32	1.20567
			#DIV/0!							278	3142.89	3083.07	1.0194								278	3305.87	2723.55	1.21381
			#DIV/0!							279	3133.13	3059.27	1.02414								279	3302.81	2739.43	1.20566
			#DIV/0!							280	3127.63	3047.67	1.02624								280	3315.63	2710.74	1.22315
			#DIV/0!							281	3147.16	3050.72	1.03161								281	3293.05	2722.33	1.20964
			#DIV/0!							282	3147.16	3050.11	1.03182								282	3327.23	2700.97	1.23186
			#DIV/0!							283	3147.16	3044.62	1.03368								283	3326.62	2721.72	1.22225
			#DIV/0!							284	3156.32	3050.72	1.03461								284	3330.28	2724.17	1.22249
			#DIV/0!							285	3136.79	3037.91	1.03255								285	3311.36	2729.05	1.21337
			#DIV/0!							286	3150.22	3041.57	1.03572								286	3301.59	2740.65	1.20467
			#DIV/0!							287	3172.19	3023.26	1.04926								287	3305.26	2730.88	1.21033
			#DIV/0!							288	3170.36	3036.68	1.04402								288	3327.23	2726	1.22055
			#DIV/0!							289	3151.44	3023.26	1.0424								289	3321.74	2729.66	1.21691
			#DIV/0!							290	3169.14	3016.54	1.05059								290	3317.46	2738.81	1.21128
			#DIV/0!							291	3157.54	3024.48	1.04399								291	3302.81	2711.96	1.21787
			#DIV/0!							292	3191.11	3014.1	1.05873								292	3332.11	2730.27	1.22043
			#DIV/0!							293	3153.27	3015.32	1.04575								293	3308.31	2716.23	1.21798
			#DIV/0!							294	3191.11	3007.39	1.06109								294	3315.63	2715.62	1.22095
			#DIV/0!							295	3205.76	2997.62	1.06944								295	3319.29	2734.54	1.21384
			#DIV/0!							296	3183.18	3009.22	1.05781								296	3314.41	2741.87	1.20881
			#DIV/0!							297	3185.01	3001.89	1.061								297	3310.75	2725.39	1.21478
			#DIV/0!							298	3202.1	2989.68	1.07105								298	3321.74	2727.83	1.21772
			#DIV/0!							299	3219.8	3000.67	1.07303								299	3309.53	2726.61	1.21379
			#DIV/0!							300	3205.76	2995.79	1.07009								300	3307.09	2739.43	1.20722
			#DIV/0!							301	3187.45	3004.94	1.06074								301	3292.44	2733.32	1.20456
			#DIV/0!							302	3199.05	2995.18	1.06807								302	3301.59	2729.66	1.20952
			#DIV/0!							303	3245.44	2973.81	1.09134								303	3284.5	2716.84	1.20894
			#DIV/0!							304	3217.97	2981.14	1.07944								304	3313.8	2724.17	1.21644
			#DIV/0!							305	3228.35	2987.85	1.08049								305	3324.79	2715.01	1.2246
			#DIV/0!							306	3240.55	2968.93	1.09149								306	3277.79	2738.2	1.19706
			#DIV/0!							307	3228.35	2968.93	1.08738								307	3301.59	2732.71	1.20817
			#DIV/0!							308	3232.62	2954.89	1.09399								308	3276.57	2731.49	1.19955
			#DIV/0!							309	3264.97	2974.42	1.09768								309	3318.07	2723.55	1.21829
			#DIV/0!							310	3234.45	2964.05	1.09123								310	3318.07	2728.44	1.21611
			#DIV/0!							311	3258.87	2961.61	1.10037								311	3288.77	2733.93	1.20295
			#DIV/0!							312	3261.92	2962.83	1.10095								312	3291.22	2724.17	1.20816
			#DIV/0!							313	3258.87	2946.35	1.10607								313	3297.93	2737.59	1.20468
			#DIV/0!							314	3236.28	2948.18	1.09772								314	3311.97	2724.78	1.2155
			#DIV/0!							315	3258.87	2938.41	1.10906								315	3302.81	2712.57	1.21759
			#DIV/0!							316	3275.96	2927.42	1.11906								316	3319.29	2719.89	1.22038
			#DIV/0!							317	3290	2939.63	1.11919								317	3300.98	2715.62	1.21555
			#DIV/0!							318	3261.92	2920.71	1.11682								318	3303.42	2725.39	1.21209
			#DIV/0!							319	3249.71	2924.98	1.11102								319	3297.32	2743.7	1.20178
			#DIV/0!							320	3271.07	2900.57	1.12773								320	3301.59	2717.45	1.21496
			#DIV/0!							321	3280.84	2921.32	1.12307								321	3275.35	2727.83	1.20072
			#DIV/0!							322	3266.8	2932.31	1.11407								322	3284.5	2740.65	1.19844
			#DIV/0!							323	3309.53	2915.22	1.13526								323	3284.5	2717.45	1.20867
			#DIV/0!							324	3290.61	2907.28	1.13185								324	3278.4	2715.01	1.20751
			#DIV/0!							325	3302.81	2889.58	1.14301								325	3310.14	2721.11	1.21647
			#DIV/0!							326	3311.36	2881.65	1.14912								326	3304.03	2722.94	1.21341
			#DIV/0!							327	3305.26	2885.31	1.14555								327	3304.65	2720.5	1.21472
			#DIV/0!							328	3303.42	2892.02	1.14225								328	3287.55	2715.62	1.21061
			#DIV/0!							329	3317.46	2888.97	1.14832								329	3272.9	2722.33	1.20224
			#DIV/0!							330	3310.14	2899.96	1.14144								330	3305.87	2737.59	1.20758
			#DIV/0!							331	3307.09	2882.87	1.14715								331	3308.92	2726.61	1.21357
			#DIV/0!							332	3321.13	2887.14	1.15032								332	3286.33	2739.43	1.19964
			#DIV/0!							333	3321.13	2875.54	1.15496								333	3283.28	2730.88	1.20228
			#DIV/0!							334	3300.98	2862.11	1.15334								334	3307.09	2741.26	1.20641
			#DIV/0!							335	3326.62	2862.72	1.16205								335	3304.03	2736.98	1.20718
			#DIV/0!							336	3320.52	2867	1.15819								336	3306.48	2740.04	1.20673
			#DIV/0!							337	3342.49	2843.19	1.17561								337	3302.81	2738.2	1.2062
			#DIV/0!							338	3314.41	2870.05	1.15483								338	3277.18	2727.22	1.20166
			#DIV/0!							339	3370.57	2852.35	1.18168								339	3298.54	2743.09	1.20249
			#DIV/0!							340	3345.54	2843.19	1.17669								340	3302.81	2760.79	1.19633
			#DIV/0!							341	3310.75	2854.18	1.15997								341	3304.65	2760.18	1.19726
			#DIV/0!							342	3338.22	2839.53	1.17562								342	3291.22	2741.87	1.20036
			#DIV/0!							343	3330.28	2852.35	1.16756								343	3298.54	2743.09	1.20249
			#DIV/0!							344	3363.85	2843.19	1.18313								344	3301.59	2733.32	1.2079
			#DIV/0!							345	3330.89	2843.19	1.17153								345	3291.83	2728.44	1.20649
			#DIV/0!							346	3305.87	2836.48	1.16548								346	3325.4	2738.81	1.21418
			#DIV/0!							347	3329.67	2828.54	1.17717								347	3307.7	2744.31	1.20529
			#DIV/0!							348	3337.61	2847.46	1.17214								348	3302.2	2747.97	1.20169
			#DIV/0!							349	3324.18	2852.35	1.16542								349	3289.39	2739.43	1.20076
			#DIV/0!							350	3316.85	2830.37	1.17188								350	3284.5	2734.54	1.20112
			#DIV/0!							351	3363.85	2827.93	1.18951								351	3285.72	2736.37	1.20076
			#DIV/0!							352	3351.65	2843.19	1.17883								352	3297.93	2735.15	1.20576
			#DIV/0!							353	3333.33	2831.59	1.17719								353	3299.76	2742.48	1.2032
			#DIV/0!							354	3346.15	2813.28	1.18941								354	3291.83	2733.93	1.20407
			#DIV/0!							355	3329.67	2827.93	1.17742								355	3294.88	2748.58	1.19876
			#DIV/0!							356	3333.94	2818.17	1.18302								356	3278.4	2739.43	1.19675
			#DIV/0!							357	3355.92	2821.83	1.18927								357	3311.97	2727.83	1.21414
			#DIV/0!							358	3362.63	2813.28	1.19527								358	3289.39	2727.83	1.20586
			#DIV/0!							359	3362.02	2821.22	1.19169								359	3296.1	2733.93	1.20563
			#DIV/0!							360	3369.96	2820.61	1.19476								360	3306.48	2730.27	1.21105
			#DIV/0!							361	3330.89	2812.67	1.18424								361	3289.39	2752.24	1.19517
			#DIV/0!							362	3366.29	2804.74	1.20021								362	3271.07	2746.14	1.19115
			#DIV/0!							363	3337.61	2821.83	1.18278								363	3284.5	2746.75	1.19578
			#DIV/0!							364	3366.9	2798.02	1.20332								364	3304.03	2748.58	1.20209
			#DIV/0!							365	3354.09	2816.94	1.19069								365	3284.5	2744.31	1.19684
			#DIV/0!							366	3363.85	2802.3	1.20039								366	3292.44	2742.48	1.20053
			#DIV/0!							367	3373.01	2795.58	1.20655								367	3307.7	2733.32	1.21014
			#DIV/0!							368	3368.74	2801.68	1.2024								368	3289.39	2743.7	1.19889
			#DIV/0!							369	3365.68	2802.91	1.20078								369	3277.18	2748.58	1.19232
			#DIV/0!							370	3353.48	2802.91	1.19643								370	3277.18	2747.36	1.19285
			#DIV/0!							371	3385.83	2795.58	1.21114								371	3269.24	2754.07	1.18706
			#DIV/0!							372	3375.45	2801.07	1.20506								372	3274.74	2763.23	1.18511
			#DIV/0!							373	3358.36	2794.97	1.20157								373	3277.79	2735.15	1.19839
			#DIV/0!							374	3377.89	2784.59	1.21307								374	3292.44	2752.24	1.19628
			#DIV/0!							375	3373.62	2787.65	1.2102								375	3264.97	2763.84	1.18132
			#DIV/0!							376	3391.93	2782.15	1.21918								376	3272.9	2765.06	1.18366
			#DIV/0!							377	3356.53	2782.15	1.20645								377	3291.83	2754.07	1.19526
			#DIV/0!							378	3380.33	2792.53	1.21049								378	3291.83	2758.96	1.19314
			#DIV/0!							379	3380.94	2763.23	1.22355								379	3255.81	2754.68	1.18192
			#DIV/0!							380	3370.57	2776.05	1.21416								380	3265.58	2766.28	1.1805
			#DIV/0!							381	3390.71	2789.48	1.21553								381	3287.55	2764.45	1.18922
			#DIV/0!							382	3385.22	2785.81	1.21517								382	3286.94	2746.75	1.19667
			#DIV/0!							383	3373.62	2775.44	1.21553								383	3271.68	2752.85	1.18847
			#DIV/0!							384	3376.67	2775.44	1.21663								384	3269.24	2733.93	1.1958
			#DIV/0!							385	3389.49	2759.57	1.22827								385	3266.19	2754.07	1.18595
			#DIV/0!							386	3394.98	2779.1	1.22161								386	3269.24	2752.85	1.18758
			#DIV/0!							387	3390.1	2773	1.22254								387	3263.14	2752.24	1.18563
			#DIV/0!							388	3383.39	2783.37	1.21557								388	3256.42	2760.18	1.17979
			#DIV/0!							389	3389.49	2773.61	1.22205								389	3239.33	2744.92	1.18012
			#DIV/0!							390	3399.87	2778.49	1.22364								390	3268.02	2756.52	1.18556
			#DIV/0!							391	3382.77	2784.59	1.21482								391	3263.75	2758.96	1.18296
			#DIV/0!							392	3390.71	2771.78	1.2233								392	3255.81	2755.3	1.18165
			#DIV/0!							393	3397.42	2780.93	1.22168								393	3298.54	2774.22	1.189
			#DIV/0!							394	3407.8	2774.83	1.22811								394	3260.7	2758.35	1.18212
			#DIV/0!							395	3385.83	2782.76	1.21672								395	3257.65	2781.54	1.17117
			#DIV/0!							396	3407.19	2766.28	1.23169								396	3263.14	2772.39	1.17701
			#DIV/0!							397	3400.48	2776.66	1.22467								397	3272.29	2771.17	1.18083
			#DIV/0!							398	3396.2	2768.11	1.2269								398	3272.29	2769.33	1.18162
			#DIV/0!							399	3402.31	2769.94	1.2283								399	3283.28	2757.74	1.19057
			#DIV/0!							400	3415.13	2766.89	1.23428								400	3268.02	2760.79	1.18373
			#DIV/0!							401	3412.07	2769.94	1.23182								401	3304.65	2774.22	1.1912
			#DIV/0!							402	3416.35	2769.33	1.23364								402	3272.9	2777.88	1.1782
			#DIV/0!							403	3427.33	2774.22	1.23542								403	3251.54	2776.66	1.17103
			#DIV/0!							404	3433.44	2774.22	1.23762								404	3275.35	2767.5	1.1835
			#DIV/0!							405	3393.15	2764.45	1.22742								405	3277.18	2787.65	1.17561
			#DIV/0!							406	3411.46	2773.61	1.22997								406	3255.81	2782.76	1.16999
			#DIV/0!							407	3423.06	2755.3	1.24235								407	3274.74	2751.02	1.19037
			#DIV/0!							408	3426.72	2763.84	1.23984								408	3289.39	2784.59	1.18128
			#DIV/0!							409	3424.28	2785.81	1.22919								409	3283.89	2783.37	1.17983
			#DIV/0!							410	3418.18	2768.11	1.23484								410	3274.13	2782.76	1.17658
			#DIV/0!							411	3430.39	2749.8	1.24751								411	3274.74	2779.1	1.17835
			#DIV/0!							412	3407.8	2743.7	1.24205								412	3288.16	2777.88	1.18369
			#DIV/0!							413	3434.05	2765.06	1.24194								413	3277.79	2783.37	1.17763
			#DIV/0!							414	3435.27	2775.44	1.23774								414	3299.15	2798.63	1.17884
			#DIV/0!							415	3434.66	2747.97	1.24989								415	3274.74	2789.48	1.17396
			#DIV/0!							416	3415.13	2758.35	1.23811								416	3264.97	2783.37	1.17303
			#DIV/0!							417	3423.06	2740.65	1.249								417	3266.19	2798.63	1.16707
			#DIV/0!							418	3405.97	2774.22	1.22772								418	3277.79	2804.74	1.16866
			#DIV/0!							419	3406.58	2747.36	1.23995								419	3251.54	2798.63	1.16183
			#DIV/0!							420	3451.14	2774.22	1.244								420	3276.57	2765.67	1.18473
			#DIV/0!							421	3430.39	2755.3	1.24502								421	3276.57	2779.71	1.17875
			#DIV/0!							422	3424.28	2763.23	1.23923								422	3250.32	2773	1.17213
			#DIV/0!							423	3428.55	2750.41	1.24656								423	3266.8	2761.4	1.18302
			#DIV/0!							424	3472.5	2764.45	1.25613								424	3261.92	2788.26	1.16988
			#DIV/0!							425	3420.01	2775.44	1.23224								425	3294.88	2805.96	1.17424
			#DIV/0!							426	3418.18	2763.23	1.23702								426	3281.45	2805.96	1.16946
			#DIV/0!							427	3428.55	2744.31	1.24933								427	3240.55	2800.46	1.15715
			#DIV/0!							428	3423.67	2760.79	1.24011								428	3266.19	2805.35	1.16427
			#DIV/0!							429	3418.18	2760.79	1.23812								429	3266.8	2804.74	1.16474
			#DIV/0!							430	3424.28	2738.2	1.25056								430	3274.74	2804.74	1.16757
			#DIV/0!							431	3418.18	2757.13	1.23976								431	3255.2	2791.92	1.16594
			#DIV/0!							432	3445.64	2744.92	1.25528								432	3259.48	2802.91	1.16289
			#DIV/0!							433	3426.11	2752.24	1.24484								433	3280.23	2805.35	1.16928
			#DIV/0!							434	3446.26	2744.92	1.2555								434	3282.06	2810.84	1.16764
			#DIV/0!							435	3436.49	2733.32	1.25726								435	3269.24	2788.87	1.17225
			#DIV/0!							436	3439.54	2751.63	1.25								436	3265.58	2821.83	1.15726
			#DIV/0!							437	3449.92	2755.91	1.25183								437	3282.67	2808.4	1.16888
			#DIV/0!							438	3436.49	2754.68	1.24751								438	3288.16	2801.07	1.17389
			#DIV/0!							439	3437.1	2759.57	1.24552								439	3288.16	2804.74	1.17236
			#DIV/0!							440	3451.14	2755.91	1.25227								440	3282.06	2820	1.16385
			#DIV/0!							441	3434.66	2761.4	1.24381								441	3296.1	2834.65	1.16279
			#DIV/0!							442	3437.71	2762.01	1.24464								442	3311.36	2830.98	1.16969
			#DIV/0!							443	3432.22	2760.18	1.24348								443	3311.97	2793.75	1.18549
			#DIV/0!							444	3452.36	2769.94	1.24637								444	3299.15	2816.94	1.17118
			#DIV/0!							445	3443.81	2763.23	1.2463								445	3355.31	2849.91	1.17734
			#DIV/0!							446	3460.29	2756.52	1.25531								446	3412.07	2899.96	1.17659
			#DIV/0!							447	3431	2755.91	1.24496								447	3546.36	3024.48	1.17255
			#DIV/0!							448	3449.92	2767.5	1.24658								448	3548.19	3013.49	1.17744
			#DIV/0!							449	3434.05	2749.19	1.24911								449	3568.33	2989.68	1.19355
			#DIV/0!							450	3446.87	2749.8	1.2535								450	3545.14	2975.04	1.19163
			#DIV/0!							451	3441.98	2755.3	1.24922								451	3517.67	2962.83	1.18727
			#DIV/0!							452	3445.64	2755.91	1.25027								452	3505.46	2938.41	1.19298
			#DIV/0!							453	3438.93	2754.07	1.24867								453	3493.26	2937.8	1.18907
			#DIV/0!							454	3442.59	2763.84	1.24558								454	3506.68	2920.1	1.20088
			#DIV/0!							455	3444.42	2756.52	1.24955								455	3500.58	2884.7	1.2135
			#DIV/0!							456	3476.77	2758.96	1.26017								456	3490.81	2892.02	1.20705
			#DIV/0!							457	3435.88	2755.3	1.24701								457	3487.76	2868.83	1.21574
			#DIV/0!							458	3435.88	2758.35	1.24563								458	3473.11	2857.23	1.21555
			#DIV/0!							459	3448.7	2744.92	1.25639								459	3475.55	2849.91	1.21953
			#DIV/0!							460	3437.1	2779.71	1.2365								460	3466.4	2849.29	1.21658
			#DIV/0!							461	3474.94	2755.91	1.2609								461	3439.54	2849.29	1.20716
			#DIV/0!							462	3456.63	2755.91	1.25426								462	3448.7	2840.75	1.21401
			#DIV/0!							463	3448.09	2749.19	1.25422								463	3465.18	2827.93	1.22534
			#DIV/0!							464	3459.68	2739.43	1.26292								464	3462.13	2824.27	1.22585
			#DIV/0!							465	3445.64	2751.02	1.2525								465	3443.81	2815.72	1.22307
			#DIV/0!							466	3459.68	2744.31	1.26067								466	3446.26	2819.39	1.22234
			#DIV/0!							467	3454.19	2751.02	1.2556								467	3451.75	2798.02	1.23364
			#DIV/0!							468	3474.94	2763.84	1.25729								468	3451.14	2807.79	1.22913
			#DIV/0!							469	3451.75	2758.35	1.25138								469	3452.36	2792.53	1.23628
			#DIV/0!							470	3476.77	2767.5	1.25629								470	3454.19	2790.09	1.23802
			#DIV/0!							471	3461.51	2765.06	1.25188								471	3445.64	2777.88	1.24038
			#DIV/0!							472	3456.63	2746.14	1.25872								472	3438.32	2765.67	1.24321
			#DIV/0!							473	3457.85	2752.85	1.2561								473	3449.31	2777.27	1.24198
			#DIV/0!							474	3465.79	2751.02	1.25982								474	3431	2761.4	1.24249
			#DIV/0!							475	3468.84	2750.41	1.26121								475	3423.67	2782.76	1.23031
			#DIV/0!							476	3462.74	2753.46	1.2576								476	3430.39	2782.15	1.233
			#DIV/0!							477	3478.61	2755.3	1.26252								477	3427.33	2771.78	1.23651
			#DIV/0!							478	3449.92	2753.46	1.25294								478	3441.37	2770.55	1.24213
			#DIV/0!							479	3457.24	2750.41	1.25699								479	3427.33	2755.91	1.24363
			#DIV/0!							480	3451.14	2754.07	1.25311								480	3427.33	2755.91	1.24363
			#DIV/0!							481	3457.24	2733.32	1.26485								481	3435.88	2755.91	1.24673
			#DIV/0!							482	3445.64	2769.94	1.24394								482	3412.68	2745.53	1.24299
			#DIV/0!							483	3478	2741.26	1.26876								483	3428.55	2740.65	1.251
			#DIV/0!							484	3475.55	2750.41	1.26365								484	3437.71	2747.97	1.251
			#DIV/0!							485	3454.19	2759.57	1.25171								485	3422.45	2738.81	1.24961
			#DIV/0!							486	3459.68	2745.53	1.26011								486	3425.5	2749.19	1.246
			#DIV/0!							487	3470.06	2770.55	1.25248								487	3423.67	2718.67	1.25932
			#DIV/0!							488	3451.75	2752.24	1.25416								488	3421.23	2758.35	1.24032
			#DIV/0!							489	3479.83	2747.36	1.26661								489	3421.23	2753.46	1.24252
			#DIV/0!							490	3463.96	2771.17	1.25								490	3421.23	2727.83	1.25419
			#DIV/0!							491	3463.96	2763.23	1.25359								491	3431.61	2730.88	1.25659
			#DIV/0!							492	3480.44	2757.13	1.26234								492	3413.9	2737.59	1.24705
			#DIV/0!							493	3484.71	2758.96	1.26305								493	3425.5	2736.37	1.25184
			#DIV/0!							494	3471.28	2760.18	1.25763								494	3448.7	2736.37	1.26032
			#DIV/0!							495	3473.11	2771.17	1.2533								495	3414.52	2735.76	1.24811
			#DIV/0!							496	3466.4	2755.3	1.25808								496	3429.16	2721.72	1.25992
			#DIV/0!							497	3484.71	2775.44	1.25555								497	3424.89	2725.39	1.25666
			#DIV/0!							498	3502.41	2779.71	1.25999								498	3423.67	2718.06	1.2596
			#DIV/0!							499	3491.42	2764.45	1.26297								499	3421.23	2712.57	1.26125
			#DIV/0!							500	3493.26	2758.96	1.26615								500	3419.4	2716.23	1.25888
			#DIV/0!							501	3471.28	2767.5	1.2543								501	3415.13	2718.06	1.25646
			#DIV/0!							502	3475.55	2751.02	1.26337								502	3399.87	2710.13	1.2545
			#DIV/0!							503	3476.77	2757.74	1.26073								503	3385.22	2712.57	1.24798
			#DIV/0!							504	3478.61	2735.15	1.27182								504	3412.68	2733.32	1.24855
			#DIV/0!							505	3490.81	2766.89	1.26164								505	3414.52	2707.68	1.26105
			#DIV/0!							506	3454.19	2762.01	1.25061								506	3409.02	2712.57	1.25675
			#DIV/0!							507	3440.15	2753.46	1.24939								507	3409.02	2713.18	1.25647
			#DIV/0!							508	3490.81	2785.2	1.25334								508	3410.24	2722.33	1.25269
			#DIV/0!							509	3475.55	2741.26	1.26787								509	3404.75	2688.76	1.26629
			#DIV/0!							510	3481.66	2750.41	1.26587								510	3393.15	2691.2	1.26083
			#DIV/0!							511	3501.8	2757.74	1.26981								511	3416.35	2700.36	1.26515
			#DIV/0!							512	3483.49	2759.57	1.26233								512	3413.9	2724.78	1.25291
			#DIV/0!							513	3481.05	2749.8	1.26593								513	3374.23	2697.31	1.25096
			#DIV/0!							514	3476.16	2752.24	1.26303								514	3377.89	2703.41	1.24949
			#DIV/0!							515	3481.66	2771.78	1.25611								515	3388.88	2726	1.24317
			#DIV/0!							516	3507.9	2749.19	1.27598								516	3393.76	2711.96	1.2514
			#DIV/0!							517	3503.02	2765.06	1.26689								517	3401.09	2710.13	1.25495
			#DIV/0!							518	3488.98	2761.4	1.26348								518	3399.87	2698.53	1.2599
			#DIV/0!							519	3484.71	2761.4	1.26194								519	3403.53	2685.1	1.26756
			#DIV/0!							520	3493.26	2768.72	1.26169								520	3387.66	2683.88	1.26222
			#DIV/0!							521	3484.1	2762.01	1.26144								521	3385.22	2689.37	1.25874
			#DIV/0!							522	3482.27	2735.76	1.27287								522	3389.49	2699.14	1.25577
			#DIV/0!							523	3478	2743.09	1.26791								523	3376.67	2665.57	1.26677
			#DIV/0!							524	3484.71	2749.8	1.26726								524	3377.28	2681.44	1.2595
			#DIV/0!							525	3502.41	2747.97	1.27454								525	3377.28	2678.39	1.26094
			#DIV/0!							526	3505.46	2755.3	1.27226								526	3352.87	2675.33	1.25325
			#DIV/0!							527	3488.37	2773.61	1.2577								527	3401.09	2699.75	1.25978
			#DIV/0!							528	3497.53	2762.62	1.26602								528	3380.33	2675.33	1.26352
			#DIV/0!							529	3489.59	2750.41	1.26875								529	3388.27	2666.18	1.27083
			#DIV/0!							530	3509.13	2771.78	1.26602								530	3356.53	2674.11	1.2552
			#DIV/0!							531	3493.26	2762.01	1.26475								531	3366.9	2675.33	1.2585
			#DIV/0!							532	3473.72	2760.79	1.25823								532	3354.09	2669.23	1.25658
			#DIV/0!							533	3497.53	2765.06	1.2649								533	3362.02	2658.85	1.26446
			#DIV/0!							534	3525.61	2765.06	1.27506								534	3384.61	2661.91	1.2715
			#DIV/0!							535	3509.74	2752.24	1.27523								535	3359.58	2684.49	1.25148
			#DIV/0!							536	3519.5	2757.74	1.27623								536	3358.97	2674.72	1.25582
			#DIV/0!							537	3501.19	2744.31	1.2758								537	3385.22	2672.89	1.2665
			#DIV/0!							538	3482.27	2755.3	1.26384								538	3374.84	2643.59	1.27661
			#DIV/0!							539	3487.76	2755.91	1.26556								539	3363.85	2661.91	1.2637
			#DIV/0!							540	3488.98	2765.06	1.26181								540	3360.19	2646.04	1.26989
			#DIV/0!							541	3511.57	2765.06	1.26998								541	3358.36	2659.46	1.2628
			#DIV/0!							542	3493.87	2754.68	1.26834								542	3354.09	2664.96	1.25859
			#DIV/0!							543	3478.61	2759.57	1.26056								543	3365.07	2675.33	1.25781
			#DIV/0!							544	3491.42	2762.62	1.26381								544	3353.48	2655.8	1.2627
			#DIV/0!							545	3500.58	2751.63	1.27218								545	3338.83	2641.76	1.26387
			#DIV/0!							546	3490.81	2753.46	1.26779								546	3340.05	2640.54	1.26491
			#DIV/0!							547	3495.09	2740.65	1.27528								547	3326.62	2655.8	1.25259
			#DIV/0!							548	3514.01	2762.01	1.27227								548	3326.62	2655.8	1.25259
			#DIV/0!							549	3510.35	2757.74	1.27291								549	3366.9	2644.81	1.27302
			#DIV/0!							550	3480.44	2764.45	1.259								550	3358.36	2654.58	1.26512
			#DIV/0!							551	3495.7	2744.92	1.27352								551	3356.53	2649.7	1.26676
			#DIV/0!							552	3509.74	2781.54	1.2618								552	3347.37	2655.19	1.26069
			#DIV/0!							553	3485.93	2752.85	1.2663								553	3342.49	2643.59	1.26438
			#DIV/0!							554	3512.79	2754.07	1.27549								554	3322.96	2639.93	1.25873
			#DIV/0!							555	3474.33	2762.62	1.25762								555	3341.88	2637.49	1.26707
			#DIV/0!							556	3488.98	2762.62	1.26292								556	3320.52	2638.1	1.25868
			#DIV/0!							557	3488.37	2762.01	1.26298								557	3346.15	2639.93	1.26751
			#DIV/0!							558	3504.24	2766.89	1.26649								558	3341.27	2630.78	1.27007
			#DIV/0!							559	3496.92	2744.31	1.27424								559	3330.89	2635.05	1.26407
			#DIV/0!							560	3496.92	2745.53	1.27368								560	3311.97	2631.39	1.25864
			#DIV/0!							561	3493.87	2764.45	1.26386								561	3319.29	2624.67	1.26465
			#DIV/0!							562	3493.26	2755.91	1.26755								562	3322.35	2627.72	1.26435
			#DIV/0!							563	3493.87	2755.91	1.26777								563	3349.81	2628.33	1.2745
			#DIV/0!							564	3507.29	2740.65	1.27973								564	3341.88	2631.39	1.27001
			#DIV/0!							565	3512.79	2756.52	1.27436								565	3337.61	2620.4	1.2737
			#DIV/0!							566	3501.8	2763.84	1.26701								566	3327.23	2621.01	1.26945
			#DIV/0!							567	3502.41	2757.13	1.27031								567	3306.48	2626.5	1.25889
			#DIV/0!							568	3487.76	2767.5	1.26026								568	3333.94	2627.72	1.26876
			#DIV/0!							569	3508.51	2774.22	1.26468								569	3330.89	2635.05	1.26407
			#DIV/0!							570	3489.59	2753.46	1.26735								570	3326.01	2637.49	1.26105
			#DIV/0!							571	3484.71	2773	1.25666								571	3311.36	2627.11	1.26046
			#DIV/0!							572	3508.51	2746.75	1.27733								572	3339.44	2621.62	1.27381
			#DIV/0!							573	3494.48	2745.53	1.27279								573	3340.66	2620.4	1.27487
			#DIV/0!							574	3507.29	2761.4	1.27011								574	3338.83	2624.06	1.27239
			#DIV/0!							575	3517.06	2757.13	1.27562								575	3326.01	2615.52	1.27164
			#DIV/0!							576	3498.75	2740.65	1.27661								576	3340.05	2617.96	1.27582
			#DIV/0!							577	3487.15	2760.18	1.26338								577	3330.89	2627.11	1.26789
			#DIV/0!							578	3476.77	2758.96	1.26017								578	3339.44	2608.8	1.28007
			#DIV/0!							579	3475.55	2763.84	1.25751								579	3321.74	2621.62	1.26706
			#DIV/0!							580	3466.4	2755.3	1.25808								580	3349.2	2622.84	1.27694
			#DIV/0!							581	3492.64	2755.3	1.26761								581	3303.42	2626.5	1.25773
			#DIV/0!							582	3482.27	2768.72	1.25772								582	3303.42	2621.01	1.26036
			#DIV/0!							583	3510.96	2751.63	1.27596								583	3307.7	2621.62	1.2617
			#DIV/0!							584	3503.02	2762.01	1.26829								584	3316.24	2632	1.25997
			#DIV/0!							585	3492.64	2759.57	1.26565								585	3344.93	2623.45	1.27501
			#DIV/0!							586	3508.51	2756.52	1.2728								586	3285.11	2628.94	1.24959
			#DIV/0!							587	3512.18	2744.31	1.2798								587	3316.24	2608.8	1.27117
			#DIV/0!							588	3521.33	2752.85	1.27916								588	3311.97	2603.31	1.27221
			#DIV/0!							589	3502.41	2748.58	1.27426								589	3336.39	2629.55	1.26881
			#DIV/0!							590	3493.26	2758.96	1.26615								590	3339.44	2609.41	1.27977
			#DIV/0!							591	3485.93	2769.33	1.25876								591	3329.06	2627.11	1.26719
			#DIV/0!							592	3514.01	2757.74	1.27424								592	3341.27	2611.24	1.27957
			#DIV/0!							593	3513.4	2748.58	1.27826								593	3343.1	2613.68	1.27908
			#DIV/0!							594	3497.53	2749.19	1.2722								594	3313.19	2634.44	1.25764
			#DIV/0!							595	3488.37	2737.59	1.27425								595	3317.46	2625.89	1.26337
			#DIV/0!							596	3485.93	2774.83	1.25627								596	3335.16	2616.13	1.27484
			#DIV/0!							597	3495.7	2747.36	1.27239								597	3320.52	2620.4	1.26718
			#DIV/0!							598	3487.15	2768.11	1.25976								598	3328.45	2625.89	1.26755
			#DIV/0!							599	3520.72	2762.01	1.27469								599	3356.53	2629.55	1.27647
			#DIV/0!							600	3504.24	2759.57	1.26985								600	3311.97	2633.22	1.25776
			#DIV/0!							601	3491.42	2763.23	1.26353								601	3346.76	2618.57	1.27809
			#DIV/0!							602	3509.74	2754.68	1.2741								602	3332.11	2644.2	1.26016
			#DIV/0!							603	3513.4	2784.59	1.26173								603	3330.28	2622.84	1.26972
			#DIV/0!							604	3501.19	2751.63	1.27241								604	3344.32	2624.06	1.27448
			#DIV/0!							605	3512.79	2756.52	1.27436								605	3361.41	2628.33	1.27891
			#DIV/0!																		606	3340.05	2623.45	1.27315
			#DIV/0!																		607	3351.03	2640.54	1.26907
			#DIV/0!																		608	3346.15	2647.87	1.26371
			#DIV/0!																		609	3346.15	2644.81	1.26518
			#DIV/0!																		610	3343.71	2635.66	1.26864
			#DIV/0!																		611	3368.13	2632	1.27968
			#DIV/0!																		612	3363.24	2641.76	1.27311
			#DIV/0!																		613	3362.02	2634.44	1.27618
			#DIV/0!																		614	3344.32	2631.39	1.27093
			#DIV/0!																		615	3356.53	2640.54	1.27115
			#DIV/0!																		616	3338.83	2647.26	1.26124
			#DIV/0!																		617	3394.37	2646.04	1.28281
			#DIV/0!																		618	3376.67	2655.19	1.27172
			#DIV/0!																		619	3364.46	2641.15	1.27386
			#DIV/0!																		620	3376.67	2643.59	1.2773
			#DIV/0!																		621	3355.92	2661.91	1.26072
			#DIV/0!																		622	3358.97	2635.05	1.27473
			#DIV/0!																		623	3358.97	2647.87	1.26856
			#DIV/0!																		624	3378.5	2666.18	1.26717
			#DIV/0!																		625	3389.49	2682.05	1.26377
			#DIV/0!																		626	3380.33	2655.19	1.2731
			#DIV/0!																		627	3387.66	2655.19	1.27586
